# Supplementary material for: Crystal structure, computational study and Hirshfeld surface analysis of ethyl (2S,3R)-3-(3-amino-1H-1,2,4-triazol-1-yl)-2-hy­droxy-3-phenyl­propano­ate
Source: Acta Crystallogr E Crystallogr Commun. 2019 Nov 26;75(Pt 12):1919–24. doi: 10.1107/S2056989019015743 (PMC6895933; doi:10.1107/S2056989019015743)
Supplement: Supplementary file 1 [file e-75-01919-sup1.cif]

##############################################################################
#                                                                            #
# This CIF contains the data in a paper accepted for publication in          #
# Acta Crystallographica Section E. It conforms to the requirements of       #
# Notes for Authors for Acta Crystallographica Section E, and has been       #
# peer reviewed under the auspices of the IUCr Commission on Journals.       #
#                                                                            #
# Full details of the Crystallographic Information File format               #
# are given in the paper "The Crystallographic Information File (CIF):       #
# a New Standard Archive File for Crystallography" by S. R. Hall, F. H.      #
# Allen and I. D. Brown [Acta Cryst. (1991), A47, 655-685].                  #
#                                                                            #
# The current version of the core CIF dictionary is obtainable from          #
# ftp://ftp.iucr.org/pub/cif_core.dic.                                       #
#                                                                            #
# Software is freely available for graphical display of the structure(s)     #
# in this CIF. For information consult the CIF software page                 #
# http://www.iucr.org/resources/cif/software.                                #
#                                                                            #
# This file may be used for bona fide research purposes within the           #
# scientific community so long as proper attribution is given to the journal # 
# article from which it was obtained.                                        #
#                                                                            #
##############################################################################
data_global
_audit_creation_method     'APEX3 v2018.7-2'
_journal_date_recd_electronic     2019-10-29
_journal_date_accepted     2019-11-21
_journal_name_full     'Acta Crystallographica, Section E'
_journal_year     2019
_journal_volume     75
_journal_issue     12
_journal_page_first     1919
_journal_page_last     1924
_journal_paper_category     GO
_journal_paper_doi     10.1107/S2056989019015743
_journal_coeditor_code     TX2015
_publ_contact_author_name     'Youness, El Bakri'
_publ_contact_author_address
;
Laboratoire de Chimie Organique H\'et\'erocyclique
URAC 21
P\^ole de Comp\'etence Pharmacochimie
Av Ibn Battouta
BP 1014
Facult\'e des Sciences
Mohammed V University
Rabat
Morocco
;
_publ_contact_author_email     yns.elbakri@gmail.com
_publ_contact_author_fax     ?
_publ_contact_author_phone     ?
_publ_section_title
;\
Crystal structure, computational study and Hirshfeld surface analysis of ethyl
(2<i>S</i>,3<i>R</i>)-3-(3-amino-1<i>H</i>-1,2,4-triazol-1-yl)-2-hydroxy-3-\
phenylpropanoate
;
_publ_section_title_footnote     .
loop_
    _publ_author_name
    _publ_author_footnote
    _publ_author_address
    'Ben Ali, Abdelkader' .
;
Laboratoire de Chimie Appliqu\'ee des Mat\'eriaux,
Centres des Sciences des Mat\'eriaux, Faculty of Sciences,
Mohammed V University in Rabat, Avenue Ibn
Battouta, BP 1014, Rabat,
Morocco
;
    'El Bakri, Youness' .
;
Laboratoire de Chimie Organique H\'et\'erocyclique,
Centre de Recherche des Sciences des M\'edicaments,
URAC 21, P\^ole de Comp\'etence Pharmacochimie, Av Ibn Battouta,
BP 1014, Facult\'e des Sciences, Universit\'e Mohammed V, Rabat,
Morocco
;
    'Lai, Chin-Hung' .
;
Department of Medical Applied Chemistry, Chung Shan Medical University,
Taichung 40241,
Taiwan
Department of Medical Education, Chung Shan Medical University Hospital,
Taichung 40241, Taiwan
;
    'Sebhaoui, Jihad' .
;
Laboratoire de Chimie Organique H\'et\'erocyclique,
Centre de Recherche des Sciences des M\'edicaments,
URAC 21, P\^ole de Comp\'etence Pharmacochimie, Av Ibn Battouta,
BP 1014, Facult\'e des Sciences, Universit\'e Mohammed V, Rabat,
Morocco
;
    'El Ghayati, Lhoussaine' .
;
Laboratoire de Chimie Organique H\'et\'erocyclique,
Centre de Recherche des Sciences des M\'edicaments,
URAC 21, P\^ole de Comp\'etence Pharmacochimie, Av Ibn Battouta,
BP 1014, Facult\'e des Sciences, Universit\'e Mohammed V, Rabat,
Morocco
;
    'Essassi, El Mokhtar' .
;
Laboratoire de Chimie Organique H\'et\'erocyclique,
Centre de Recherche des Sciences des M\'edicaments,
URAC 21, P\^ole de Comp\'etence Pharmacochimie, Av Ibn Battouta,
BP 1014, Facult\'e des Sciences, Universit\'e Mohammed V, Rabat,
Morocco
;
    'Mague, Joel T.' .
;
Department of Chemistry
Tulane University
New Orleans
LA 70118
USA
;
_publ_section_synopsis
;
The mean planes of the phenyl and triazole rings are nearly perpendicular to one
another as a result of the intramolecular C---H...O and C---H...\p(ring)
interactions. In the crystal, layers parallel to (101) are generated by
O---H...N, N---H...O and N---H...N hydrogen bonds. The layers are connected by
inversion-related pairs of C---H...O hydrogen bonds.
;
data_I
_audit_creation_method     'SHELXL-2018/3'
_chemical_name_systematic
;\
Ethyl (2<i>S</i>,3<i>R</i>)-3-(3-amino-1<i>H</i>-1,2,4-triazol-1-yl)-\
2-hydroxy-3-phenylpropanoate
;
_chemical_name_common     ?
_chemical_formula_moiety     'C13 H16 N4 O3'
_chemical_formula_sum     'C13 H16 N4 O3'
_chemical_formula_iupac     'C13 H16 N4 O3'
_chemical_formula_weight     276.30
_chemical_melting_point     ?
_space_group_crystal_system     monoclinic
_space_group_name_H-M_alt     'P 21/n'
_space_group_name_Hall     '-P 2yn'
loop_
    _space_group_symop_operation_xyz
    'x, y, z'
    '-x+1/2, y+1/2, -z+1/2'
    '-x, -y, -z'
    'x-1/2, -y-1/2, z-1/2'
_cell_length_a     8.4766(2)
_cell_length_b     9.4841(2)
_cell_length_c     16.9904(3)
_cell_angle_alpha     90
_cell_angle_beta     94.3080(10)
_cell_angle_gamma     90
_cell_volume     1362.05(5)
_cell_formula_units_Z     4
_cell_measurement_reflns_used     8615
_cell_measurement_theta_min     2.6080
_cell_measurement_theta_max     74.5052
_cell_measurement_temperature     150.(2)
_exptl_crystal_description     'thick plate'
_exptl_crystal_colour     colourless
_exptl_crystal_size_max     0.344
_exptl_crystal_size_mid     0.220
_exptl_crystal_size_min     0.085
_exptl_crystal_density_diffrn     1.347
_exptl_crystal_density_meas     ?
_exptl_crystal_density_method     'not measured'
_exptl_crystal_F_000     584
_exptl_absorpt_coefficient_mu     0.817
_exptl_absorpt_correction_type     multi-scan
_exptl_absorpt_process_details
;
(<i>SADABS</i>; Krause <i>et al.</i>, 2015)
;
_exptl_absorpt_correction_T_min     0.83
_exptl_absorpt_correction_T_max     0.93
_diffrn_ambient_temperature     150(2)
_diffrn_source     'INCOATEC I\mS micro--focus source'
_diffrn_radiation_type     CuK\a
_diffrn_radiation_wavelength     1.54178
_diffrn_radiation_monochromator     mirror
_diffrn_measurement_device_type     'Bruker D8 VENTURE PHOTON 100 CMOS'
_diffrn_measurement_method     '\w scans'
_diffrn_detector_area_resol_mean     10.4167
_diffrn_reflns_number     10203
_diffrn_reflns_av_R_equivalents     0.0266
_diffrn_reflns_av_unetI/netI     0.0235
_diffrn_reflns_theta_min     5.221
_diffrn_reflns_theta_max     74.497
_diffrn_reflns_theta_full     70.000
_diffrn_measured_fraction_theta_max     0.978
_diffrn_measured_fraction_theta_full     0.990
_diffrn_reflns_limit_h_min     -9
_diffrn_reflns_limit_h_max     10
_diffrn_reflns_limit_k_min     -11
_diffrn_reflns_limit_k_max     11
_diffrn_reflns_limit_l_min     -20
_diffrn_reflns_limit_l_max     21
_refine_special_details
;
Refinement of F^2^ against ALL reflections.  The weighted R-factor wR and
goodness of fit S are based on F^2^, conventional R-factors R are based
on F, with F set to zero for negative F^2^. The threshold expression of
F^2^ > 2sigma(F^2^) is used only for calculating R-factors(gt) etc. and is
not relevant to the choice of reflections for refinement.  R-factors based
on F^2^ are statistically about twice as large as those based on F, and R-
factors based on ALL data will be even larger.
;
_reflns_number_total     2718
_reflns_number_gt     2485
_reflns_threshold_expression     'I > 2\s(I)'
_refine_ls_structure_factor_coef     Fsqd
_refine_ls_matrix_type     full
_refine_ls_R_factor_all     0.0356
_refine_ls_R_factor_gt     0.0325
_refine_ls_wR_factor_gt     0.0813
_refine_ls_wR_factor_ref     0.0840
_refine_ls_goodness_of_fit_ref     1.052
_refine_ls_restrained_S_all     1.052
_refine_ls_number_reflns     2718
_refine_ls_number_parameters     246
_refine_ls_number_restraints     0
_refine_ls_hydrogen_treatment     refall
_refine_ls_weighting_scheme     calc
_refine_ls_weighting_details
              'w=1/[\s^2^(Fo^2^)+(0.0378P)^2^+0.3844P] where P=(Fo^2^+2Fc^2^)/3'
_atom_sites_solution_hydrogens     difmap
_atom_sites_solution_primary     dual
_atom_sites_solution_secondary     difmap
_refine_ls_shift/su_max     0.000
_refine_ls_shift/su_mean     0.000
_refine_diff_density_max     0.219
_refine_diff_density_min     -0.156
_refine_ls_extinction_method
;
<i>SHELXL2018</i> (Sheldrick, 2015<i>b</i>)
;
_refine_ls_extinction_coef     0.0057(5)
_refine_ls_extinction_expression
                                  'Fc^*^=kFc[1+0.001xFc^2^\l^3^/sin(2\q)]^-1/4^'
loop_
    _atom_type_symbol
    _atom_type_description
    _atom_type_scat_dispersion_real
    _atom_type_scat_dispersion_imag
    _atom_type_scat_source
    'C' 'C' 0.0181 0.0091
                         'International Tables Vol C Tables 4.2.6.8 and 6.1.1.4'
    'H' 'H' 0.0000 0.0000
                         'International Tables Vol C Tables 4.2.6.8 and 6.1.1.4'
    'N' 'N' 0.0311 0.0180
                         'International Tables Vol C Tables 4.2.6.8 and 6.1.1.4'
    'O' 'O' 0.0492 0.0322
                         'International Tables Vol C Tables 4.2.6.8 and 6.1.1.4'
_computing_data_collection
;
<i>APEX3</i> (Bruker, 2016)
;
_computing_cell_refinement
;
<i>SAINT</i> (Bruker, 2016)
;
_computing_data_reduction
;
<i>SAINT</i>  (Bruker, 2016)
;
_computing_structure_solution
;
<i>SHELXT</i> (Sheldrick, 2015<i>a</i>)
;
_computing_structure_refinement
;
<i>SHELXL2018</i> (Sheldrick, 2015<i>b</i>)
;
_computing_molecular_graphics
;
<i>DIAMOND</i> (Brandenburg & Putz, 2012)
;
_computing_publication_material
;
<i>SHELXTL</i> (Sheldrick, 2008)
;
loop_
    _atom_site_type_symbol
    _atom_site_label
    _atom_site_fract_x
    _atom_site_fract_y
    _atom_site_fract_z
    _atom_site_U_iso_or_equiv
    _atom_site_adp_type
    _atom_site_calc_flag
    _atom_site_occupancy
    _atom_site_disorder_assembly
    _atom_site_disorder_group
    O O1 0.91699(9) 0.36786(8) 0.32916(5) 0.02713(19) Uani d 1 . .
    H H1 0.835(2) 0.3191(18) 0.3429(10) 0.051(5) Uiso d 1 . .
    O O2 0.81808(10) 0.45251(9) 0.47136(5) 0.0329(2) Uani d 1 . .
    O O3 0.85502(10) 0.68009(8) 0.44013(4) 0.0308(2) Uani d 1 . .
    N N1 0.97355(13) 0.50581(12) 0.09965(6) 0.0373(3) Uani d 1 . .
    N N2 0.85183(11) 0.57435(10) 0.20247(5) 0.0263(2) Uani d 1 . .
    N N3 0.81168(11) 0.67258(10) 0.14453(5) 0.0265(2) Uani d 1 . .
    N N4 0.88970(15) 0.69505(13) 0.01404(6) 0.0382(3) Uani d 1 . .
    H H4A 0.8193(19) 0.7639(17) 0.0066(9) 0.039(4) Uiso d 1 . .
    H H4B 0.917(2) 0.6404(18) -0.0258(10) 0.049(4) Uiso d 1 . .
    C C1 0.88946(13) 0.62675(12) 0.08448(6) 0.0286(3) Uani d 1 . .
    C C2 0.94526(15) 0.47729(14) 0.17358(7) 0.0346(3) Uani d 1 . .
    H H2 0.9802(18) 0.3965(17) 0.2035(9) 0.043(4) Uiso d 1 . .
    C C3 0.78317(13) 0.58436(12) 0.27861(6) 0.0246(2) Uani d 1 . .
    H H3 0.7800(16) 0.6852(14) 0.2914(8) 0.027(3) Uiso d 1 . .
    C C4 0.61677(13) 0.52484(12) 0.27637(6) 0.0266(2) Uani d 1 . .
    C C5 0.55667(14) 0.43446(13) 0.21732(7) 0.0315(3) Uani d 1 . .
    H H5 0.6185(16) 0.4141(14) 0.1720(8) 0.030(3) Uiso d 1 . .
    C C6 0.40816(16) 0.37325(15) 0.22196(8) 0.0409(3) Uani d 1 . .
    H H6 0.372(2) 0.3122(18) 0.1811(10) 0.051(4) Uiso d 1 . .
    C C7 0.31994(16) 0.40186(17) 0.28540(9) 0.0460(3) Uani d 1 . .
    H H7 0.220(2) 0.3540(19) 0.2888(10) 0.056(5) Uiso d 1 . .
    C C8 0.37591(15) 0.49637(17) 0.34260(8) 0.0436(3) Uani d 1 . .
    H H8 0.311(2) 0.5198(18) 0.3888(10) 0.056(5) Uiso d 1 . .
    C C9 0.52284(14) 0.55881(15) 0.33796(7) 0.0349(3) Uani d 1 . .
    H H9 0.5614(19) 0.6306(17) 0.3805(9) 0.045(4) Uiso d 1 . .
    C C10 0.89794(13) 0.51219(11) 0.34175(6) 0.0250(2) Uani d 1 . .
    H H10 1.0024(15) 0.5580(13) 0.3377(7) 0.025(3) Uiso d 1 . .
    C C11 0.85120(13) 0.54268(12) 0.42518(6) 0.0263(2) Uani d 1 . .
    C C12 0.81350(16) 0.72230(14) 0.51908(7) 0.0344(3) Uani d 1 . .
    H H12A 0.6980(19) 0.7131(16) 0.5195(9) 0.041(4) Uiso d 1 . .
    H H12B 0.8654(17) 0.6543(16) 0.5579(9) 0.039(4) Uiso d 1 . .
    C C13 0.8721(2) 0.86853(16) 0.53308(10) 0.0515(4) Uani d 1 . .
    H H13A 0.839(2) 0.905(2) 0.5884(13) 0.077(6) Uiso d 1 . .
    H H13B 0.821(2) 0.932(2) 0.4918(12) 0.076(6) Uiso d 1 . .
    H H13C 1.000(3) 0.870(2) 0.5340(11) 0.071(6) Uiso d 1 . .
loop_
    _atom_site_aniso_label
    _atom_site_aniso_U_11
    _atom_site_aniso_U_22
    _atom_site_aniso_U_33
    _atom_site_aniso_U_12
    _atom_site_aniso_U_13
    _atom_site_aniso_U_23
    O1 0.0277(4) 0.0259(4) 0.0285(4) 0.0019(3) 0.0070(3) 0.0016(3)
    O2 0.0381(5) 0.0354(4) 0.0258(4) -0.0044(3) 0.0064(3) 0.0033(3)
    O3 0.0387(5) 0.0307(4) 0.0232(4) 0.0009(3) 0.0049(3) -0.0016(3)
    N1 0.0413(6) 0.0472(6) 0.0247(5) 0.0175(5) 0.0113(4) 0.0041(4)
    N2 0.0274(5) 0.0307(5) 0.0214(4) 0.0049(4) 0.0073(4) 0.0028(4)
    N3 0.0308(5) 0.0279(5) 0.0217(4) 0.0019(4) 0.0077(4) 0.0030(4)
    N4 0.0515(7) 0.0397(6) 0.0250(5) 0.0125(5) 0.0141(5) 0.0052(4)
    C1 0.0296(6) 0.0335(6) 0.0235(5) 0.0025(4) 0.0072(4) 0.0005(4)
    C2 0.0376(7) 0.0414(7) 0.0257(6) 0.0159(5) 0.0087(5) 0.0035(5)
    C3 0.0279(5) 0.0272(5) 0.0196(5) 0.0034(4) 0.0079(4) 0.0009(4)
    C4 0.0249(5) 0.0307(6) 0.0244(5) 0.0052(4) 0.0039(4) 0.0050(4)
    C5 0.0298(6) 0.0357(6) 0.0289(6) 0.0053(5) 0.0013(5) 0.0023(5)
    C6 0.0333(7) 0.0462(8) 0.0419(7) -0.0008(5) -0.0065(5) 0.0003(6)
    C7 0.0253(6) 0.0625(9) 0.0501(8) -0.0028(6) 0.0026(6) 0.0103(7)
    C8 0.0279(6) 0.0658(9) 0.0382(7) 0.0027(6) 0.0099(5) 0.0052(6)
    C9 0.0286(6) 0.0480(7) 0.0290(6) 0.0047(5) 0.0074(5) 0.0007(5)
    C10 0.0246(5) 0.0270(5) 0.0237(5) 0.0001(4) 0.0042(4) 0.0005(4)
    C11 0.0251(5) 0.0298(6) 0.0237(5) -0.0004(4) 0.0013(4) 0.0005(4)
    C12 0.0376(7) 0.0423(7) 0.0236(6) 0.0048(5) 0.0043(5) -0.0059(5)
    C13 0.0712(11) 0.0410(8) 0.0414(8) 0.0027(7) -0.0013(7) -0.0099(6)
_geom_special_details
;
 All esds (except the esd in the dihedral angle between two l.s. planes)
 are estimated using the full covariance matrix.  The cell esds are taken
 into account individually in the estimation of esds in distances, angles
 and torsion angles; correlations between esds in cell parameters are only
 used when they are defined by crystal symmetry.  An approximate (isotropic)
 treatment of cell esds is used for estimating esds involving l.s. planes.
;
loop_
    _geom_bond_atom_site_label_1
    _geom_bond_atom_site_label_2
    _geom_bond_site_symmetry_2
    _geom_bond_distance
    _geom_bond_publ_flag
    O1 C10 . 1.3968(13) ?
    O1 H1 . 0.881(18) ?
    O2 C11 . 1.2079(14) ?
    O3 C11 . 1.3277(14) ?
    O3 C12 . 1.4679(13) ?
    N1 C2 . 1.3242(15) ?
    N1 C1 . 1.3648(15) ?
    N2 C2 . 1.3319(15) ?
    N2 N3 . 1.3794(13) ?
    N2 C3 . 1.4609(13) ?
    N3 C1 . 1.3288(14) ?
    N4 C1 . 1.3610(15) ?
    N4 H4A . 0.887(16) ?
    N4 H4B . 0.898(18) ?
    C2 H2 . 0.954(16) ?
    C3 C4 . 1.5171(15) ?
    C3 C10 . 1.5522(15) ?
    C3 H3 . 0.982(14) ?
    C4 C5 . 1.3871(17) ?
    C4 C9 . 1.3992(16) ?
    C5 C6 . 1.3939(18) ?
    C5 H5 . 0.982(14) ?
    C6 C7 . 1.384(2) ?
    C6 H6 . 0.938(17) ?
    C7 C8 . 1.380(2) ?
    C7 H7 . 0.963(18) ?
    C8 C9 . 1.3867(18) ?
    C8 H8 . 1.017(18) ?
    C9 H9 . 1.028(16) ?
    C10 C11 . 1.5278(15) ?
    C10 H10 . 0.993(13) ?
    C12 C13 . 1.486(2) ?
    C12 H12A . 0.983(16) ?
    C12 H12B . 1.000(15) ?
    C13 H13A . 1.06(2) ?
    C13 H13B . 1.00(2) ?
    C13 H13C . 1.08(2) ?
loop_
    _geom_angle_atom_site_label_1
    _geom_angle_atom_site_label_2
    _geom_angle_atom_site_label_3
    _geom_angle_site_symmetry_1
    _geom_angle_site_symmetry_3
    _geom_angle
    _geom_angle_publ_flag
    C10 O1 H1 . . 111.7(11) ?
    C11 O3 C12 . . 116.00(9) ?
    C2 N1 C1 . . 102.80(10) ?
    C2 N2 N3 . . 108.99(9) ?
    C2 N2 C3 . . 131.21(10) ?
    N3 N2 C3 . . 119.65(8) ?
    C1 N3 N2 . . 102.53(9) ?
    C1 N4 H4A . . 115.5(10) ?
    C1 N4 H4B . . 114.0(11) ?
    H4A N4 H4B . . 121.9(14) ?
    N3 C1 N4 . . 123.58(11) ?
    N3 C1 N1 . . 114.34(10) ?
    N4 C1 N1 . . 122.06(10) ?
    N1 C2 N2 . . 111.32(11) ?
    N1 C2 H2 . . 126.7(9) ?
    N2 C2 H2 . . 121.9(9) ?
    N2 C3 C4 . . 112.65(9) ?
    N2 C3 C10 . . 108.22(8) ?
    C4 C3 C10 . . 112.74(9) ?
    N2 C3 H3 . . 106.2(8) ?
    C4 C3 H3 . . 109.1(8) ?
    C10 C3 H3 . . 107.6(8) ?
    C5 C4 C9 . . 118.98(11) ?
    C5 C4 C3 . . 122.57(10) ?
    C9 C4 C3 . . 118.41(10) ?
    C4 C5 C6 . . 120.04(12) ?
    C4 C5 H5 . . 120.0(8) ?
    C6 C5 H5 . . 120.0(8) ?
    C7 C6 C5 . . 120.36(13) ?
    C7 C6 H6 . . 122.1(10) ?
    C5 C6 H6 . . 117.6(10) ?
    C8 C7 C6 . . 119.90(13) ?
    C8 C7 H7 . . 121.3(10) ?
    C6 C7 H7 . . 118.8(10) ?
    C7 C8 C9 . . 120.01(13) ?
    C7 C8 H8 . . 120.6(10) ?
    C9 C8 H8 . . 119.4(10) ?
    C8 C9 C4 . . 120.54(12) ?
    C8 C9 H9 . . 118.8(9) ?
    C4 C9 H9 . . 120.6(9) ?
    O1 C10 C11 . . 111.63(9) ?
    O1 C10 C3 . . 113.57(9) ?
    C11 C10 C3 . . 111.41(9) ?
    O1 C10 H10 . . 107.7(7) ?
    C11 C10 H10 . . 106.0(7) ?
    C3 C10 H10 . . 106.0(7) ?
    O2 C11 O3 . . 125.05(10) ?
    O2 C11 C10 . . 123.90(10) ?
    O3 C11 C10 . . 111.04(9) ?
    O3 C12 C13 . . 107.49(11) ?
    O3 C12 H12A . . 106.8(9) ?
    C13 C12 H12A . . 113.7(9) ?
    O3 C12 H12B . . 107.6(9) ?
    C13 C12 H12B . . 111.8(9) ?
    H12A C12 H12B . . 109.1(12) ?
    C12 C13 H13A . . 110.1(12) ?
    C12 C13 H13B . . 109.0(12) ?
    H13A C13 H13B . . 107.4(17) ?
    C12 C13 H13C . . 109.9(11) ?
    H13A C13 H13C . . 108.1(15) ?
    H13B C13 H13C . . 112.4(16) ?
loop_
    _geom_torsion_atom_site_label_1
    _geom_torsion_atom_site_label_2
    _geom_torsion_atom_site_label_3
    _geom_torsion_atom_site_label_4
    _geom_torsion_site_symmetry_1
    _geom_torsion_site_symmetry_2
    _geom_torsion_site_symmetry_3
    _geom_torsion_site_symmetry_4
    _geom_torsion
    _geom_torsion_publ_flag
    C2 N2 N3 C1 . . . . -1.38(12) ?
    C3 N2 N3 C1 . . . . -177.37(10) ?
    N2 N3 C1 N4 . . . . -177.46(11) ?
    N2 N3 C1 N1 . . . . 1.03(13) ?
    C2 N1 C1 N3 . . . . -0.29(15) ?
    C2 N1 C1 N4 . . . . 178.23(12) ?
    C1 N1 C2 N2 . . . . -0.65(15) ?
    N3 N2 C2 N1 . . . . 1.33(15) ?
    C3 N2 C2 N1 . . . . 176.70(11) ?
    C2 N2 C3 C4 . . . . -94.74(14) ?
    N3 N2 C3 C4 . . . . 80.22(12) ?
    C2 N2 C3 C10 . . . . 30.59(16) ?
    N3 N2 C3 C10 . . . . -154.44(9) ?
    N2 C3 C4 C5 . . . . 18.19(15) ?
    C10 C3 C4 C5 . . . . -104.64(12) ?
    N2 C3 C4 C9 . . . . -164.15(10) ?
    C10 C3 C4 C9 . . . . 73.02(13) ?
    C9 C4 C5 C6 . . . . -3.29(17) ?
    C3 C4 C5 C6 . . . . 174.36(11) ?
    C4 C5 C6 C7 . . . . -0.12(19) ?
    C5 C6 C7 C8 . . . . 2.9(2) ?
    C6 C7 C8 C9 . . . . -2.3(2) ?
    C7 C8 C9 C4 . . . . -1.2(2) ?
    C5 C4 C9 C8 . . . . 3.98(18) ?
    C3 C4 C9 C8 . . . . -173.77(11) ?
    N2 C3 C10 O1 . . . . -63.92(11) ?
    C4 C3 C10 O1 . . . . 61.36(12) ?
    N2 C3 C10 C11 . . . . 168.99(9) ?
    C4 C3 C10 C11 . . . . -65.74(12) ?
    C12 O3 C11 O2 . . . . -0.70(16) ?
    C12 O3 C11 C10 . . . . -179.49(9) ?
    O1 C10 C11 O2 . . . . -7.54(15) ?
    C3 C10 C11 O2 . . . . 120.60(12) ?
    O1 C10 C11 O3 . . . . 171.26(9) ?
    C3 C10 C11 O3 . . . . -60.59(12) ?
    C11 O3 C12 C13 . . . . 162.57(11) ?
loop_
    _geom_hbond_atom_site_label_D
    _geom_hbond_atom_site_label_H
    _geom_hbond_atom_site_label_A
    _geom_hbond_site_symmetry_A
    _geom_hbond_distance_DH
    _geom_hbond_distance_HA
    _geom_hbond_distance_DA
    _geom_hbond_angle_DHA
    _geom_hbond_publ_flag
    O1 H1 N3 2_645 0.881(18) 1.887(18) 2.7417(12) 162.9(16) yes
    N4 H4A O2 2_655 0.887(16) 2.182(17) 3.0317(14) 160.2(13) yes
    N4 H4B N1 3_765 0.898(18) 2.127(18) 3.0066(15) 166.1(15) yes
    C2 H2 O1 . 0.954(16) 2.257(16) 2.8665(14) 120.9(12) yes
    C12 H12B O1 3_766 1.000(15) 2.569(15) 3.4225(15) 143.2(11) yes
    C5 H5 Cg1 . 0.982(14) 2.856(14) 3.4816(13) 122.3(10) yes
_shelx_space_group_comment
;
The symmetry employed for this shelxl refinement is uniquely defined
by the following loop, which should always be used as a source of
symmetry information in preference to the above space-group names.
They are only intended as comments.
;
_shelx_estimated_absorpt_T_min     0.766
_shelx_estimated_absorpt_T_max     0.934
_shelx_hkl_file
;
   1   0   0    0.90    0.10
   2   0   0   11.40    0.60
  -2   0   0   10.60    0.60
  -3   0   0    0.20    0.30
   3   0   0    0.90    0.30
   4   0   0 4686.23  154.08
  -4   0   0 5286.37  155.78
  -5   0   0    0.30    0.60
  -5   0   0    0.20    0.70
  -6   0   0  141.09    5.70
   6   0   0  152.18    5.20
   7   0   0    0.00    0.60
   8   0   0    3.20    1.10
   9   0   0    0.00    0.60
  10   0   0   31.70    1.90
   0  -1   0    0.20    0.10
   0   1   0    0.30    0.10
   1  -1   0 1761.62   51.79
  -1  -1   0 1605.64   50.59
   1   1   0 1632.24   50.59
  -1   1   0 1535.15   50.79
  -2  -1   0 2976.10   95.19
   2  -1   0 3158.08   95.49
   2   1   0 3154.88   95.29
  -2   1   0 2985.90   95.89
   3  -1   0  923.31   28.20
  -3  -1   0  866.51   28.00
  -3   1   0  916.31   28.10
   3   1   0  907.41   28.10
  -4  -1   0  999.90   31.40
   4  -1   0  963.90   31.70
  -4  -1   0 1039.00   31.50
   4   1   0  981.40   31.60
  -4   1   0 1055.49   31.60
  -5  -1   0  144.19    5.10
  -5  -1   0  137.09    5.30
   6  -1   0   81.09    3.20
   6  -1   0   68.29    3.40
   6  -1   0   70.69    3.50
  -6  -1   0   78.69    3.20
   6   1   0   75.09    3.00
   7  -1   0    5.50    1.30
  -7  -1   0    5.20    1.60
   7  -1   0    3.80    0.90
   7   1   0    7.10    1.10
   8  -1   0   19.50    2.40
   8   1   0   16.20    1.40
   8   1   0   14.40    2.10
   9  -1   0    9.30    1.20
   9   1   0   10.70    1.10
  10  -1   0   22.70    1.30
  10   1   0   21.40    1.30
   1  -2   0 4661.43  141.19
  -1   2   0 4468.95  140.89
  -2  -2   0 1483.75   45.70
   2  -2   0 1486.75   46.10
   2   2   0 1452.55   45.90
  -2   2   0 1463.65   46.00
  -3  -2   0    3.40    0.80
   3  -2   0    2.90    0.80
  -3  -2   0    3.60    0.50
  -3   2   0    3.50    0.50
   3   2   0    3.20    0.60
  -4  -2   0    3.60    0.80
  -4  -2   0    1.90    0.80
   4   2   0    5.70    1.10
  -4   2   0    3.70    0.80
  -5  -2   0  662.63   21.20
   5  -2   0  653.43   21.00
  -5  -2   0  661.53   21.00
   6  -2   0    8.10    1.50
  -6  -2   0    7.40    1.20
  -6  -2   0    5.70    1.40
   6  -2   0    8.20    1.30
   6  -2   0    9.00    2.00
   7  -2   0    0.30    1.30
  -7  -2   0    0.40    0.70
   7  -2   0    1.50    0.90
   7  -2   0    0.30    0.80
   7   2   0    1.80    0.60
  -8  -2   0   21.60    2.20
   8  -2   0   23.80    1.80
   8   2   0   22.40    1.50
   9  -2   0   17.70    1.40
   9   2   0   16.50    1.30
  10  -2   0    8.50    1.00
  10   2   0    9.10    0.90
   1  -3   0  206.38    6.50
  -1   3   0  197.98    6.40
   2  -3   0  123.39    4.30
  -2  -3   0  119.39    4.00
   2   3   0  129.39    4.00
  -2   3   0  121.09    4.20
  -3  -3   0  897.01   28.00
  -3  -3   0  879.11   28.20
   3  -3   0  924.71   28.40
   3   3   0  914.31   28.00
  -3   3   0  897.51   28.20
  -4  -3   0    6.10    1.00
  -4  -3   0    5.20    1.40
  -4   3   0    6.70    1.10
   5  -3   0  141.59    5.50
  -5  -3   0  153.18    5.20
  -5  -3   0  146.19    5.20
  -5  -3   0  159.28    5.50
   5  -3   0  139.49    5.70
   5  -3   0  149.19    5.60
   5  -3   0  148.09    5.30
   6  -3   0   87.59    4.10
  -6  -3   0   97.89    3.90
   6  -3   0   96.39    3.70
   6  -3   0   81.09    3.90
  -6  -3   0   91.99    3.60
  -7  -3   0    1.50    0.80
  -7  -3   0    2.70    1.20
   7  -3   0    3.60    1.30
   7  -3   0    1.50    0.80
   7  -3   0    1.40    0.70
  -8  -3   0    4.30    1.40
   8  -3   0    2.00    0.80
   8   3   0    3.40    0.90
   9  -3   0   36.30    1.90
   9   3   0   37.00    1.80
  10  -3   0   51.69    2.20
  10   3   0   53.09    2.10
  -1   4   0  470.55   14.70
   2  -4   0   70.29    2.80
  -2  -4   0   67.39    2.70
  -2   4   0   68.39    2.60
  -3  -4   0   20.40    1.40
  -3  -4   0   19.70    1.00
   3  -4   0   17.20    2.00
  -3   4   0   19.80    1.30
   3   4   0   19.00    1.00
  -4  -4   0   87.09    3.30
  -4  -4   0   87.99    3.50
  -4  -4   0   90.29    3.30
   4  -4   0   81.89    3.80
   4  -4   0   85.29    3.50
   4  -4   0   83.79    3.60
  -4   4   0   81.79    3.70
   5  -4   0   -1.00    0.80
  -5  -4   0    1.90    0.70
   5  -4   0    1.70    1.30
  -5  -4   0   -0.30    0.70
   5  -4   0    0.40    1.00
   5  -4   0    0.40    0.70
  -5  -4   0   -0.70    0.50
   6  -4   0   70.59    3.70
   6  -4   0   73.59    3.30
  -6  -4   0   76.89    3.10
  -6  -4   0   75.89    3.40
   6  -4   0   73.79    3.50
   6  -4   0   77.39    3.20
   7  -4   0   38.10    2.00
   7  -4   0   33.20    2.30
   7  -4   0   37.10    2.70
  -7  -4   0   38.20    2.30
  -7  -4   0   37.50    2.00
   8  -4   0   15.80    2.20
  -8  -4   0   17.80    1.70
   8   4   0   19.10    1.70
  -9  -4   0   84.09    3.80
   9  -4   0   82.29    3.30
  -9   4   0   78.69    3.20
   9   4   0   85.49    3.10
  -1  -5   0  846.92   27.00
  -1   5   0  875.01   26.70
  -2  -5   0   16.90    1.40
  -2   5   0   18.20    1.30
   3  -5   0   14.90    1.70
  -3  -5   0   17.30    1.40
   3  -5   0   13.40    2.00
   3  -5   0   14.50    1.60
  -3  -5   0   15.20    1.30
  -3  -5   0   16.80    1.50
   3  -5   0   13.00    2.30
  -3   5   0   15.60    1.70
  -4  -5   0  156.38    5.80
   4  -5   0  154.88    6.00
  -4  -5   0  155.28    5.50
  -4  -5   0  156.28    5.50
   4  -5   0  157.68    6.00
   4  -5   0  153.68    5.60
   4  -5   0  158.68    5.60
   5  -5   0   66.49    3.60
   5  -5   0   67.09    3.40
  -5  -5   0   71.09    3.20
  -5  -5   0   68.69    2.90
   5  -5   0   68.49    3.00
   6  -5   0   -1.60    1.20
   6  -5   0    0.80    0.60
   6  -5   0    1.30    1.10
  -6  -5   0    2.40    0.70
   6  -5   0    0.80    0.80
   7  -5   0    0.80    1.30
  -7  -5   0    0.10    0.60
   7  -5   0   -1.50    0.80
  -7  -5   0    0.10    0.50
   7  -5   0    0.10    0.80
   8  -5   0   12.50    1.40
  -8  -5   0   12.10    1.40
   8   5   0   14.30    1.00
   9  -5   0   51.39    2.20
   9   5   0   49.40    2.10
  -9   5   0   50.99    2.10
   0  -6   0  364.56   12.10
   0  -6   0  375.16   12.20
   1  -6   0  218.78    7.60
  -1  -6   0  221.28    7.50
  -1  -6   0  214.98    7.60
   1  -6   0  223.68    7.70
  -1  -6   0  215.48    7.50
   1  -6   0  220.48    7.50
  -2  -6   0  109.09    4.10
   2  -6   0  106.99    4.30
   2  -6   0  102.69    4.30
   2  -6   0   99.29    4.10
  -2  -6   0  103.69    4.00
   2  -6   0  104.39    4.10
  -2  -6   0  100.59    4.00
  -3  -6   0  143.29    5.30
   3  -6   0  138.59    5.10
   3  -6   0  139.39    5.20
  -3  -6   0  138.69    5.00
  -3  -6   0  135.99    5.00
   3  -6   0  140.79    5.40
   3  -6   0  133.19    5.40
   4  -6   0  239.88    9.70
  -4  -6   0  234.88    8.00
  -4  -6   0  245.78    8.40
   4  -6   0  234.08    8.10
   4  -6   0  242.78    8.30
   4  -6   0  231.18    8.50
  -5  -6   0  116.49    4.30
  -5  -6   0  120.99    4.70
   5  -6   0  111.59    4.40
   5  -6   0  109.39    4.70
   5  -6   0  115.99    4.80
   5  -6   0  108.99    5.70
  -5  -6   0  115.99    4.20
   6  -6   0   29.20    1.80
  -6  -6   0   27.60    1.60
   6  -6   0   27.90    1.70
   6  -6   0   28.30    2.30
  -6  -6   0   24.50    1.90
   6  -6   0   27.50    2.10
   7  -6   0   19.50    1.80
   7  -6   0   21.80    2.10
  -7  -6   0   21.50    1.40
   7  -6   0   23.10    1.60
  -8  -6   0   47.20    2.50
   8  -6   0   48.30    2.60
   8   6   0   50.69    2.50
   9  -6   0   34.70    1.60
   9   6   0   34.60    1.40
   0  -7   0   -0.20    0.70
   0  -7   0   -0.10    0.80
   0  -7   0    0.10    0.70
   1  -7   0   66.49    2.90
  -1  -7   0   64.79    2.90
  -1  -7   0   64.99    3.00
   1  -7   0   65.89    3.10
  -1  -7   0   60.19    2.90
   1  -7   0   64.09    3.00
   2  -7   0   82.19    4.50
   2  -7   0   97.29    4.10
   2  -7   0   94.99    4.10
  -2  -7   0   90.09    4.20
  -2  -7   0  103.59    4.00
  -2  -7   0   98.99    3.90
   2  -7   0   98.29    3.90
  -3  -7   0  605.14   19.30
   3  -7   0  609.34   19.80
   3  -7   0  595.34   19.50
  -3  -7   0  601.94   19.40
  -3  -7   0  595.94   19.60
   3  -7   0  615.04   19.40
   3  -7   0  618.54   19.70
   4  -7   0    5.80    1.20
  -4  -7   0    4.50    1.30
   4  -7   0    8.00    1.80
  -4  -7   0    4.90    1.10
   4  -7   0    5.30    1.60
  -5  -7   0    8.30    1.10
   5  -7   0    9.00    1.20
   5  -7   0    6.70    1.10
  -5  -7   0    4.70    1.00
  -5  -7   0    6.10    1.20
   5  -7   0    6.70    1.70
   5  -7   0    6.50    1.60
  -6  -7   0   17.50    1.80
   6  -7   0   19.60    1.80
  -6  -7   0   17.70    1.60
   6  -7   0   16.40    1.80
  -7  -7   0   45.80    1.90
   7  -7   0   43.40    2.00
   7  -7   0   43.70    2.50
   8  -7   0    2.10    0.50
   8   7   0    3.00    0.60
  -8   7   0    2.20    0.60
   0  -8   0   11.40    1.50
   0  -8   0   11.40    1.50
   0  -8   0   11.50    1.40
   1  -8   0   24.60    1.90
   1  -8   0   26.80    1.80
  -1  -8   0   26.70    1.80
   1  -8   0   25.80    1.90
   2  -8   0  207.38    7.30
  -2  -8   0  199.28    7.30
  -2  -8   0  205.78    7.10
   2  -8   0  198.68    7.10
   2  -8   0  197.68    7.30
  -2  -8   0  201.98    7.30
  -3  -8   0   28.30    2.10
   3  -8   0   30.80    2.20
   3  -8   0   28.30    2.10
  -3  -8   0   27.80    1.90
  -3  -8   0   28.50    1.70
   3  -8   0   28.40    2.00
  -4  -8   0   19.70    1.90
   4  -8   0   27.00    2.80
   4  -8   0   16.60    1.80
  -4  -8   0   22.50    1.40
   4  -8   0   22.00    1.60
  -4  -8   0   21.40    1.40
  -5  -8   0   26.80    2.00
   5  -8   0   25.20    2.50
  -5  -8   0   26.10    1.90
   5  -8   0   26.40    1.90
  -5  -8   0   23.90    2.00
   6  -8   0  197.28    7.00
  -6  -8   0  191.88    7.50
  -6  -8   0  203.58    6.60
   6  -8   0  201.28    6.70
   6  -8   0  195.58    6.70
  -7  -8   0   27.50    1.80
  -7  -8   0   26.80    1.30
   7  -8   0   24.60    1.30
   7  -8   0   28.30    1.50
   0  -9   0    0.40    0.70
   0  -9   0   -0.30    0.60
   0  -9   0   -0.20    0.70
   1  -9   0    4.70    1.20
  -1  -9   0    5.00    1.10
  -1  -9   0    5.90    1.10
   1  -9   0    5.00    1.30
   2  -9   0  218.88    7.70
   2  -9   0  224.88    7.90
  -2  -9   0  222.28    7.60
  -2  -9   0  226.08    7.70
   2  -9   0  224.48    7.80
   3  -9   0  392.66   13.00
  -3  -9   0  391.86   12.70
  -3  -9   0  384.86   12.70
   3  -9   0  397.96   12.80
   3  -9   0  390.06   13.50
   4  -9   0    4.90    1.20
   4  -9   0    5.60    1.00
  -4  -9   0   12.70    2.90
  -4  -9   0    7.80    0.90
  -4  -9   0    7.70    0.90
   4  -9   0    9.00    1.30
   5  -9   0    7.60    1.20
   5  -9   0    6.80    1.10
  -5  -9   0    7.30    0.80
  -5  -9   0    6.90    0.80
  -5  -9   0   10.30    1.60
   5  -9   0    7.90    0.90
   6  -9   0    7.00    0.90
  -6  -9   0    7.10    0.80
   6  -9   0    6.60    0.70
  -6   9   0    7.40    1.00
   0 -10   0    0.70    0.50
   0 -10   0    0.20    0.50
   1 -10   0   42.90    2.20
   1 -10   0   43.70    2.10
  -1 -10   0   42.90    2.10
  -1 -10   0   45.40    2.10
   2 -10   0    0.00    0.50
  -2 -10   0    0.30    0.50
   2 -10   0    0.70    0.60
  -2 -10   0    0.00    0.70
   2 -10   0    0.40    0.50
   3 -10   0    8.30    1.10
  -3 -10   0    8.90    0.80
   3 -10   0    9.80    1.10
   3 -10   0    9.20    1.10
  -3 -10   0    8.90    0.90
  -4 -10   0    0.20    0.40
   4 -10   0   -0.50    0.50
  -4 -10   0    0.30    0.40
   4 -10   0    0.90    0.60
   4 -10   0   -0.40    0.50
  -4  10   0   -1.10    0.90
  -5 -10   0    0.40    0.40
   5 -10   0    0.40    0.50
  -5  10   0   -1.00    0.70
   0 -11   0    0.00    0.40
  -1 -11   0    8.70    0.80
  -1 -11   0    8.90    0.80
   1 -11   0    9.70    0.90
   1 -11   0    8.60    0.90
  -2 -11   0   14.30    0.90
  -2 -11   0   12.60    0.90
   2 -11   0   14.70    1.00
   2 -11   0   13.00    1.00
  -3 -11   0    0.30    0.30
  -3 -11   0    2.30    0.60
   3 -11   0    1.10    0.50
  10   0  -1    0.20    0.50
   9   0  -1   11.30    1.20
   8   0  -1    0.80    0.70
   8   0  -1   -0.60    0.90
   7   0  -1   34.90    2.00
   6   0  -1   -0.40    0.60
  -5   0   1  275.67    9.30
  -5   0   1  288.07    9.60
  -4   0   1   -0.50    0.30
   4   0  -1   -0.50    0.50
  -3   0   1    3.10    0.40
   3   0  -1    3.40    0.50
   2   0  -1    0.00    0.10
  -2   0   1    0.20    0.10
   0   0  -1    0.00    0.10
  -3   0  -1 7980.30  251.27
   3   0   1 8261.17  251.47
   4   0   1   -0.10    0.50
  -4   0  -1   -0.10    0.30
  -5   0  -1   66.59    3.10
  -5   0  -1   68.39    2.90
   6   0   1    4.10    1.10
   7   0   1   15.10    1.40
   8   0   1   -0.90    0.60
   9   0   1  109.49    4.20
  10   0   1   -0.50    0.50
  10  -1  -1    3.70    0.90
  10   1  -1    3.60    0.80
   9  -1  -1   38.20    2.00
   9   1  -1   37.40    2.00
   8  -1  -1   25.50    2.00
   8  -1  -1   22.10    2.20
   8   1  -1   26.10    1.70
   7  -1  -1   38.50    2.50
   7  -1  -1   39.50    2.20
  -7  -1   1   37.90    2.40
   7   1  -1   36.10    2.00
   6  -1  -1   33.90    1.90
  -6  -1   1   33.80    2.00
  -6  -1   1   32.80    1.90
   6  -1  -1   27.50    2.30
   6   1  -1   34.80    1.80
  -5  -1   1  232.18    8.10
  -5  -1   1  235.78    7.80
  -5   1   1  227.28    8.40
   4  -1  -1  659.53   22.50
  -4  -1   1  706.33   22.30
  -4  -1   1  749.62   22.40
  -4   1   1  729.83   22.40
   4   1  -1  702.53   22.40
  -3  -1   1  464.55   14.60
   3  -1  -1  468.25   14.80
  -3   1   1  459.05   14.70
   3   1  -1  468.55   14.70
   2  -1  -1 2376.26   72.09
  -2  -1   1 2283.07   72.29
  -2   1   1 2343.27   73.09
   2   1  -1 2275.57   72.09
   1  -1  -1  117.79    3.70
  -1  -1   1  116.49    3.70
  -1   1   1  110.79    3.70
   1   1  -1  118.79    3.70
   0  -1  -1  501.05   15.50
   0   1   1  503.85   15.50
   1  -1   1  772.82   23.90
  -1  -1  -1  756.92   23.50
   1   1   1  769.92   23.60
  -1   1  -1  727.43   23.80
   2  -1   1 9999.00  308.37
   3  -1   1 1892.11   57.79
  -3  -1  -1 1931.51   58.79
   3   1   1 1897.41   58.39
  -3   1  -1 1759.62   58.09
  -4  -1  -1    6.30    0.80
   4  -1   1    5.00    1.20
  -4  -1  -1    5.10    1.00
  -4   1  -1    7.70    0.90
   4   1   1    6.30    1.10
  -5  -1  -1    0.10    0.70
  -5  -1  -1    0.50    0.60
   5  -1   1    0.90    0.80
   6  -1   1  124.19    5.00
   6  -1   1  133.79    4.90
  -6  -1  -1  137.99    5.00
   6   1   1  136.39    4.80
   7  -1   1   87.69    3.60
  -7  -1  -1   86.69    3.70
   7   1   1   86.79    3.50
   8  -1   1    3.60    1.20
   8   1   1    3.20    1.00
   9  -1   1   27.70    1.90
   9   1   1   27.10    1.60
  10  -1   1    9.80    1.00
  10   1   1   10.10    1.00
  10  -2  -1    1.70    0.60
   9  -2  -1   23.30    1.60
   9   2  -1   22.60    1.60
  -8  -2   1   54.39    3.00
   8  -2  -1   54.29    2.90
   8  -2  -1   56.29    2.80
   8   2  -1   56.79    2.70
  -7  -2   1   15.40    1.60
   7  -2  -1   12.80    2.00
   7  -2  -1   11.70    1.50
   7   2  -1   10.00    1.10
  -6  -2   1  292.67    9.70
   6  -2  -1  282.57    9.50
   6  -2  -1  281.87    9.60
  -6  -2   1  279.57    9.30
   6  -2  -1  280.97    9.60
  -5  -2   1   64.39    2.80
   5  -2  -1   63.69    3.00
  -5  -2   1   65.19    3.10
  -4  -2   1   65.09    2.60
  -4  -2   1   63.99    2.60
   4   2  -1   58.59    2.70
   3  -2  -1   86.39    3.30
  -3  -2   1   82.09    3.20
  -3  -2   1   91.49    3.10
  -3   2   1   86.79    3.20
   3   2  -1   87.09    3.10
   2  -2  -1  204.48    6.30
  -2  -2   1  191.98    6.20
  -2   2   1  188.48    6.30
   2   2  -1  187.88    6.20
   1  -2  -1  132.69    4.20
  -1  -2   1  126.89    4.10
  -1   2   1  121.09    4.10
   1   2  -1  133.39    4.10
   0   2  -1   54.99    1.90
   1  -2   1 1428.76   43.10
  -1   2  -1 1333.47   43.30
  -2  -2  -1 3850.41  125.69
   2  -2   1 4303.37  127.09
  -2   2  -1 3958.80  126.79
   2   2   1 4172.88  125.89
  -3  -2  -1 2495.15   74.19
   3  -2   1 2316.87   73.99
  -3  -2  -1 2338.47   73.79
   3   2   1 2437.96   74.59
  -4  -2  -1    3.80    0.80
  -4  -2  -1    4.10    0.90
   4   2   1    4.60    1.10
  -4   2  -1    4.30    0.90
   5  -2   1  273.27    9.40
  -5  -2  -1  283.77    9.40
   5  -2   1  289.67    9.60
  -5  -2  -1  272.97    9.60
   6  -2   1  276.57    9.30
  -6  -2  -1  265.77    9.20
  -6  -2  -1  295.07    9.50
   6  -2   1  278.37    9.50
  -7  -2  -1   48.10    2.50
   7  -2   1   48.10    2.50
   7  -2   1   48.00    2.50
   7   2   1   43.00    2.20
  -8  -2  -1  237.78    8.70
   8  -2   1  253.37    9.10
   8   2   1  258.97    8.50
   9  -2   1    9.90    1.20
   9   2   1   10.40    1.00
  10  -2   1   -0.30    1.00
  10   2   1    0.60    0.80
  10  -3  -1   92.19    3.40
  10   3  -1   92.29    3.30
   9  -3  -1   40.50    2.10
   9   3  -1   40.90    2.00
  -8  -3   1  132.49    5.30
   8   3  -1  145.49    5.10
  -7  -3   1   11.00    1.30
  -7  -3   1   12.60    1.60
   7  -3  -1    9.70    1.60
   6  -3  -1    1.20    1.20
   6  -3  -1   -0.30    0.80
   6  -3  -1   -0.30    0.90
  -6  -3   1    0.50    0.60
  -6  -3   1    2.20    0.70
   5  -3  -1    0.10    0.90
   5  -3  -1   -1.10    2.30
   5  -3  -1    0.80    1.20
  -5  -3   1   -0.20    0.60
  -5  -3   1   -0.20    0.70
   5  -3  -1   -0.30    0.80
  -4  -3   1  350.46   11.60
  -4  -3   1  366.36   11.60
   4   3  -1  328.77   11.60
  -4   3   1  374.46   11.80
  -3  -3   1 1098.89   34.40
  -3  -3   1 1090.19   34.30
   3  -3  -1 1109.09   34.60
  -3   3   1 1132.49   34.50
   3   3  -1 1100.19   34.30
  -2  -3   1 1269.37   39.20
   2  -3  -1 1251.57   39.00
   2   3  -1 1309.97   39.20
  -2   3   1 1206.38   38.90
   1  -3  -1  374.56   11.40
  -1   3   1  345.17   11.30
   1   3  -1  366.96   11.20
   0   3  -1  839.12   24.70
   0   3  -1  759.22   24.60
   1  -3   1    9.30    0.60
  -1   3  -1    9.90    0.60
  -2  -3  -1   64.99    2.10
   2  -3   1   62.19    2.50
  -2  -3  -1   66.69    2.70
  -2   3  -1   62.59    2.40
   2   3   1   67.39    2.20
  -3  -3  -1  231.28    7.80
  -3  -3  -1  234.08    7.50
   3  -3   1  227.88    8.00
  -3   3  -1  239.38    7.80
   3   3   1  235.48    7.60
  -4  -3  -1  530.85   16.50
  -4  -3  -1  527.65   16.60
   4   3   1  483.65   16.60
  -4   3  -1  533.95   16.80
   5  -3   1   95.09    3.70
  -5  -3  -1   94.39    3.60
  -5  -3  -1   97.09    3.80
  -5  -3  -1   92.19    3.60
   5  -3   1   97.99    4.00
   5  -3   1   81.59    4.50
   5  -3   1   96.49    3.90
  -6  -3  -1    9.60    1.20
   6  -3   1    7.70    2.60
   6  -3   1    7.90    1.40
  -6  -3  -1    7.70    1.50
   6  -3   1    5.90    1.70
   6  -3   1    8.00    1.90
   7  -3   1   11.00    1.60
   7  -3   1   11.40    1.40
  -7  -3  -1   13.40    1.70
   8  -3   1    1.10    0.80
  -8  -3  -1    0.60    0.80
   8   3   1    1.30    0.60
   9  -3   1   16.20    1.30
   9   3   1   12.90    1.10
  10  -3   1    6.20    0.90
  10   3   1    4.20    0.80
   9  -4  -1    0.50    0.60
   9   4  -1    1.00    0.50
  -9   4   1    0.50    0.80
  -8  -4   1  347.97   11.70
   8  -4  -1  347.17   11.50
  -7  -4   1    1.50    0.60
   7  -4  -1    1.20    0.80
   7  -4  -1    2.40    1.20
   6  -4  -1   43.40    2.30
   6  -4  -1   42.90    2.70
  -6  -4   1   47.00    2.50
   6  -4  -1   39.60    2.60
  -6  -4   1   45.50    2.10
   6  -4  -1   42.40    2.60
  -5  -4   1   57.69    2.70
  -5  -4   1   56.39    2.50
   5  -4  -1   57.39    3.00
  -5  -4   1   58.69    2.50
   5  -4  -1   57.99    2.60
   5  -4  -1   55.19    3.10
   5  -4  -1   56.89    2.80
   4  -4  -1  212.68    7.70
   4  -4  -1  214.78    7.40
  -4  -4   1  215.88    7.20
   4  -4  -1  214.08    7.70
   4  -4  -1  215.08    7.40
  -4  -4   1  220.08    7.50
  -4  -4   1  219.38    7.30
  -4   4   1  216.18    7.70
  -3  -4   1   64.99    2.50
  -3  -4   1   67.19    2.80
   3  -4  -1   63.69    3.10
   3   4  -1   61.89    2.40
  -3   4   1   66.99    2.70
  -2  -4   1   75.59    3.00
   2  -4  -1   80.19    3.00
   2   4  -1   78.59    2.60
  -2   4   1   76.19    2.80
   1  -4  -1  271.67    8.30
  -1   4   1  247.88    8.20
   1   4  -1  258.27    8.00
   0   4  -1   77.79    2.60
   0   4  -1   74.79    2.60
  -1   4  -1  308.97    9.80
   2  -4   1   36.40    1.90
  -2  -4  -1   35.90    1.80
  -2   4  -1   36.90    1.70
  -3  -4  -1  570.94   18.30
  -3   4  -1  580.04   18.40
   4  -4   1  118.49    4.70
   4  -4   1  121.69    4.90
   4  -4   1  124.69    4.70
  -4  -4  -1  128.09    4.60
  -4  -4  -1  130.19    4.70
  -4  -4  -1  131.99    4.80
   5  -4   1   13.70    1.80
   5  -4   1   10.60    1.80
  -5  -4  -1   12.70    1.60
   5  -4   1   12.20    1.40
  -5  -4  -1   11.30    1.30
   5  -4   1    9.20    1.70
  -5  -4  -1   14.10    1.30
  -6  -4  -1    6.90    1.30
   6  -4   1    3.80    1.30
   6  -4   1    9.90    2.50
  -6  -4  -1    6.40    1.20
   6  -4   1    6.60    1.60
   6  -4   1    4.50    1.00
   7  -4   1    7.30    1.20
  -7  -4  -1    4.30    1.40
  -7  -4  -1    6.20    1.30
   7  -4   1    8.00    1.50
   7  -4   1    5.40    1.70
   8  -4   1   22.20    1.70
  -8  -4  -1   24.40    1.80
   8   4   1   23.40    1.40
   9  -4   1    3.10    1.20
  -9  -4  -1    1.40    1.20
  -9   4  -1    0.80    0.90
   9  -5  -1    0.20    0.60
   9   5  -1    1.10    0.40
  -9   5   1    0.20    0.70
   8  -5  -1  126.19    4.80
   8  -5  -1  118.19    4.80
  -8  -5   1  128.99    5.00
   8   5  -1  133.39    4.90
   7  -5  -1    1.70    0.90
  -7  -5   1    0.80    0.70
   7  -5  -1    4.00    1.20
  -7  -5   1    1.50    0.60
   7  -5  -1    0.10    0.80
   6  -5  -1   52.19    2.60
   6  -5  -1   50.69    2.50
   6  -5  -1   55.09    3.20
   6  -5  -1   45.20    2.90
  -6  -5   1   55.89    2.40
  -5  -5   1  110.39    4.10
  -5  -5   1  110.09    4.40
  -5  -5   1   99.19    4.80
   5  -5  -1  107.39    4.60
   5  -5  -1  108.39    4.20
   5  -5  -1  111.29    4.80
  -4  -5   1   67.79    2.80
   4  -5  -1   69.79    3.10
  -4  -5   1   70.49    2.90
   4  -5  -1   66.79    3.40
   4  -5  -1   70.09    3.00
   4  -5  -1   73.09    3.40
  -4  -5   1   69.09    3.10
  -3  -5   1  157.68    5.50
   3  -5  -1  146.59    5.70
   3  -5  -1  148.29    5.40
   3  -5  -1  147.79    5.70
   3  -5  -1  147.39    5.40
  -3  -5   1  147.89    5.30
  -3  -5   1  154.98    5.30
  -3   5   1  146.79    5.50
  -2  -5   1  274.57    9.00
  -2   5   1  265.67    8.80
  -1  -5   1    2.40    0.60
  -1   5   1    1.90    0.50
   0   5  -1  158.58    5.00
  -1  -5  -1   46.20    2.20
  -1   5  -1   47.80    2.10
  -1   5  -1   49.60    3.40
  -2  -5  -1  130.89    4.70
  -2   5  -1  127.99    4.60
  -3  -5  -1  101.59    4.20
   3  -5   1  115.39    4.30
  -3  -5  -1  115.69    4.30
   3  -5   1  114.39    4.60
  -3  -5  -1  111.59    4.20
   3  -5   1  103.09    4.70
   3  -5   1  123.39    4.40
  -3   5  -1  109.59    4.50
   4  -5   1  614.44   19.90
   4  -5   1  627.44   20.00
  -4  -5  -1  619.34   19.80
  -4  -5  -1  617.64   19.50
  -4  -5  -1  627.54   19.50
   4  -5   1  597.64   19.60
   4  -5   1  604.64   19.70
  -5  -5  -1   12.70    1.30
   5  -5   1   11.00    1.30
   5  -5   1    9.70    1.50
   5  -5   1    9.00    1.80
   5  -5   1    9.30    2.40
  -5  -5  -1    8.20    1.90
  -5  -5  -1    9.80    1.20
   6  -5   1    0.20    0.60
   6  -5   1    1.20    1.00
  -6  -5  -1   -0.50    0.70
  -6  -5  -1   -0.20    0.60
   6  -5   1    1.90    0.70
   6  -5   1   -1.10    1.30
   7  -5   1   15.20    1.50
   7  -5   1   11.60    1.50
  -7  -5  -1   15.50    1.40
   7  -5   1   15.60    1.30
  -7  -5  -1   11.90    1.40
   8  -5   1    4.50    1.20
  -8  -5  -1    1.90    0.70
   8   5   1    3.50    0.80
   9  -5   1   19.70    1.30
   9   5   1   17.70    1.00
  -9   5  -1   18.00    1.30
   9  -6  -1   21.60    1.20
   9   6  -1   20.70    1.10
  -8  -6   1   13.80    1.40
   8  -6  -1   13.60    1.40
   8   6  -1   17.30    1.60
   7  -6  -1   20.00    2.00
  -7  -6   1   20.30    1.40
   7  -6  -1   22.20    1.60
   7  -6  -1   20.90    1.80
   6  -6  -1   51.69    2.80
  -6  -6   1   48.80    2.70
   6  -6  -1   56.69    2.90
   6  -6  -1   51.79    2.50
  -6  -6   1   53.99    2.30
  -5  -6   1   69.09    3.10
   5  -6  -1   61.39    2.80
   5  -6  -1   60.09    3.20
   5  -6  -1   57.29    3.20
  -5  -6   1   61.09    2.70
  -5  -6   1   62.39    2.70
   5  -6  -1   60.49    3.40
   4  -6  -1  131.39    5.30
   4  -6  -1  126.09    5.10
  -4  -6   1  132.29    4.80
  -4  -6   1  137.49    5.20
   4  -6  -1  134.59    4.90
  -4  -6   1  124.79    5.10
   3  -6  -1    7.70    1.50
   3  -6  -1    4.80    1.10
  -3  -6   1    5.20    1.20
  -3  -6   1    4.70    1.10
   3  -6  -1    5.20    1.30
  -3  -6   1    6.70    1.20
   3  -6  -1    4.20    1.10
  -2  -6   1   92.89    3.70
   2  -6  -1   86.59    3.80
  -2  -6   1   94.49    3.80
   2  -6  -1   94.49    3.70
   2  -6  -1   93.29    4.10
   2  -6  -1   95.99    4.00
  -2  -6   1   94.29    3.70
   1  -6  -1    5.30    1.10
  -1  -6   1    4.20    1.40
   1  -6  -1    4.10    0.90
  -1  -6   1    3.50    0.80
   1  -6  -1    6.00    1.50
  -1  -6   1    4.00    1.30
   0  -6   1  566.84   19.50
   0  -6   1  605.34   19.10
   0  -6  -1  584.44   19.00
   0  -6   1  606.24   19.20
   0  -6  -1  603.94   19.10
   0  -6  -1  621.54   19.20
  -1  -6  -1   54.59    2.50
  -1  -6  -1   51.19    2.70
   1  -6   1   55.99    2.80
   1  -6   1   54.09    2.70
   1  -6   1   54.99    2.80
  -1  -6  -1   54.79    2.60
  -2  -6  -1  269.67    8.70
   2  -6   1  249.97    8.70
   2  -6   1  248.68    8.80
  -2  -6  -1  267.87    8.80
  -2  -6  -1  250.77    8.60
   2  -6   1  253.77    8.70
   2  -6   1  251.47    8.90
   3  -6   1   56.19    2.80
   3  -6   1   58.89    3.00
  -3  -6  -1   57.29    2.60
   3  -6   1   55.29    3.10
  -3  -6  -1   58.69    2.60
   3  -6   1   60.69    2.80
  -3  -6  -1   61.59    2.80
   4  -6   1   34.20    3.80
   4  -6   1   35.60    2.10
   4  -6   1   33.90    2.10
   4  -6   1   32.90    2.50
  -4  -6  -1   36.60    2.00
  -4  -6  -1   36.90    2.20
   5  -6   1   24.90    2.50
   5  -6   1   27.80    1.80
  -5  -6  -1   27.80    1.90
   5  -6   1   26.50    1.90
   5  -6   1   30.40    2.20
  -5  -6  -1   26.80    1.70
  -5  -6  -1   28.20    1.70
  -6  -6  -1   36.50    2.30
  -6  -6  -1   36.30    1.90
   6  -6   1   37.90    2.70
   6  -6   1   41.30    2.40
   6  -6   1   37.10    2.00
   6  -6   1   38.10    2.10
   7  -6   1   10.50    1.20
  -7  -6  -1   11.60    1.20
   7  -6   1    8.40    1.50
  -7  -6  -1    8.20    1.40
  -8  -6  -1   13.10    1.40
   8  -6   1   13.50    1.60
   8   6   1   15.00    1.00
   9  -6   1   26.60    1.30
   9   6   1   25.90    1.20
  -8  -7   1   -1.20    1.20
   8  -7  -1    0.70    0.50
  -8   7   1    0.40    0.70
   8   7  -1   -0.30    0.40
   7  -7  -1   40.00    1.80
  -7  -7   1   31.10    2.50
   7  -7  -1   38.50    2.10
  -7  -7   1   40.50    1.80
   7  -7  -1   42.10    2.20
  -6  -7   1   41.10    2.40
  -6  -7   1   42.60    2.50
   6  -7  -1   42.80    2.50
   6  -7  -1   43.50    2.50
  -5  -7   1    1.90    0.70
  -5  -7   1    1.80    0.70
   5  -7  -1    3.00    1.00
  -5  -7   1    2.30    0.60
   5  -7  -1    4.10    1.10
   5  -7  -1    1.60    1.10
  -4  -7   1  231.48    8.30
   4  -7  -1  230.48    8.30
  -4  -7   1  230.68    7.80
   4  -7  -1  231.18    8.20
   4  -7  -1  228.58    8.00
  -4  -7   1  221.78    7.80
   3  -7  -1  143.39    5.30
   3  -7  -1  141.19    5.40
   3  -7  -1  148.89    5.70
  -3  -7   1  146.69    5.30
  -3  -7   1  148.59    5.30
  -3  -7   1  144.99    5.60
   3  -7  -1  148.59    5.70
   2  -7  -1  201.18    8.00
   2  -7  -1  205.18    7.80
   2  -7  -1  214.68    8.00
  -2  -7   1  203.88    8.00
  -2  -7   1  227.18    7.50
  -1  -7   1    1.30    1.00
   1  -7  -1    0.50    0.70
  -1  -7   1    0.10    0.70
   1  -7  -1    0.10    0.80
  -1  -7   1    0.40    0.80
   1  -7  -1   -0.10    0.80
   0  -7   1  137.39    5.10
   0  -7   1  140.49    5.20
   0  -7  -1  140.79    5.10
   0  -7  -1  136.09    5.20
   0  -7   1  131.99    5.10
   0  -7  -1  142.49    5.30
   1  -7   1    7.40    1.40
  -1  -7  -1    6.50    1.40
   1  -7   1    6.40    1.40
  -1  -7  -1    5.20    0.90
  -1  -7  -1    8.30    1.40
   1  -7   1    5.80    1.50
  -2  -7  -1   69.79    3.60
  -2  -7  -1   73.69    3.30
   2  -7   1   71.79    3.20
   3  -7   1   85.59    3.80
  -3  -7  -1   88.69    3.50
   3  -7   1   85.99    3.60
  -3  -7  -1   89.69    3.80
   3  -7   1   89.69    4.00
   3  -7   1   87.99    3.70
  -3  -7  -1   88.99    3.60
   4  -7   1  710.53   22.60
   4  -7   1  699.43   22.80
  -4  -7  -1  712.13   22.40
   4  -7   1  694.63   22.40
  -4  -7  -1  702.03   22.30
  -5  -7  -1    0.20    0.50
   5  -7   1   -0.60    0.90
   5  -7   1    0.70    0.60
   5  -7   1    0.70    1.00
  -5  -7  -1    0.00    0.70
   5  -7   1    0.10    0.50
  -5  -7  -1    0.20    0.60
   6  -7   1  128.99    5.00
  -6  -7  -1  135.19    4.70
  -6  -7  -1  132.59    5.50
   6  -7   1  138.89    5.70
  -7  -7  -1    7.80    1.30
   7  -7   1    7.70    1.00
  -7  -7  -1   10.80    1.10
   7  -7   1    8.40    1.40
   8   7   1   17.00    1.10
  -7  -8   1   92.59    3.20
  -7  -8   1   92.69    3.70
   7  -8  -1   90.69    3.20
   7  -8  -1   91.09    3.50
  -7   8   1   94.49    3.40
   6  -8  -1  105.19    4.10
  -6  -8   1  105.19    3.70
   6  -8  -1  104.49    3.80
   6  -8  -1  105.09    4.00
  -5  -8   1    0.20    0.80
   5  -8  -1    1.00    0.80
  -5  -8   1    0.00    0.70
  -4  -8   1  104.39    4.70
   4  -8  -1  118.59    4.70
  -4  -8   1  119.89    4.30
  -4  -8   1  118.49    4.30
   4  -8  -1  118.39    4.50
   4  -8  -1  117.19    4.80
   3  -8  -1   50.29    2.80
  -3  -8   1   46.60    2.70
  -3  -8   1   50.09    2.30
   3  -8  -1   48.60    2.70
   3  -8  -1   49.10    2.50
  -3  -8   1   51.59    2.40
   2  -8  -1   -0.70    0.70
  -2  -8   1   -0.50    1.10
   2  -8  -1    0.30    0.60
  -2  -8   1    0.20    0.60
   2  -8  -1    0.90    0.90
  -2  -8   1    1.10    0.70
  -1  -8   1  152.68    5.60
  -1  -8   1  146.39    5.50
  -1  -8   1  151.78    5.60
   1  -8  -1  151.58    5.70
   1  -8  -1  152.48    5.80
   1  -8  -1  156.08    5.60
   0  -8  -1   17.20    1.50
   0  -8  -1   15.30    1.60
   0  -8   1   15.80    1.60
   0  -8   1   13.70    1.60
   0  -8   1   15.10    1.60
   0  -8  -1   14.00    1.60
   1  -8   1   80.19    3.30
   1  -8   1   74.29    3.50
  -1  -8  -1   77.49    3.40
   1  -8   1   80.89    3.50
  -1  -8  -1   75.39    3.30
   2  -8   1   -0.20    0.80
   2  -8   1    0.20    0.70
  -2  -8  -1    0.20    0.70
  -2  -8  -1    0.60    1.10
  -2  -8  -1    0.00    0.70
   2  -8   1    0.20    0.80
   3  -8   1   -0.60    0.90
   3  -8   1    1.50    0.60
  -3  -8  -1    0.20    0.60
   3  -8   1    0.20    0.70
  -3  -8  -1    0.90    0.70
   3  -8   1    2.00    0.90
  -3  -8  -1    0.30    0.80
   4  -8   1    5.30    1.10
  -4  -8  -1    7.20    1.00
   4  -8   1    6.90    1.40
  -4  -8  -1    3.30    1.30
  -4  -8  -1    6.50    1.00
   4  -8   1    6.00    1.50
   5  -8   1  101.69    4.70
  -5  -8  -1  103.09    3.70
   5  -8   1   97.39    4.00
  -5  -8  -1   99.99    4.20
   6  -8   1    0.60    0.50
  -6  -8  -1    1.50    0.50
  -6  -8  -1    1.20    0.70
   6  -8   1    0.90    0.70
  -7  -8  -1    2.90    1.20
   7  -8   1    3.60    0.80
   7  -8   1    2.90    0.90
   6  -9  -1    2.60    0.90
   6  -9  -1    4.30    1.10
   6  -9  -1    2.60    0.70
  -6  -9   1    2.70    0.70
  -6   9   1    4.10    0.90
   5  -9  -1    3.90    1.10
   5  -9  -1    0.50    0.40
  -5  -9   1    2.30    1.00
  -5  -9   1    0.70    0.50
  -5  -9   1    1.40    0.40
   5  -9  -1    3.60    1.10
   4  -9  -1  164.78    5.90
  -4  -9   1  161.68    5.60
   4  -9  -1  162.08    6.00
   4  -9  -1  160.68    5.70
  -4  -9   1  166.68    5.70
   3  -9  -1   12.60    1.50
   3  -9  -1   12.50    1.60
   3  -9  -1   13.30    1.20
  -3  -9   1   13.90    1.20
  -3  -9   1   13.40    1.30
   2  -9  -1    1.60    0.80
   2  -9  -1    0.80    0.70
  -2  -9   1    1.20    0.60
  -2  -9   1    1.30    0.60
   2  -9  -1    0.80    0.70
   1  -9  -1  101.29    4.00
  -1  -9   1   95.59    3.80
   1  -9  -1   95.99    3.90
  -1  -9   1   93.09    3.80
   1  -9  -1   96.39    3.80
   0  -9   1   47.80    2.30
   0  -9  -1   44.30    2.30
   0  -9   1   43.00    2.30
   0  -9  -1   45.30    2.40
   0  -9   1   41.50    2.30
   1  -9   1   83.69    3.40
   1  -9   1   80.59    3.50
  -1  -9  -1   78.19    3.30
   1  -9   1   78.99    3.50
  -1  -9  -1   82.19    3.40
   2  -9   1   59.29    2.70
  -2  -9  -1   60.39    2.70
   2  -9   1   61.39    2.90
  -2  -9  -1   58.59    2.60
   2  -9   1   58.39    2.80
  -3  -9  -1  106.99    4.00
  -3  -9  -1  107.49    4.00
   3  -9   1  106.09    4.10
   3  -9   1  103.69    4.80
  -4  -9  -1  102.89    3.80
   4  -9   1  102.19    4.20
  -4  -9  -1  105.09    3.80
   4  -9   1  101.09    4.00
   4  -9   1  103.99    3.90
  -5  -9  -1   10.60    0.90
   5  -9   1   11.30    1.20
  -5  -9  -1   11.80    0.90
   5  -9   1   10.80    1.40
  -5  -9  -1   11.50    1.70
   5  -9   1   12.20    1.00
   6  -9   1   27.70    1.30
   6  -9   1   27.70    1.50
  -6  -9  -1   25.90    1.30
   5 -10  -1    3.50    0.80
  -5 -10   1    2.50    0.60
   5 -10  -1    3.00    0.90
  -5  10   1    3.10    1.10
   4 -10  -1    1.00    0.60
   4 -10  -1    0.80    0.40
  -4 -10   1    0.90    0.40
  -4 -10   1    0.90    0.40
   4 -10  -1    1.00    0.80
  -4  10   1    2.10    0.90
   3 -10  -1    3.70    1.20
   3 -10  -1    4.50    1.10
   3 -10  -1    5.60    0.90
  -3 -10   1    3.60    0.70
  -3 -10   1    4.40    0.70
  -2 -10   1   21.80    1.30
   2 -10  -1   21.20    1.50
  -2 -10   1   22.70    1.30
   2 -10  -1   22.30    1.70
  -1 -10   1   62.09    2.60
   1 -10  -1   60.19    2.70
  -1 -10   1   62.39    2.60
   1 -10  -1   65.69    2.80
   0 -10  -1   69.59    2.90
   0 -10   1   72.59    3.00
   0 -10   1   73.49    3.00
   0 -10  -1   73.69    3.00
  -1 -10  -1   12.60    1.10
   1 -10   1   12.80    1.20
  -1 -10  -1   12.40    1.10
   1 -10   1   11.20    1.20
   1 -10   1   13.10    1.20
  -2 -10  -1    4.90    0.90
   2 -10   1    5.80    1.00
   2 -10   1    6.00    1.10
   2 -10   1    5.70    1.00
  -2 -10  -1    4.80    0.90
  -3 -10  -1   24.80    1.40
   3 -10   1   25.90    1.50
   3 -10   1   25.40    1.50
   3 -10   1   27.80    1.60
  -3 -10  -1   27.70    1.40
  -4 -10  -1   12.10    0.90
  -4 -10  -1   14.30    1.00
   4 -10   1   15.40    1.20
   4 -10   1   14.50    1.00
  -4  10  -1   13.10    1.60
   5 -10   1    1.60    0.50
  -5 -10  -1    3.00    0.70
   5 -10   1    2.90    0.60
  -5  10  -1    1.70    0.70
  -3 -11   1   15.50    0.90
   3 -11  -1   13.70    1.00
   3 -11  -1   14.20    1.00
  -3 -11   1   16.10    0.90
  -2 -11   1   11.70    1.00
  -2 -11   1   11.00    1.10
   2 -11  -1   11.50    0.90
   2 -11  -1   11.40    0.90
  -1 -11   1   31.40    1.50
   1 -11  -1   30.80    1.50
  -1 -11   1   30.00    1.50
   1 -11  -1   32.50    1.50
   0 -11   1   17.50    1.10
   0 -11  -1   17.70    1.10
   0 -11  -1   17.20    1.10
   0 -11   1   16.50    1.00
   0  11   1   14.10    1.30
   1 -11   1    1.00    0.50
   1 -11   1    1.20    0.50
  -1 -11  -1    0.20    0.40
  -1 -11  -1    0.60    0.40
  -2 -11  -1   -0.20    0.40
   2 -11   1    0.30    0.40
  -2 -11  -1    0.50    0.40
   3 -11   1    2.40    0.70
  -3 -11  -1    2.10    0.60
   3 -11   1    1.50    0.60
  -3 -11  -1    2.40    0.60
  10   0  -2   33.90    1.70
   9   0  -2   -0.10    1.00
   9   0  -2    0.00    0.60
   8   0  -2   13.70    1.40
   8   0  -2    9.20    1.60
   7   0  -2    0.90    0.70
   6   0  -2   25.40    1.60
  -6   0   2   25.50    2.10
  -5   0   2    1.40    0.70
  -5   0   2    0.20    0.70
  -4   0   2  525.85   16.40
   4   0  -2  498.25   16.40
   3   0  -2   -0.30    0.20
  -3   0   2    0.00    0.20
  -2   0   2  348.77   11.00
   0   0  -2  668.13   20.80
   0   0   2  660.53   20.90
   1   0   2    0.00    0.10
  -1   0  -2    0.00    0.10
  -2   0  -2 1548.55   48.80
   2   0   2 1541.95   48.30
  -3   0  -2    0.20    0.20
   3   0   2    0.20    0.30
   4   0   2    0.90    0.50
  -4   0  -2    0.70    0.60
  -4   0  -2    1.90    0.70
  -5   0  -2    0.00    0.60
   5   0   2    0.50    0.60
  -5   0  -2   -0.50    0.60
  -6   0  -2 1167.88   36.90
   6   0   2 1191.28   36.80
   7   0   2    1.20    0.70
   8   0   2  106.79    4.20
   9   0   2    0.00    0.60
  10   0   2    6.30    0.90
  10  -1  -2   13.70    1.20
  10   1  -2   15.70    1.10
   9  -1  -2   23.70    1.60
   9  -1  -2   23.30    2.00
   9   1  -2   22.30    1.80
   9   1  -2   23.80    1.50
   8  -1  -2   52.39    2.60
   8  -1  -2   46.30    2.60
   8   1  -2   48.40    2.40
   7  -1  -2    6.00    1.20
  -7  -1   2    2.30    0.90
   7  -1  -2    3.00    0.90
   7   1  -2    1.20    0.60
  -6  -1   2  251.17    8.30
  -6  -1   2  234.28    8.00
   6  -1  -2  232.38    8.10
   6   1  -2  241.38    8.00
  -5  -1   2   32.10    2.10
  -5  -1   2   29.00    1.70
  -4  -1   2    8.10    0.90
  -4   1   2    6.10    0.90
  -3  -1   2  260.47    8.60
   3  -1  -2  273.57    8.70
  -3   1   2  265.07    8.60
   3   1  -2  265.77    8.60
  -2  -1   2 2136.49   69.19
   2  -1  -2 2287.17   69.79
   2   1  -2 2260.57   69.69
  -2   1   2 2228.88   69.69
   1  -1  -2 1766.22   52.99
  -1  -1   2 1676.43   52.99
  -1   1   2 1625.44   52.79
   1   1  -2 1727.63   52.99
   0  -1  -2  809.32   25.00
   0   1   2  786.72   25.00
   0   1  -2  807.62   25.20
   1  -1   2 1363.16   42.70
  -1  -1  -2 1298.37   42.10
   1   1   2 1406.96   42.20
  -2  -1  -2 5257.67  162.28
   2   1   2 5475.55  162.78
  -2   1  -2 5014.70  162.48
   3  -1   2  445.76   13.60
  -3  -1  -2  414.46   13.40
   3   1   2  420.06   13.50
  -3   1  -2  410.26   13.50
  -4  -1  -2  203.48    6.70
  -4  -1  -2  196.18    6.70
  -4   1  -2  195.38    6.80
   4   1   2  196.38    6.90
  -5  -1  -2    4.40    1.50
  -5  -1  -2    5.40    1.00
   5  -1   2    6.40    1.40
  -6  -1  -2  165.88    5.80
   6  -1   2  165.28    5.80
   6  -1   2  151.28    5.80
   6   1   2  157.98    5.60
  -7  -1  -2  181.28    6.50
   7  -1   2  183.88    6.50
   7   1   2  170.58    6.20
   8  -1   2    7.50    1.30
   8   1   2    7.90    1.20
   9  -1   2    0.50    0.90
   9   1   2   -0.70    0.60
  10  -2  -2   18.00    1.40
  10   2  -2   17.70    1.20
   9  -2  -2   11.10    1.30
   9  -2  -2   15.10    1.90
   9   2  -2   11.90    1.10
   9   2  -2   14.20    1.60
  -8  -2   2  173.18    6.70
   8  -2  -2  181.68    6.50
   8  -2  -2  184.78    6.60
   8   2  -2  178.98    6.40
  -7  -2   2  183.08    6.40
   7  -2  -2  171.58    6.30
   7  -2  -2  170.78    6.30
   7   2  -2  163.08    6.00
  -6  -2   2   19.40    1.60
  -6  -2   2   16.90    1.40
   6  -2  -2   15.80    1.60
   6  -2  -2   15.90    1.90
   5  -2  -2    1.20    0.90
  -5  -2   2    1.00    1.00
  -5  -2   2    1.00    0.60
  -5  -2   2    3.00    1.00
   5  -2  -2    2.50    1.10
  -4  -2   2    0.20    0.40
  -4  -2   2    1.10    0.50
   4   2  -2    0.10    0.50
  -4   2   2    0.50    0.40
   3  -2  -2  539.25   17.10
  -3  -2   2  564.84   17.00
  -3  -2   2  541.05   17.10
   3   2  -2  539.25   17.00
  -3   2   2  511.55   17.00
  -2  -2   2  102.69    3.50
   2  -2  -2  108.79    3.70
  -2   2   2  106.09    3.70
   2   2  -2  104.39    3.50
  -1  -2   2   52.79    1.90
   1  -2  -2   55.79    1.90
  -1   2   2   52.29    1.90
   1   2  -2   57.09    1.90
   0   2  -2 5107.09  151.18
   0   2  -2 4667.83  150.98
  -1  -2  -2 3875.61  122.99
  -1  -2  -2 4254.77  123.09
   1  -2   2 4059.79  124.69
  -1   2  -2 3830.72  124.39
   2  -2   2  873.11   27.00
  -2  -2  -2  857.31   26.80
  -2   2  -2  841.72   26.90
   2   2   2  885.51   26.70
  -3  -2  -2  564.54   17.70
   3  -2   2  583.94   18.10
  -3  -2  -2  542.55   17.90
  -3   2  -2  582.84   17.90
   3   2   2  554.44   17.80
  -4  -2  -2 1521.55   46.50
  -4  -2  -2 1494.85   46.50
  -4   2  -2 1587.64   46.80
   4   2   2 1391.36   46.60
   5  -2   2  218.48    7.40
  -5  -2  -2  215.28    7.40
  -5  -2  -2  209.18    7.60
   5  -2   2  210.38    7.30
  -6  -2  -2  235.28    7.80
   6  -2   2  199.78    7.70
   6  -2   2  230.08    7.80
   6  -2   2  226.48    7.70
   7  -2   2    1.00    0.90
   7  -2   2    1.20    0.90
   7   2   2    1.30    0.70
   8  -2   2   21.90    1.80
  -8  -2  -2   21.90    2.10
   8   2   2   23.30    1.50
   9  -2   2    0.10    0.60
   9   2   2    0.60    0.60
  10  -2   2    5.70    0.90
  10   2   2    3.20    0.80
  10  -3  -2    2.00    0.60
  10   3  -2    1.50    0.50
   9  -3  -2   27.60    1.70
   9   3  -2   27.00    1.80
   9   3  -2   29.60    1.60
   8  -3  -2    0.20    1.00
  -8  -3   2    2.40    0.90
   8  -3  -2    1.10    0.90
   8   3  -2    0.00    0.50
   7  -3  -2    2.90    1.00
   7  -3  -2    2.40    1.00
  -7  -3   2    0.90    0.80
  -7  -3   2    1.40    0.60
  -6  -3   2   58.49    2.50
  -6  -3   2   60.59    2.80
   6  -3  -2   57.29    2.70
   6  -3  -2   55.59    3.00
   6  -3  -2   57.99    3.20
   5  -3  -2    6.00    1.90
  -5  -3   2    3.70    1.00
   5  -3  -2    3.70    0.90
  -5  -3   2    3.20    0.80
   5  -3  -2    5.30    1.20
  -5  -3   2    2.10    0.70
  -4  -3   2   15.40    1.20
  -4  -3   2   15.20    1.40
  -4   3   2   19.60    1.50
   4   3  -2   15.20    1.60
  -3  -3   2  345.57   11.30
   3  -3  -2  341.57   11.40
  -3  -3   2  354.86   11.20
   3   3  -2  342.87   11.10
  -3   3   2  356.46   11.30
  -2  -3   2  337.57   11.50
   2  -3  -2  375.56   11.50
  -2  -3   2  363.56   11.40
   2   3  -2  365.76   11.30
  -2   3   2  359.46   11.40
   1  -3  -2   12.40    0.70
  -1   3   2   11.70    0.60
   1   3  -2   12.80    0.60
   0   3  -2    6.60    0.50
   0   3  -2    6.60    0.60
   2  -3   2   31.50    1.60
  -2  -3  -2   29.80    1.50
  -2   3  -2   31.30    1.40
   3  -3   2  568.54   18.80
  -3  -3  -2  573.44   18.50
  -3  -3  -2  576.34   18.20
  -3   3  -2  603.14   18.60
   3   3   2  594.44   18.30
  -4  -3  -2  873.51   28.50
  -4  -3  -2  931.11   28.20
  -4   3  -2  896.31   28.50
   5  -3   2  349.96   11.40
   5  -3   2  347.77   11.20
  -5  -3  -2  344.77   11.30
  -5  -3  -2  320.37   11.00
   5  -3   2  335.77   11.20
  -6  -3  -2  108.09    4.20
   6  -3   2   97.99    4.10
   6  -3   2  100.19    4.30
  -6  -3  -2   99.49    4.00
   7  -3   2    1.50    0.90
  -7  -3  -2    2.10    0.80
   7  -3   2    1.10    1.10
   7  -3   2    1.50    0.70
   7   3   2    0.40    0.50
   8  -3   2    8.10    1.40
  -8  -3  -2    8.20    1.50
   9  -3   2   29.20    2.00
   9   3   2   28.70    1.50
  10  -3   2   -0.30    0.50
  10   3   2    0.70    0.50
  -9  -4   2    1.30    1.20
   9  -4  -2    0.20    0.60
  -9   4   2   -0.30    0.80
   9   4  -2   -0.10    0.40
   8  -4  -2  246.98    9.20
   8  -4  -2  224.78    8.10
  -8  -4   2  239.88    8.40
  -7  -4   2   58.49    2.40
   7  -4  -2   52.09    2.90
  -7  -4   2   51.79    2.80
   7  -4  -2   54.59    2.90
   6  -4  -2  154.98    5.90
   6  -4  -2  154.88    5.80
   6  -4  -2  134.29    5.80
  -6  -4   2  160.18    5.40
  -6  -4   2  153.88    5.80
   5  -4  -2  393.66   12.70
   5  -4  -2  386.76   13.00
  -5  -4   2  397.06   13.00
  -5  -4   2  391.86   12.60
   5  -4  -2  376.06   12.70
   5  -4  -2  386.96   13.00
  -5  -4   2  393.46   12.60
  -4  -4   2    9.20    1.30
   4  -4  -2    7.50    1.70
   4  -4  -2   12.00    2.00
  -4  -4   2   11.30    1.30
  -4  -4   2   10.10    1.10
   4  -4  -2    9.80    1.40
   4  -4  -2    9.90    1.90
  -4   4   2   13.10    1.80
   3  -4  -2   55.39    2.90
  -3  -4   2   57.69    2.50
  -3  -4   2   57.29    2.40
   3   4  -2   58.69    2.30
  -3   4   2   58.69    2.50
   2  -4  -2    0.40    0.40
  -2  -4   2    1.10    0.50
  -2   4   2    0.50    0.30
   2   4  -2    1.20    0.50
   1  -4  -2 1939.01   57.89
  -1   4   2 1772.92   58.09
   1   4  -2 1916.91   58.19
   1   4  -2 1888.61   57.89
   0   4  -2  425.46   12.90
   0   4  -2  391.36   12.80
  -1  -4  -2 2217.98   71.09
  -1   4  -2 2394.36   70.99
  -2  -4  -2  615.84   19.30
  -2   4  -2  601.04   19.30
  -3  -4  -2  103.79    4.00
  -3   4  -2  105.29    4.10
   4  -4   2  422.06   14.00
   4  -4   2  424.56   13.90
  -4  -4  -2  442.96   13.80
   4  -4   2  417.86   14.20
  -4  -4  -2  444.26   14.10
  -5  -4  -2  320.37   10.70
   5  -4   2  326.57   11.20
  -5  -4  -2  337.47   11.10
  -5  -4  -2  332.67   10.70
   5  -4   2  326.97   10.90
   5  -4   2  322.67   10.90
   6  -4   2  409.46   13.50
   6  -4   2  398.36   13.10
   6  -4   2  393.36   13.10
  -6  -4  -2  408.56   13.60
  -6  -4  -2  394.46   12.90
   7  -4   2   84.79    3.50
  -7  -4  -2   79.39    3.70
   7  -4   2   88.29    3.80
   7  -4   2   86.99    3.50
  -8  -4  -2   53.69    2.80
   8  -4   2   61.09    3.00
   8   4   2   57.99    2.50
   9  -4   2   -0.30    0.90
   9   4   2    0.00    0.50
   9  -5  -2   37.30    1.80
   9   5  -2   39.10    1.70
  -9   5   2   38.40    1.80
  -8  -5   2   22.00    1.70
   8  -5  -2   24.50    1.90
   8  -5  -2   25.30    1.80
   8   5  -2   24.20    1.40
  -7  -5   2    1.70    0.70
   7  -5  -2    0.70    0.90
   7  -5  -2    0.20    1.10
   7  -5  -2    1.50    1.00
  -7  -5   2    2.20    0.60
  -6  -5   2   83.49    4.20
   6  -5  -2   85.19    3.50
   6  -5  -2   77.59    3.70
   6  -5  -2   82.69    3.80
  -5  -5   2  291.97    9.60
  -5  -5   2  311.87   10.10
   5  -5  -2  299.37    9.80
   5  -5  -2  291.57   10.30
   5  -5  -2  264.07   10.10
   5  -5  -2  279.87   10.10
  -5  -5   2  296.77    9.60
  -4  -5   2    7.40    1.20
   4  -5  -2    6.90    1.90
  -4  -5   2   10.10    1.30
   4  -5  -2   10.70    1.40
   4  -5  -2    7.20    1.30
  -4  -5   2    8.60    1.10
   4  -5  -2    9.50    1.90
   3  -5  -2  375.96   12.50
  -3  -5   2  386.06   12.40
  -3  -5   2  385.86   12.30
  -3  -5   2  393.56   12.60
   3  -5  -2  380.76   12.70
   3  -5  -2  377.86   12.60
   3  -5  -2  386.76   12.40
  -3   5   2  365.86   12.60
  -2  -5   2 1305.47   40.40
  -2   5   2 1284.67   40.10
  -1  -5   2  234.18    7.80
   0   5  -2 1021.00   32.10
   0   5  -2 1057.79   32.20
  -1  -5  -2  275.47    9.40
  -1   5  -2  288.87    9.40
  -1   5  -2  292.27    9.30
  -2  -5  -2  222.18    7.60
  -2   5  -2  224.78    7.60
   3  -5   2  307.77   10.20
  -3  -5  -2  310.67   10.20
   3  -5   2  308.97   10.70
  -3  -5  -2  302.27   10.10
   3  -5   2  300.67   10.40
   3  -5   2  310.97   10.20
  -3  -5  -2  302.47   10.10
  -3   5  -2  303.97   10.50
   4  -5   2   37.10    2.00
  -4  -5  -2   35.30    2.10
  -4  -5  -2   36.60    1.90
  -4  -5  -2   35.50    2.10
   4  -5   2   32.70    2.90
   4  -5   2   36.80    2.50
   4  -5   2   37.70    2.20
  -5  -5  -2  119.09    4.40
   5  -5   2  119.59    4.90
   5  -5   2  111.49    5.00
  -5  -5  -2  116.89    4.70
   5  -5   2  117.69    4.50
   5  -5   2  115.19    4.50
  -6  -5  -2   21.90    1.60
   6  -5   2   23.00    2.00
   6  -5   2   20.50    1.60
   6  -5   2   20.30    1.70
  -6  -5  -2   21.50    1.70
  -7  -5  -2  147.49    5.90
   7  -5   2  166.88    5.60
   7  -5   2  154.08    6.20
   7  -5   2  154.88    5.60
   8  -5   2    2.10    0.70
   8   5   2    0.80    0.50
   9  -5   2   16.50    1.60
  -9   5  -2   16.50    1.30
   9   5   2   17.20    1.30
   9  -6  -2   -0.20    0.60
   9   6  -2    1.10    0.40
   8  -6  -2   -0.80    0.60
  -8  -6   2   -0.30    0.60
   8   6  -2   -0.50    0.40
  -8   6   2    0.30    0.50
   7  -6  -2   19.10    1.80
   7  -6  -2   16.90    1.80
  -7  -6   2   21.90    1.30
   7  -6  -2   18.40    1.80
   6  -6  -2   93.89    3.70
  -6  -6   2   93.29    3.50
   6  -6  -2   89.79    4.00
  -6  -6   2   85.79    3.90
   6  -6  -2   91.09    4.00
  -5  -6   2  266.07    9.00
  -5  -6   2  245.28    8.40
  -5  -6   2  250.47    8.50
   5  -6  -2  243.08    9.00
   5  -6  -2  253.87    8.60
   5  -6  -2  246.08    8.90
   4  -6  -2    5.80    1.70
   4  -6  -2    6.60    1.20
   4  -6  -2    4.90    1.30
  -4  -6   2    6.00    1.20
   4  -6  -2    9.20    1.80
  -4  -6   2    6.60    1.10
   3  -6  -2   89.69    3.60
   3  -6  -2   80.79    3.90
   3  -6  -2   88.89    3.90
  -3  -6   2   88.39    3.50
  -3  -6   2   86.09    3.40
   3  -6  -2   82.49    3.50
  -3  -6   2   85.59    3.60
  -2  -6   2   13.40    1.30
   2  -6  -2   14.80    1.50
  -2  -6   2   12.90    1.40
  -2  -6   2   16.60    1.60
   2  -6  -2   16.50    1.90
   2  -6  -2   16.10    2.00
   2  -6  -2   11.90    1.70
   1  -6  -2   30.40    2.30
  -1  -6   2   32.10    2.00
  -1  -6   2   29.80    2.00
   1  -6  -2   33.70    2.10
  -1  -6   2   29.60    1.90
   1  -6  -2   31.30    1.90
   0  -6   2  261.47    8.90
   0  -6   2  270.47    9.10
   0  -6  -2  259.97    8.90
   0  -6  -2  262.77    8.90
   0  -6  -2  256.47    8.70
   0  -6   2  259.07    8.90
   1  -6   2  186.68    6.70
   1  -6   2  188.98    6.60
   1  -6   2  185.98    6.50
  -1  -6  -2  184.08    6.50
  -1  -6  -2  188.08    6.50
  -1  -6  -2  176.68    6.40
  -1  -6  -2  181.18    6.50
   2  -6   2   41.00    2.30
  -2  -6  -2   42.10    2.30
   2  -6   2   42.70    2.60
   2  -6   2   40.40    2.60
   2  -6   2   40.80    2.40
  -2  -6  -2   43.60    2.30
  -2  -6  -2   47.20    2.30
  -3  -6  -2    0.60    0.80
   3  -6   2    1.70    1.20
   3  -6   2    2.30    0.80
   3  -6   2    1.10    1.00
  -3  -6  -2    1.50    0.80
   3  -6   2    2.20    0.80
  -3  -6  -2    3.70    1.10
  -4  -6  -2    4.60    1.20
   4  -6   2    2.90    0.80
  -4  -6  -2    3.00    0.80
   4  -6   2    4.60    1.20
   4  -6   2    1.50    1.10
  -4  -6  -2    1.10    0.80
   5  -6   2  261.17    8.80
  -5  -6  -2  263.87    8.50
   5  -6   2  233.28    8.90
   5  -6   2  261.67    8.70
  -5  -6  -2  263.97    8.60
   5  -6   2  245.18    9.10
  -6  -6  -2  325.47   12.00
  -6  -6  -2  355.86   11.50
   6  -6   2  357.16   12.30
   6  -6   2  369.06   11.70
   6  -6   2  364.26   11.70
  -7  -6  -2    4.40    1.20
   7  -6   2    3.70    0.90
   7  -6   2    5.80    1.10
  -8  -6  -2    0.10    0.60
   8  -6   2    1.50    0.70
   8   6   2    0.20    0.40
  -8   7   2    1.10    0.50
   8   7  -2    0.60    0.40
  -7  -7   2    5.20    1.30
   7  -7  -2    9.10    1.20
  -7  -7   2    9.20    0.90
   7  -7  -2    7.70    1.20
   7  -7  -2    5.80    1.10
  -6  -7   2   16.70    1.60
   6  -7  -2   14.60    2.00
  -6  -7   2   14.90    1.60
   6  -7  -2   18.10    1.80
   6  -7  -2   15.70    1.90
  -5  -7   2    5.90    1.00
   5  -7  -2    8.10    1.30
   5  -7  -2    8.50    1.60
  -5  -7   2    7.40    1.10
   5  -7  -2    8.20    1.80
  -5  -7   2    8.40    1.40
  -4  -7   2  209.28    7.20
  -4  -7   2  204.78    7.20
  -4  -7   2  244.38    9.20
   4  -7  -2  201.28    7.70
   4  -7  -2  206.28    7.40
   4  -7  -2  203.48    7.70
  -3  -7   2   27.40    1.80
  -3  -7   2   30.60    1.80
   3  -7  -2   29.60    1.90
  -3  -7   2   27.90    2.00
   3  -7  -2   30.10    2.20
   3  -7  -2   27.50    2.20
   2  -7  -2   31.20    2.80
  -2  -7   2   32.60    2.10
  -1  -7   2   50.59    2.50
   1  -7  -2   53.99    2.80
   1  -7  -2   51.39    2.50
  -1  -7   2   46.80    2.50
   0  -7   2  239.38    8.00
   0  -7   2  231.38    8.00
   0  -7  -2  235.38    8.10
   0  -7  -2  231.88    7.90
   0  -7   2  225.48    8.10
   0  -7  -2  230.48    8.10
   1  -7   2   86.99    3.50
   1  -7   2   82.59    3.60
  -1  -7  -2   84.09    3.50
  -1  -7  -2   85.69    3.60
   1  -7   2   81.29    3.70
   2  -7   2   77.09    4.10
   2  -7   2   84.19    3.80
  -2  -7  -2   85.99    3.60
   2  -7   2   85.79    3.60
   3  -7   2   43.30    2.60
   3  -7   2   45.60    2.70
  -3  -7  -2   47.50    2.50
  -3  -7  -2   48.30    2.30
   3  -7   2   44.00    2.40
  -3  -7  -2   45.80    2.30
   3  -7   2   46.50    2.40
   4  -7   2   75.79    3.20
  -4  -7  -2   73.89    3.10
   4  -7   2   75.09    3.30
   4  -7   2   78.29    3.60
  -4  -7  -2   66.69    3.50
   4  -7   2   71.79    3.50
  -4  -7  -2   77.69    3.10
   5  -7   2    0.70    0.90
  -5  -7  -2    1.30    0.70
  -5  -7  -2    1.00    0.60
  -5  -7  -2    0.80    0.70
   5  -7   2    0.30    0.60
   5  -7   2    1.80    1.10
   6  -7   2   98.09    4.00
  -6  -7  -2   95.59    3.50
  -6  -7  -2   89.59    4.00
   6  -7   2   94.39    3.70
   6  -7   2   92.79    4.20
   7  -7   2   87.69    3.50
  -7  -7  -2   84.99    3.60
   7  -7   2   85.49    3.20
   8  -7   2   26.90    1.40
   8   7   2   28.30    1.30
   7  -8  -2    1.10    0.60
  -7  -8   2    0.90    0.80
  -7  -8   2    1.60    0.70
   7  -8  -2    2.40    0.80
  -7   8   2    1.20    0.50
   6  -8  -2    3.80    1.10
  -6  -8   2    4.50    1.30
   6  -8  -2    2.90    0.80
  -6  -8   2    4.30    0.70
   6  -8  -2    5.00    0.90
   5  -8  -2   54.39    2.70
  -5  -8   2   51.49    2.80
  -4  -8   2  111.19    4.10
   4  -8  -2  114.79    4.60
  -4  -8   2  109.59    4.20
  -4  -8   2  105.49    4.60
   4  -8  -2  110.99    4.60
   4  -8  -2  110.39    4.30
  -3  -8   2    1.90    0.70
   3  -8  -2    1.20    0.80
   3  -8  -2    1.60    1.20
  -3  -8   2    1.60    0.90
   3  -8  -2    1.40    0.60
  -3  -8   2    1.80    0.60
  -2  -8   2    0.20    0.70
   2  -8  -2   -0.10    0.60
  -2  -8   2    1.20    1.10
  -2  -8   2    0.40    0.60
   2  -8  -2    0.60    0.80
   1  -8  -2    5.10    1.40
   1  -8  -2    5.20    1.30
  -1  -8   2    4.40    1.20
   1  -8  -2    5.50    1.30
  -1  -8   2    6.50    1.20
   0  -8   2   34.60    2.00
   0  -8  -2   36.00    2.00
   0  -8   2   34.80    2.20
   0  -8  -2   33.60    2.10
   0  -8  -2   36.50    2.20
   0  -8   2   33.00    2.10
  -1  -8  -2    3.40    1.20
   1  -8   2    3.50    0.90
  -1  -8  -2    2.40    0.80
   1  -8   2    2.60    0.80
   1  -8   2    3.80    1.30
   2  -8   2    1.00    1.20
   2  -8   2    0.60    0.90
  -2  -8  -2    0.20    1.50
   2  -8   2    1.90    0.90
   2  -8   2   -0.40    0.80
  -2  -8  -2    0.30    0.70
  -2  -8  -2    0.40    0.70
   3  -8   2    5.20    1.20
  -3  -8  -2    4.30    1.30
  -3  -8  -2    5.20    1.20
  -3  -8  -2    3.70    1.40
   3  -8   2    5.10    1.30
   3  -8   2    6.30    1.50
   3  -8   2    6.00    1.70
   4  -8   2   77.09    3.20
  -4  -8  -2   79.99    3.20
   4  -8   2   75.79    3.40
   4  -8   2   80.99    3.30
  -4  -8  -2   77.09    3.10
  -4  -8  -2   73.09    3.50
   4  -8   2   81.69    3.60
   5  -8   2   26.60    1.70
  -5  -8  -2   28.00    1.60
  -5  -8  -2   28.00    1.90
   5  -8   2   29.10    2.10
   5  -8   2   26.90    2.00
  -5  -8  -2   28.20    1.60
   6  -8   2    7.20    0.90
  -6  -8  -2    7.30    1.00
  -6  -8  -2    6.70    1.30
   6  -8   2    6.50    1.20
  -7  -8  -2   21.40    2.30
   7  -8   2   16.60    1.10
   7  -8   2   16.50    1.20
  -6  -9   2    5.10    0.70
   6  -9  -2    5.10    1.00
   6  -9  -2    6.60    1.00
  -6   9   2    7.00    1.40
  -5  -9   2    5.40    1.80
   5  -9  -2    4.70    0.80
  -5  -9   2    6.00    0.70
   5  -9  -2    5.20    1.10
   5  -9  -2    6.10    1.10
  -5  -9   2    4.40    0.70
  -5   9   2    5.30    1.00
   4  -9  -2   31.60    1.70
  -4  -9   2   31.90    1.60
   4  -9  -2   31.80    1.90
  -4  -9   2   32.80    1.60
   4  -9  -2   33.80    2.00
  -3  -9   2    3.60    0.90
  -3  -9   2    3.60    0.90
   3  -9  -2    2.20    0.80
   3  -9  -2    2.70    0.70
   3  -9  -2    6.40    1.30
  -3   9   2    3.90    1.40
   2  -9  -2  133.79    5.10
  -2  -9   2  134.29    5.00
   2  -9  -2  130.39    4.90
   2  -9  -2  133.79    5.10
  -2  -9   2  132.29    4.90
   1  -9  -2   29.80    2.00
  -1  -9   2   31.70    1.80
   1  -9  -2   27.90    1.80
   1  -9  -2   32.40    2.00
  -1  -9   2   31.70    2.00
   0  -9   2    2.30    0.70
   0  -9   2    2.00    0.80
   0  -9  -2    1.40    0.70
   0  -9   2    4.10    1.20
   0  -9  -2    1.50    0.70
   1  -9   2    4.00    1.10
  -1  -9  -2    4.30    1.10
   1  -9   2    4.90    1.10
  -1  -9  -2    4.50    1.10
   1  -9   2    6.50    1.20
   2  -9   2   67.39    3.10
   2  -9   2   65.99    3.00
   2  -9   2   64.29    2.90
  -2  -9  -2   65.09    2.80
  -2  -9  -2   62.39    2.80
   3  -9   2    0.40    0.80
  -3  -9  -2    1.60    0.70
  -3  -9  -2    1.30    0.70
   3  -9   2    0.70    0.70
   3  -9   2    1.20    0.90
   4  -9   2    3.30    1.10
   4  -9   2    3.80    1.30
  -4  -9  -2    2.00    0.50
  -4  -9  -2    2.20    0.80
  -4  -9  -2    5.10    1.70
   4  -9   2    1.80    0.60
  -5  -9  -2    1.00    0.50
   5  -9   2    1.30    0.70
  -5  -9  -2    2.70    1.00
  -5  -9  -2    1.50    0.50
   5  -9   2    0.70    0.50
   6  -9   2    1.30    0.40
   6  -9   2    0.40    0.50
   5 -10  -2    0.70    0.50
  -5 -10   2    0.60    0.30
   5 -10  -2    1.70    0.50
  -5  10   2    1.20    0.70
  -4 -10   2    0.30    0.40
  -4 -10   2    0.40    0.40
   4 -10  -2    0.80    0.60
   4 -10  -2    0.00    0.50
  -4  10   2   -1.50    0.80
   3 -10  -2   24.90    1.60
  -3 -10   2   24.80    1.30
  -3 -10   2   25.80    1.40
   3 -10  -2   24.80    1.60
  -2 -10   2   46.90    2.20
   2 -10  -2   50.59    2.50
   2 -10  -2   45.30    2.20
  -2 -10   2   48.40    2.20
   1 -10  -2    1.30    0.60
   1 -10  -2    1.20    0.60
  -1 -10   2    0.60    0.50
  -1 -10   2    2.60    0.80
   0 -10   2    3.60    0.90
   0 -10   2    3.90    0.90
   0 -10  -2    3.90    1.00
   0 -10  -2    5.50    0.90
   1 -10   2    6.50    1.00
  -1 -10  -2    6.90    1.00
   1 -10   2    4.70    1.10
   1 -10   2    6.50    1.00
  -1 -10  -2    5.80    1.00
   1  10   2    5.50    1.30
   2 -10   2   33.60    1.80
  -2 -10  -2   31.50    1.60
  -2 -10  -2   31.80    1.60
   2 -10   2   34.00    2.20
   2 -10   2   32.90    1.70
   3 -10   2   46.70    2.10
   3 -10   2   47.90    2.10
  -3 -10  -2   46.60    2.10
   3 -10   2   47.90    2.50
  -3 -10  -2   45.30    2.00
   4 -10   2    3.10    0.80
  -4 -10  -2    2.00    0.70
   4 -10   2    1.90    0.70
  -4 -10  -2    3.20    0.70
   4 -10   2    3.70    1.20
  -4  10  -2    1.40    0.90
   5 -10   2   23.70    1.20
   5 -10   2   23.90    1.30
  -5 -10  -2   24.90    1.60
   3 -11  -2    2.90    0.70
  -3 -11   2    2.90    0.60
  -3 -11   2    2.10    0.50
   3 -11  -2    1.50    0.40
   2 -11  -2  152.48    5.30
  -2 -11   2  160.08    5.60
   2 -11  -2  163.18    5.80
  -2 -11   2  151.98    5.20
   1 -11  -2   17.10    1.10
  -1 -11   2   20.20    1.70
  -1 -11   2   16.60    1.00
   1 -11  -2   18.80    1.10
   0 -11  -2    4.50    0.90
   0 -11   2    3.50    0.70
   0 -11  -2    4.50    0.80
   0 -11   2    4.70    0.80
   0  11   2    5.00    1.00
  -1 -11  -2    8.80    0.80
   1 -11   2    7.70    0.80
  -1 -11  -2    8.00    0.80
  -2 -11  -2   62.19    2.50
   2 -11   2   60.49    2.40
   2 -11   2   61.99    2.30
  -2 -11  -2   62.59    2.30
  -3 -11  -2   28.30    1.20
  -3 -11  -2   26.40    1.20
   3 -11   2   27.50    1.30
  10   0  -3   -0.30    0.60
   9   0  -3  106.19    4.00
   9   0  -3  102.29    4.00
   8   0  -3    0.10    0.70
   8   0  -3    0.00    0.70
   7   0  -3  761.62   24.10
  -6   0   3   -0.30    0.80
   6   0  -3    1.40    0.70
  -5   0   3  580.64   21.60
  -5   0   3  697.33   20.30
  -4   0   3   -0.90    0.60
   4   0  -3    0.00    0.50
  -4   0   3   -0.10    0.40
   3   0  -3  603.24   19.10
  -3   0   3  610.74   19.10
   2   0  -3    0.10    0.10
  -2   0   3    0.00    0.10
   1   0  -3 3582.94  111.09
   0   0  -3   -0.10    0.10
  -1   0  -3   68.99    2.40
  -2   0  -3    2.40    0.50
   3   0   3 2759.32   84.99
  -3   0  -3 2710.63   85.69
  -4   0  -3    0.00    0.60
  -4   0  -3    0.00    0.40
  -5   0  -3 2536.75   78.59
   5   0   3 2556.54   78.49
  -6   0  -3   -0.40    0.80
   7   0   3  174.58    6.20
   8   0   3   -0.30    0.60
   9   0   3   76.89    3.10
  10   0   3   -0.20    0.60
  10  -1  -3   24.00    1.40
  10   1  -3   24.80    1.40
   9  -1  -3   44.60    2.20
   9  -1  -3   43.70    2.30
   9   1  -3   42.70    2.20
   9   1  -3   41.20    2.20
   8  -1  -3   55.09    2.70
   8  -1  -3   56.39    2.70
   8   1  -3   54.79    2.50
   7  -1  -3   28.00    2.00
  -7  -1   3   27.00    2.10
   7  -1  -3   29.40    1.90
   7   1  -3   30.50    1.80
  -6  -1   3   43.60    2.30
  -6  -1   3   40.90    2.10
   6  -1  -3   40.20    2.20
   6   1  -3   39.70    2.00
  -5  -1   3    9.10    1.80
  -5  -1   3   13.80    1.30
  -5  -1   3   11.30    1.40
  -4  -1   3  394.06   12.40
  -4  -1   3  358.46   12.20
   4   1  -3  366.66   12.40
  -4   1   3  397.06   12.40
   3  -1  -3   65.69    2.60
  -3  -1   3   73.69    2.60
  -3   1   3   69.39    2.60
   3   1  -3   66.09    2.60
  -2  -1   3  694.83   22.30
   2   1  -3  722.63   22.30
  -2   1   3  733.83   22.30
   1  -1  -3  821.82   24.70
  -1  -1   3  779.72   24.50
   1   1  -3  815.72   24.50
  -1   1   3  752.22   24.50
   0  -1  -3  356.66   10.90
   0   1   3  355.76   11.20
   0   1  -3  337.87   11.00
  -1  -1  -3  693.43   21.20
  -1   1  -3  676.63   21.30
  -2  -1  -3 2834.42   91.09
   2  -1   3 2997.10   91.59
  -2   1  -3 2828.72   91.49
   2   1   3 3028.90   90.69
  -3  -1  -3    1.90    0.70
  -4  -1  -3   20.20    1.30
  -4  -1  -3   19.90    1.30
   4   1   3   18.20    1.80
   5  -1   3  285.87    9.80
  -5  -1  -3  307.37   10.50
   6  -1   3  412.96   14.10
  -6  -1  -3  453.25   14.30
   6  -1   3  440.36   14.20
   6   1   3  442.06   14.10
  -7  -1  -3   97.29    4.10
   7  -1   3   97.29    4.00
   7   1   3  100.79    3.80
   8  -1   3  384.06   12.60
   8   1   3  370.26   12.40
   9  -1   3    2.10    0.70
  10  -1   3  150.68    5.10
  10   1   3  149.39    5.10
  10  -2  -3   19.40    1.30
  10   2  -3   19.30    1.40
   9  -2  -3    0.70    0.70
   9  -2  -3   -0.60    0.90
   9   2  -3    1.00    0.70
   9   2  -3   -0.50    0.50
   8  -2  -3   38.30    2.30
  -8  -2   3   35.00    2.50
   8  -2  -3   38.70    2.20
   7  -2  -3  323.07   11.20
   7  -2  -3  339.27   11.40
  -7  -2   3  356.56   11.50
   7   2  -3  331.27   11.10
  -6  -2   3   30.00    1.90
   6  -2  -3   28.10    2.00
  -6  -2   3   27.40    1.70
   6  -2  -3   28.40    2.00
   5  -2  -3    1.70    0.90
   5  -2  -3    0.30    0.90
  -5  -2   3    1.90    0.60
  -5  -2   3    3.70    1.10
  -5  -2   3    0.80    1.20
  -4  -2   3  549.05   17.10
  -4  -2   3  519.95   16.90
  -4   2   3  539.35   17.10
   4   2  -3  513.25   17.00
   3  -2  -3  167.98    5.70
  -3  -2   3  162.48    5.70
  -3  -2   3  167.78    5.70
  -3   2   3  161.68    5.80
   3   2  -3  175.28    5.60
   2  -2  -3    3.20    0.50
  -2  -2   3    3.00    0.50
   2   2  -3    2.20    0.70
  -2   2   3    2.70    0.40
   1  -2  -3  762.52   23.30
  -1  -2   3  719.93   23.40
   1   2  -3  792.32   23.40
  -1   2   3  743.73   23.30
   0  -2  -3 3432.36  104.69
   0   2  -3 3539.95  105.79
   0   2   3 3288.97  104.79
   0   2  -3 3331.97  105.89
  -1  -2  -3 2373.96   69.49
  -1  -2  -3 2247.18   69.49
  -1   2  -3 2115.69   69.79
  -2  -2  -3 1149.98   34.40
   2  -2   3 1103.79   34.50
   2   2   3 1122.19   34.20
  -2   2  -3 1056.49   34.40
  -3  -2  -3   56.29    2.10
   3  -2   3   52.99    2.50
  -3  -2  -3   50.09    2.20
   3   2   3   53.99    2.20
  -3   2  -3   54.69    2.30
  -4  -2  -3  472.55   14.70
  -4  -2  -3  455.25   14.70
  -4   2  -3  455.75   14.90
   4   2   3  443.96   14.90
   5  -2   3   16.50    2.00
  -5  -2  -3   18.80    2.60
   5  -2   3   24.00    1.80
   5  -2   3   20.50    1.80
  -5  -2  -3   19.50    1.40
   6  -2   3   13.40    2.00
  -6  -2  -3   16.20    1.50
   6  -2   3   13.70    1.60
   6  -2   3   17.00    1.70
   7  -2   3    2.30    0.90
   7  -2   3    1.60    0.90
   7   2   3    2.90    1.00
  -8  -2  -3   40.00    2.70
   8  -2   3   46.60    2.40
   8   2   3   47.20    2.20
   9  -2   3    0.70    0.70
   9   2   3    0.70    0.60
  10  -2   3    6.30    1.00
  10   2   3    6.40    0.90
  10  -3  -3   25.60    1.40
  10   3  -3   24.00    1.30
   9  -3  -3    3.70    0.90
   9  -3  -3    6.50    1.10
   9   3  -3    4.50    1.10
   9   3  -3    3.70    0.80
  -8  -3   3   47.30    2.70
   8  -3  -3   53.39    2.60
   8  -3  -3   47.40    2.60
   8   3  -3   51.39    2.30
   7  -3  -3  520.15   16.80
   7  -3  -3  505.85   16.70
  -7  -3   3  509.05   16.40
  -6  -3   3    0.90    0.70
   6  -3  -3    1.00    1.50
   5  -3  -3    8.90    1.80
   5  -3  -3    9.00    1.80
  -5  -3   3    8.00    1.10
  -5  -3   3    7.20    1.10
  -5  -3   3    8.70    1.20
   5  -3  -3    8.40    1.30
  -4  -3   3  243.08    8.40
  -4  -3   3  252.57    8.30
  -4   3   3  251.27    8.40
   4   3  -3  230.28    8.30
   3  -3  -3    0.10    0.60
  -3  -3   3    0.80    0.40
   3   3  -3    0.90    0.40
  -3   3   3    0.60    0.40
   2  -3  -3  499.75   15.20
  -2  -3   3  470.45   15.30
  -2  -3   3  472.45   15.20
   2   3  -3  493.95   15.10
  -2   3   3  476.15   15.20
   1  -3  -3    0.50    0.20
   1   3  -3    0.50    0.20
  -1   3   3    0.90    0.30
   0   3  -3   12.60    0.80
   0   3  -3   12.70    0.80
  -1   3  -3 1120.09   34.70
   2  -3   3   96.79    3.70
  -2  -3  -3   88.89    3.50
  -2  -3  -3   99.99    3.10
  -2  -3  -3  100.29    3.10
  -2   3  -3   95.29    3.50
  -3  -3  -3  748.63   23.50
  -3  -3  -3  757.32   23.90
  -3   3  -3  766.42   24.00
  -4  -3  -3   17.00    1.30
   4  -3   3   17.40    2.20
  -4   3  -3   11.70    1.60
   5  -3   3  172.38    6.20
  -5  -3  -3  173.78    6.10
   5  -3   3  164.28    6.00
   5  -3   3  159.88    6.00
   6  -3   3  163.18    5.80
   6  -3   3  158.98    6.10
  -6  -3  -3  166.18    6.10
   7  -3   3   60.99    2.70
   7  -3   3   59.09    2.90
   7  -3   3   61.59    3.00
  -7  -3  -3   56.39    2.90
   7   3   3   56.89    2.60
  -8  -3  -3   41.10    2.40
   8  -3   3   34.80    3.20
   9   3   3   31.20    1.60
  10  -3   3   22.00    1.30
  10   3   3   18.90    1.20
   9  -4  -3   24.10    1.90
   9  -4  -3   22.20    1.50
  -9  -4   3   20.00    2.40
   9   4  -3   21.40    1.30
  -9   4   3   19.20    1.60
   8  -4  -3   74.29    3.30
  -8  -4   3   70.49    3.40
   8  -4  -3   81.39    3.30
   8   4  -3   73.79    3.00
  -8   4   3   77.39    3.20
  -7  -4   3    0.80    0.70
   7  -4  -3    1.40    1.40
  -7  -4   3    1.30    0.60
   7  -4  -3    1.50    0.90
  -6  -4   3   58.19    2.90
   6  -4  -3   58.99    3.10
   6  -4  -3   62.49    3.10
  -6  -4   3   58.59    2.60
   6  -4  -3   58.59    3.30
   5  -4  -3    6.70    1.80
   5  -4  -3   10.60    1.90
  -5  -4   3    9.70    1.10
  -5  -4   3    9.90    1.20
  -5  -4   3    9.10    1.20
   5  -4  -3    8.60    1.70
   4  -4  -3   57.69    3.00
  -4  -4   3   50.39    2.30
   4  -4  -3   56.69    2.50
   4  -4  -3   51.49    2.60
   4  -4  -3   51.89    2.90
  -4  -4   3   50.39    2.40
  -4  -4   3   54.19    2.50
  -4   4   3   45.60    2.80
  -3  -4   3   10.40    1.00
  -3  -4   3   11.60    1.30
   3  -4  -3    9.20    1.80
  -3   4   3    9.80    1.10
   3   4  -3    9.80    1.10
   2  -4  -3  372.06   11.90
  -2  -4   3  359.16   12.00
  -2   4   3  370.96   11.80
   2   4  -3  376.36   11.70
  -1  -4   3  178.58    6.50
   1  -4  -3  201.78    6.20
  -1   4   3  194.28    6.20
   1   4  -3  191.18    6.40
   1   4  -3  203.58    6.30
   0   4  -3  508.15   15.70
   0   4  -3  488.05   15.70
  -1  -4  -3  709.33   22.30
  -1   4  -3  712.03   22.30
  -2  -4  -3  237.28    8.10
  -2   4  -3  246.78    8.10
  -3  -4  -3  133.69    4.90
  -3   4  -3  127.59    4.90
   4  -4   3  811.72   25.80
  -4  -4  -3  820.12   25.60
   4  -4   3  817.02   26.00
   4  -4   3  789.92   25.80
  -4  -4  -3  849.72   26.00
   5  -4   3   66.59    3.10
   5  -4   3   53.49    2.60
   5  -4   3   55.09    2.70
  -5  -4  -3   52.19    2.70
  -5  -4  -3   54.69    2.70
  -5  -4  -3   56.49    2.50
   6  -4   3  137.09    5.20
   6  -4   3  133.19    5.40
   6  -4   3  137.49    5.10
  -6  -4  -3  144.69    5.40
  -7  -4  -3  166.48    6.70
   7  -4   3  189.58    6.80
   7  -4   3  194.28    6.50
   7  -4   3  186.48    6.50
  -8  -4  -3    0.60    0.70
   8  -4   3    1.70    0.80
   8   4   3    1.30    0.50
   9  -4   3   36.30    2.10
   9   4   3   33.40    1.70
   9  -5  -3    6.30    1.00
   9   5  -3    5.40    0.90
  -9   5   3    4.70    1.10
   8  -5  -3  118.09    4.40
  -8  -5   3  114.79    4.60
   8  -5  -3  115.89    4.50
   8   5  -3  117.39    4.20
  -8   5   3  117.59    4.30
  -7  -5   3   52.99    2.30
  -7  -5   3   47.00    2.70
   7  -5  -3   52.49    2.80
   7  -5  -3   56.19    2.80
   6  -5  -3   73.19    3.50
  -6  -5   3   70.59    2.90
   6  -5  -3   69.19    3.40
   6  -5  -3   74.49    3.20
  -6  -5   3   67.69    3.40
  -5  -5   3    0.50    0.60
   5  -5  -3    0.80    1.10
  -5  -5   3    0.50    0.60
   5  -5  -3    2.80    1.20
  -5  -5   3    0.10    0.60
  -4  -5   3  105.59    4.20
   4  -5  -3  103.89    4.50
   4  -5  -3  104.69    4.40
  -4  -5   3  102.89    3.90
   4  -5  -3  105.39    4.10
  -4  -5   3  102.99    3.90
   3  -5  -3  801.22   25.40
   3  -5  -3  810.32   25.10
  -3  -5   3  803.02   25.00
   3  -5  -3  783.62   25.30
   3  -5  -3  805.32   25.10
  -3  -5   3  751.02   25.00
  -3  -5   3  815.12   25.30
  -2  -5   3  313.17   10.40
  -1  -5   3  500.25   16.00
   1   5  -3  509.55   16.00
   1   5  -3  495.05   15.80
   0   5  -3   98.39    3.50
   0   5  -3   93.99    3.60
  -1  -5  -3  884.31   27.70
  -1   5  -3  883.01   27.80
   2  -5   3 1009.10   32.60
  -2  -5  -3 1063.09   32.60
  -2   5  -3 1047.40   32.60
   3  -5   3  113.19    4.30
   3  -5   3  107.39    4.60
  -3  -5  -3  111.19    4.40
   3  -5   3  113.59    4.40
  -3  -5  -3  115.19    4.30
  -3  -5  -3  123.99    4.50
  -4  -5  -3  515.15   16.30
  -4  -5  -3  524.85   16.40
  -4  -5  -3  523.25   16.70
   4  -5   3  498.95   16.80
   4  -5   3  507.35   16.50
   4  -5   3  500.05   16.50
   5  -5   3  177.88    6.50
  -5  -5  -3  166.28    7.00
  -5  -5  -3  187.08    6.40
  -5  -5  -3  196.78    6.80
   5  -5   3  181.38    6.80
   5  -5   3  183.58    6.50
  -6  -5  -3   75.09    3.40
   6  -5   3   77.59    3.30
  -6  -5  -3   74.89    3.60
   6  -5   3   73.09    3.60
   6  -5   3   75.99    3.20
   7  -5   3    9.20    1.60
   7  -5   3   11.40    1.20
  -7  -5  -3   11.80    1.70
   7  -5   3    8.70    1.40
  -8  -5  -3  157.48    5.90
   8  -5   3  161.18    5.90
   8   5   3  163.78    5.50
   9  -5   3   56.99    2.30
   9   5   3   56.59    2.20
   9  -6  -3    5.40    0.90
   9   6  -3    7.00    0.70
  -8  -6   3   48.80    2.50
   8  -6  -3   42.00    2.20
   8  -6  -3   46.30    2.20
   8   6  -3   44.40    1.90
  -8   6   3   53.89    2.70
   7  -6  -3    1.40    0.90
   7  -6  -3    3.10    0.90
  -7  -6   3    2.80    0.90
  -7  -6   3    1.70    0.70
   7  -6  -3    1.70    0.90
  -6  -6   3   34.30    1.80
   6  -6  -3   34.30    2.30
   6  -6  -3   35.50    2.30
   6  -6  -3   35.00    2.00
  -6  -6   3   27.40    2.00
   5  -6  -3   43.40    2.30
   5  -6  -3   47.90    2.80
  -5  -6   3   43.80    2.60
  -5  -6   3   46.00    2.20
  -5  -6   3   43.60    2.20
   5  -6  -3   45.90    2.80
   4  -6  -3  191.18    7.20
  -4  -6   3  188.08    6.70
   4  -6  -3  191.68    6.80
  -4  -6   3  195.68    7.30
  -4  -6   3  198.38    7.10
   4  -6  -3  194.58    7.20
  -3  -6   3   25.20    1.80
  -3  -6   3   23.50    1.60
   3  -6  -3   25.30    1.80
   3  -6  -3   23.10    2.20
   3  -6  -3   25.10    2.10
   2  -6  -3   98.79    3.90
  -2  -6   3  100.49    3.90
  -2  -6   3   99.39    3.80
   2  -6  -3   99.49    4.20
  -2  -6   3   98.59    4.00
   2  -6  -3   99.09    4.10
  -1  -6   3  200.38    7.00
  -1  -6   3  197.08    6.90
  -1  -6   3  203.48    7.00
   1  -6  -3  201.08    7.10
   1  -6  -3  199.68    7.10
   1  -6  -3  196.38    6.90
   0  -6   3  137.59    5.00
   0  -6  -3  132.89    4.90
   0  -6   3  129.69    5.10
   0  -6  -3  130.99    5.10
   0  -6   3  139.99    5.20
   0  -6  -3  138.79    5.10
   1  -6   3  199.08    7.00
   1  -6   3  200.28    7.10
  -1  -6  -3  191.38    7.00
  -1  -6  -3  196.38    7.00
   1  -6   3  192.58    7.00
   1  -6   3  219.38    7.50
  -2  -6  -3    2.60    0.90
  -2  -6  -3    4.40    1.20
  -2  -6  -3    4.20    1.40
   2  -6   3    5.30    1.40
   2  -6   3    3.90    1.10
   2  -6   3    5.30    1.80
   2  -6   3    3.10    0.90
   3  -6   3    0.80    0.80
  -3  -6  -3    3.00    1.20
  -3  -6  -3    1.40    0.80
   3  -6   3    1.50    1.30
   3  -6   3   -1.30    1.00
   3  -6   3    0.10    0.70
  -3  -6  -3    0.10    0.80
  -4  -6  -3   -0.50    0.80
   4  -6   3   -0.50    1.00
  -4  -6  -3    0.70    0.60
  -4  -6  -3    0.10    0.60
   4  -6   3    1.40    0.70
   4  -6   3    0.30    0.70
  -5  -6  -3    9.60    1.20
   5  -6   3   10.50    1.20
   5  -6   3    7.80    1.60
   5  -6   3    8.50    1.80
  -5  -6  -3    8.70    1.30
   6  -6   3    6.90    1.60
   6  -6   3    7.80    1.20
  -6  -6  -3    7.70    1.20
  -6  -6  -3    7.10    1.40
   6  -6   3    7.20    1.10
   7  -6   3   41.30    2.00
   7  -6   3   39.70    2.30
  -7  -6  -3   38.80    2.20
   7  -6   3   41.40    2.00
   8  -6   3   35.10    1.80
   8  -6   3   34.10    1.80
  -8  -6  -3   35.50    2.00
   8   6   3   34.30    1.60
   8  -7  -3   -0.10    0.60
   8  -7  -3   -1.50    1.10
   8   7  -3   -0.10    0.70
   7  -7  -3    0.10    0.70
   7  -7  -3    0.50    0.70
  -7  -7   3    0.30    0.40
  -7  -7   3    0.40    0.70
  -7   7   3   -0.10    0.50
   6  -7  -3   -0.10    0.90
  -6  -7   3    1.10    1.00
   6  -7  -3    1.10    0.60
   5  -7  -3   22.80    2.00
   5  -7  -3   22.70    2.00
  -5  -7   3   22.50    1.50
  -5  -7   3   19.50    1.80
   5  -7  -3   22.70    1.60
  -5  -7   3   24.50    1.50
   4  -7  -3  126.79    5.20
  -4  -7   3  130.89    5.60
  -4  -7   3  127.79    4.70
  -4  -7   3  128.79    4.70
   4  -7  -3  130.79    5.30
   4  -7  -3  132.89    4.90
  -3  -7   3    2.90    1.20
   3  -7  -3    5.00    1.20
  -3  -7   3    4.20    1.20
   3  -7  -3    5.00    1.50
   3  -7  -3    5.10    1.30
  -3  -7   3    6.30    1.10
  -2  -7   3  127.29    4.70
  -2  -7   3  128.59    5.00
   2  -7  -3  123.89    4.70
  -2  -7   3  124.29    4.70
   2  -7  -3  123.89    5.00
   1  -7  -3  364.26   12.30
  -1  -7   3  369.36   12.10
   1  -7  -3  367.66   12.00
   1  -7  -3  365.06   12.30
  -1  -7   3  364.76   12.00
   0  -7  -3  292.17    9.90
   0  -7  -3  293.77    9.70
   0  -7   3  283.57    9.70
   0  -7   3  281.27    9.70
   0  -7  -3  301.37    9.90
   0  -7   3  287.77    9.80
   1  -7   3   52.19    2.60
   1  -7   3   49.70    2.70
  -1  -7  -3   47.20    2.50
  -1  -7  -3   45.00    2.50
   1  -7   3   47.10    2.50
  -2  -7  -3   16.20    1.50
   2  -7   3   18.60    1.70
   2  -7   3   15.90    2.40
   2  -7   3   16.10    1.60
  -2  -7  -3   16.70    1.70
  -2  -7  -3   14.60    1.50
  -3  -7  -3  871.11   26.90
   3  -7   3  833.02   26.70
   3  -7   3  820.62   26.60
  -3  -7  -3  852.91   26.50
   3  -7   3  845.52   26.90
  -3  -7  -3  841.32   26.50
   3  -7   3  820.42   26.70
   4  -7   3  461.75   15.10
   4  -7   3  454.65   15.20
  -4  -7  -3  478.15   15.00
   4  -7   3  477.25   15.50
  -4  -7  -3  464.35   15.00
  -4  -7  -3  464.75   15.50
   4  -7   3  455.65   15.30
   5  -7   3   20.30    1.90
   5  -7   3   17.90    1.40
  -5  -7  -3   17.10    1.60
  -5  -7  -3   18.60    1.40
   5  -7   3   18.40    2.30
  -5  -7  -3   19.50    1.50
  -6  -7  -3    8.80    1.30
   6  -7   3    8.50    1.10
  -6  -7  -3    8.10    1.20
   6  -7   3    7.30    1.40
   6  -7   3    7.10    1.00
   7  -7   3   99.29    3.70
  -7  -7  -3  101.79    4.00
   7  -7   3  106.99    4.30
   8  -7   3    0.90    0.60
   8   7   3    0.40    0.40
   7  -8  -3   -0.40    0.60
  -7  -8   3   -0.10    0.40
   7  -8  -3    1.60    0.70
  -7  -8   3    0.60    0.80
  -7   8   3    0.40    0.40
   6  -8  -3   24.30    1.70
   6  -8  -3   25.70    1.60
   6  -8  -3   24.10    1.40
  -6  -8   3   25.40    1.30
  -6  -8   3   25.20    1.90
  -6   8   3   26.00    1.50
  -5  -8   3   63.09    3.10
  -5  -8   3   64.29    2.60
   5  -8  -3   59.39    3.00
   5  -8  -3   61.99    3.00
   5  -8  -3   62.39    2.70
  -5  -8   3   67.19    2.90
  -4  -8   3    3.50    0.90
   4  -8  -3    2.80    1.00
  -4  -8   3    1.40    0.50
   4  -8  -3    4.10    1.30
   4  -8  -3    1.80    0.70
  -4  -8   3    1.30    0.80
  -3  -8   3   91.59    4.10
  -3  -8   3  100.39    3.70
  -3  -8   3   93.79    3.70
   3  -8  -3   95.59    3.90
   3  -8  -3   96.99    4.40
   2  -8  -3    0.80    0.90
  -2  -8   3    0.20    0.60
  -2  -8   3   -0.10    0.60
   2  -8  -3    1.60    0.70
   2  -8  -3    0.20    0.70
  -1  -8   3   54.69    2.60
   1  -8  -3   56.49    2.80
   1  -8  -3   56.39    2.60
   1  -8  -3   56.19    2.80
  -1  -8   3   53.19    2.70
   0  -8   3   61.89    2.80
   0  -8   3   57.99    2.80
   0  -8  -3   62.39    2.90
   0  -8   3   61.89    2.90
   0  -8  -3   61.49    2.90
  -1  -8  -3   18.10    1.50
  -1  -8  -3   14.20    1.50
   1  -8   3   15.40    1.70
   1  -8   3   16.20    1.60
   1  -8   3   13.90    1.50
   2  -8   3   42.90    2.50
  -2  -8  -3   45.20    2.30
  -2  -8  -3   45.40    2.30
   2  -8   3   46.70    2.40
  -2  -8  -3   44.30    2.90
   2  -8   3   48.50    2.60
   2  -8   3   46.10    2.50
   3  -8   3    5.80    1.40
  -3  -8  -3    5.00    1.20
   3  -8   3    7.30    1.60
  -3  -8  -3    3.90    1.00
  -3  -8  -3    4.50    1.10
   3  -8   3    4.10    1.00
   3  -8   3    5.90    1.30
  -4  -8  -3    0.90    0.60
   4  -8   3    1.80    1.10
   4  -8   3    1.70    0.60
  -4  -8  -3    3.80    1.40
   4  -8   3    3.40    0.80
   4  -8   3    2.00    0.90
  -4  -8  -3    1.80    0.70
   5  -8   3  111.69    4.10
  -5  -8  -3  109.69    4.00
  -5  -8  -3  107.09    4.50
   5  -8   3  111.39    4.20
  -5  -8  -3  111.19    4.00
   5  -8   3  113.29    4.50
  -6  -8  -3   -0.10    0.70
   6  -8   3    0.20    0.70
   6  -8   3    0.00    0.50
   7  -8   3    4.50    0.90
   7  -8   3    4.60    0.80
   7   8   3    5.30    0.60
  -6  -9   3    0.50    0.40
   6  -9  -3    0.20    0.60
   6  -9  -3    1.00    0.60
  -6   9   3    0.80    0.50
  -5  -9   3   10.30    1.90
  -5  -9   3   11.60    0.90
   5  -9  -3   11.60    1.20
  -5  -9   3   10.90    0.90
   5  -9  -3   11.30    1.20
  -5   9   3   10.90    1.10
   4  -9  -3  267.97    9.20
  -4  -9   3  278.77    9.00
  -4  -9   3  231.98    9.40
   4  -9  -3  280.77    9.20
  -4  -9   3  264.87    8.90
   4  -9  -3  278.57    8.90
  -4   9   3  276.47    9.00
   3  -9  -3   28.90    1.90
   3  -9  -3   25.50    2.20
  -3  -9   3   26.40    1.50
  -3  -9   3   29.60    1.80
   3  -9  -3   27.90    1.70
  -3   9   3   24.50    2.00
   2  -9  -3    1.60    0.60
  -2  -9   3    0.40    0.60
  -2  -9   3    2.90    0.90
   2  -9  -3    0.30    0.70
   2  -9  -3    1.00    0.70
   1  -9  -3   28.70    1.90
   1  -9  -3   31.70    2.60
  -1  -9   3   29.50    1.80
  -1  -9   3   29.40    2.00
   0  -9  -3  152.48    5.60
   0  -9   3  151.08    5.60
   0  -9  -3  151.58    5.60
   0  -9   3  148.89    5.40
   0  -9   3  150.88    5.50
   1  -9   3   22.70    1.70
   1  -9   3   20.90    1.60
  -1  -9  -3   22.50    1.60
  -1  -9  -3   19.70    1.50
   1  -9   3   20.00    1.70
  -2  -9  -3  123.79    4.60
   2  -9   3  120.49    4.80
   2  -9   3  126.29    4.70
   2  -9   3  123.19    4.60
  -2  -9  -3  125.39    4.60
   2   9   3  119.29    5.20
   3  -9   3   -1.00    0.60
  -3  -9  -3    0.80    0.60
   3  -9   3    0.70    0.70
   3  -9   3    0.30    1.20
  -3  -9  -3    1.40    0.90
   4  -9   3   10.30    1.40
  -4  -9  -3   10.50    1.00
   4  -9   3   11.00    1.40
  -4  -9  -3   13.50    1.10
   4  -9   3   13.30    1.10
  -5  -9  -3   25.20    1.30
  -5  -9  -3   26.80    2.00
   5  -9   3   25.00    1.40
   5  -9   3   24.50    1.60
   6  -9   3    7.20    0.90
   6  -9   3    7.00    0.80
  -5 -10   3    1.40    0.40
   5 -10  -3    1.90    0.60
   5 -10  -3    1.80    0.60
  -5  10   3    1.70    0.90
  -4 -10   3    0.80    0.40
   4 -10  -3    0.40    0.50
   4 -10  -3    0.10    0.60
  -4 -10   3    0.20    0.40
   3 -10  -3   48.90    2.20
  -3 -10   3   46.60    2.00
  -3 -10   3   45.50    2.00
   3 -10  -3   47.60    2.30
   2 -10  -3   30.50    1.70
  -2 -10   3   30.70    1.60
   2 -10  -3   31.90    1.80
  -2 -10   3   30.00    1.60
  -1 -10   3   18.60    1.30
   1 -10  -3   16.20    1.30
  -1 -10   3   15.90    1.20
   1 -10  -3   16.00    1.30
   0 -10  -3   11.20    1.10
   0 -10   3    9.00    1.10
   0 -10  -3   10.80    1.10
   0 -10   3    9.20    1.10
  -1 -10  -3    0.00    0.50
   1 -10   3   -0.40    0.60
   1 -10   3   -0.40    0.50
  -1 -10  -3    0.50    0.50
   1 -10   3   -0.30    0.50
   1  10   3   -0.40    0.60
   2 -10   3   29.70    1.70
  -2 -10  -3   29.70    1.50
   2 -10   3   29.90    1.70
  -2 -10  -3   28.70    1.50
   2 -10   3   29.70    1.60
   3 -10   3    0.70    0.70
   3 -10   3    0.30    0.50
   3 -10   3    1.00    0.60
  -3 -10  -3    0.00    0.40
  -3 -10  -3    0.10    0.40
  -4 -10  -3    0.70    0.70
   4 -10   3    1.20    0.70
   4 -10   3    0.50    0.40
  -4 -10  -3   -0.40    0.40
   5 -10   3    9.70    0.90
   5 -10   3    9.30    0.70
   3 -11  -3    4.70    0.80
  -3 -11   3    3.20    0.60
   3 -11  -3    3.00    0.70
  -3 -11   3    2.60    0.50
  -2 -11   3    5.00    0.60
   2 -11  -3    4.70    1.10
  -2 -11   3    3.20    0.60
   2 -11  -3    4.30    0.70
  -1 -11   3   76.79    2.80
   1 -11  -3   76.09    2.80
   1 -11  -3   79.89    2.90
  -1 -11   3   75.29    2.80
  -1  11   3   72.69    2.80
   0 -11  -3   -0.10    0.40
   0 -11   3    0.00    0.60
   0 -11   3    0.80    0.40
   0 -11  -3    0.00    0.50
   0  11   3    0.40    0.60
  -1 -11  -3    4.10    0.70
   1 -11   3    2.60    0.90
   1 -11   3    4.00    0.70
  -1 -11  -3    3.90    0.70
   2 -11   3   35.20    1.60
  -2 -11  -3   34.20    1.50
  -2 -11  -3   38.20    1.60
   2 -11   3   43.00    2.10
  -3 -11  -3   15.40    0.90
  -3 -11  -3   14.80    0.90
   3 -11   3   15.70    1.00
   9   0  -4   -1.40    0.70
   9   0  -4    0.30    0.70
   8   0  -4  232.98    8.00
   8   0  -4  229.68    7.90
   7   0  -4    0.20    0.70
   6   0  -4    2.20    0.90
  -6   0   4    0.20    0.90
  -5   0   4    0.00    0.60
  -4   0   4 1662.43   52.19
  -4   0   4 1700.13   52.09
   3   0  -4    0.40    0.30
  -2   0   4 1698.93   54.19
   2   0  -4 1753.52   53.79
  -1   0   4    1.60    0.30
   0   0  -4 1295.17   40.40
  -1   0  -4    0.10    0.20
  -2   0  -4 1559.34   48.00
   2   0   4 1525.15   47.70
   3   0   4    0.20    0.40
  -3   0  -4    0.10    0.30
  -4   0  -4   92.39    3.60
  -4   0  -4   88.59    3.50
   5   0   4   -1.10    0.80
  -5   0  -4    0.10    0.60
  -6   0  -4   12.40    1.60
   6   0   4   14.00    1.50
   7   0   4    0.30    0.80
   8   0   4  544.25   17.60
   9   0   4    0.60    0.70
  10   0   4    0.30    0.60
  10  -1  -4   49.80    2.30
  10   1  -4   55.79    2.40
   9  -1  -4   39.30    2.10
   9  -1  -4   38.20    2.10
   9   1  -4   41.30    2.00
   9   1  -4   38.80    2.00
   8  -1  -4    5.20    1.30
   8  -1  -4    4.60    1.30
   7  -1  -4  437.46   14.20
   7  -1  -4  429.46   14.30
  -7  -1   4  449.06   14.50
   7   1  -4  429.16   14.10
  -6  -1   4   82.79    3.30
  -6  -1   4   84.79    3.60
   6  -1  -4   78.99    3.40
   6   1  -4   78.09    3.20
  -5  -1   4   93.49    3.60
  -5  -1   4  102.99    3.90
  -4  -1   4  378.26   12.20
  -4  -1   4  356.56   12.00
  -4   1   4  376.76   12.20
   3  -1  -4  402.96   12.80
  -3  -1   4  378.56   12.70
   3   1  -4  409.16   12.80
  -3   1   4  404.56   12.80
   2  -1  -4  731.83   22.40
  -2  -1   4  723.43   22.40
   2   1  -4  730.03   22.40
  -2   1   4  688.33   22.40
   1  -1  -4   30.20    1.20
  -1  -1   4   27.40    1.20
  -1   1   4   28.50    1.30
   1   1  -4   28.80    1.20
   0  -1  -4   43.10    1.60
   0   1  -4   44.00    1.70
  -1  -1  -4 4164.08  125.89
  -1  -1  -4 4009.60  125.89
  -1   1  -4 4016.50  126.09
  -2  -1  -4   10.90    0.70
   2  -1   4    8.50    0.80
   3  -1   4   15.30    1.30
  -3  -1  -4   17.10    1.20
  -3  -1  -4   14.10    1.00
  -3   1  -4   14.00    1.10
   3   1   4   14.30    1.20
  -4  -1  -4    2.30    0.90
  -4  -1  -4    0.50    0.50
  -4   1  -4    0.20    0.70
  -4   1  -4   -0.20    0.50
   5  -1   4 1451.35   45.80
  -5  -1  -4 1494.55   45.90
   5  -1   4 1501.85   45.80
   5  -1   4 1441.86   45.80
   5   1   4 1480.35   45.70
   6  -1   4   47.40    2.50
  -6  -1  -4   49.20    2.40
   6  -1   4   42.30    2.60
   6  -1   4   46.60    2.70
   6   1   4   43.50    2.20
   7  -1   4  165.58    6.00
  -7  -1  -4  166.68    6.10
   7   1   4  159.28    5.80
   8  -1   4    4.40    1.30
   8   1   4    3.10    0.80
   9  -1   4   28.60    1.70
   9   1   4   29.30    1.70
  10  -1   4    5.80    1.00
  10   1   4    6.20    1.00
  10  -2  -4    8.30    1.10
  10   2  -4    6.70    1.00
   9  -2  -4    0.00    0.70
   9  -2  -4    2.20    0.80
   9   2  -4    0.80    0.60
   9   2  -4    2.00    0.70
   8  -2  -4    2.30    0.90
  -8  -2   4    3.30    1.20
   8  -2  -4    1.90    0.90
   8   2  -4    2.40    0.70
   7  -2  -4  219.78    7.80
   7  -2  -4  211.28    7.70
  -7  -2   4  226.28    7.90
   7   2  -4  223.18    7.50
  -6  -2   4   11.90    1.20
  -6  -2   4   12.20    1.40
   6  -2  -4   11.60    1.70
   6  -2  -4   15.50    1.70
   5  -2  -4  266.07    9.10
  -5  -2   4  275.27    8.80
   5  -2  -4  264.87    9.10
  -5  -2   4  267.97    9.10
  -4  -2   4   19.40    1.60
  -4  -2   4   20.70    1.40
  -4   2   4   19.00    1.50
   3  -2  -4  187.88    6.30
  -3  -2   4  177.88    6.20
  -3  -2   4  188.68    6.20
   3   2  -4  181.08    6.20
  -3   2   4  174.68    6.20
  -2  -2   4  388.66   12.50
   2  -2  -4  398.76   12.50
   2   2  -4  399.66   12.40
  -2   2   4  382.76   12.40
   1  -2  -4  976.80   29.90
  -1  -2   4  935.71   30.10
  -1   2   4  994.00   30.20
   0  -2  -4  585.44   18.40
   0   2  -4  602.94   18.70
  -1  -2  -4 2492.45   75.49
  -1  -2  -4 2433.06   75.39
  -1   2  -4 2376.26   75.89
  -2  -2  -4  933.01   28.50
  -2  -2  -4  889.51   28.70
  -2   2  -4  945.21   28.80
  -3  -2  -4   20.60    1.10
   3  -2   4   20.60    1.70
   3   2   4   20.20    1.30
  -4  -2  -4   40.50    2.00
  -4  -2  -4   39.70    2.00
   4   2   4   35.90    2.40
  -4   2  -4   38.30    2.30
   5  -2   4  160.48    5.90
  -5  -2  -4  170.68    6.00
   5  -2   4  167.38    6.00
   5  -2   4  171.78    6.20
  -6  -2  -4    1.00    0.60
   6  -2   4    1.60    1.00
   6  -2   4    1.50    0.90
   6  -2   4    4.80    1.60
   6   2   4    1.20    0.70
  -7  -2  -4    1.50    0.80
   7  -2   4    1.60    0.80
   7  -2   4    1.20    1.10
   7   2   4    2.50    0.70
  -8  -2  -4  114.39    4.80
   8  -2   4  127.29    4.70
   8   2   4  122.39    4.50
   9  -2   4   50.19    2.30
   9   2   4   52.79    2.30
  10   2   4    2.00    0.70
  10  -3  -4   48.70    2.10
  10   3  -4   52.79    2.10
   9  -3  -4   58.39    2.60
   9  -3  -4   58.69    2.60
   9   3  -4   61.69    3.20
  -8  -3   4    7.70    1.60
   8  -3  -4    7.90    1.50
   8  -3  -4    7.30    1.40
  -8   3   4    8.80    1.50
   8   3  -4   10.80    1.10
  -7  -3   4   28.80    1.70
  -7  -3   4   28.70    2.10
   7  -3  -4   24.30    2.10
   7  -3  -4   27.90    2.10
   7   3  -4   24.90    1.60
  -6  -3   4    2.60    1.10
   6  -3  -4    1.20    1.00
  -6  -3   4    2.50    0.70
   6  -3  -4    4.20    1.40
  -5  -3   4  220.18    7.40
   5  -3  -4  214.88    7.90
   5  -3  -4  223.68    7.80
  -5  -3   4  229.28    7.80
  -4  -3   4  639.64   20.80
  -4  -3   4  653.43   21.10
  -4  -3   4  672.13   20.70
  -4   3   4  652.73   21.00
  -3  -3   4   28.60    1.60
   3  -3  -4   26.40    1.80
  -3  -3   4   28.20    1.60
   3   3  -4   27.30    1.50
  -3   3   4   29.40    1.50
  -2  -3   4    3.70    0.70
  -2  -3   4    2.00    0.50
   2  -3  -4    2.90    0.70
  -2   3   4    2.30    0.60
   2   3  -4    3.70    0.70
   1  -3  -4    0.70    0.20
   1   3  -4    1.50    0.50
  -1   3   4    0.80    0.20
   0  -3  -4  456.15   14.00
   0   3  -4  433.46   14.30
   0   3  -4  465.45   14.40
  -1   3  -4  216.98    7.20
  -2  -3  -4  793.02   24.20
  -2  -3  -4  814.82   24.20
  -2  -3  -4  746.03   24.60
  -2   3  -4  777.82   24.70
  -3  -3  -4  794.22   24.90
  -3  -3  -4  803.92   25.30
  -3   3  -4  811.32   25.40
   4  -3   4   10.30    1.50
   4  -3   4    8.50    1.40
  -4  -3  -4    7.50    2.10
   4  -3   4    5.10    1.30
   5  -3   4    4.50    1.40
   5  -3   4    1.00    0.80
  -5  -3  -4    1.90    0.70
   5  -3   4    2.00    1.10
   6  -3   4  162.88    6.20
   6  -3   4  169.58    6.00
  -6  -3  -4  169.48    6.20
   6  -3   4  163.68    6.00
   7  -3   4    0.60    0.90
   7  -3   4    0.20    0.90
  -7  -3  -4    0.90    0.70
   7  -3   4    1.00    0.70
   7   3   4    1.10    0.60
   8  -3   4    0.50    0.80
   8  -3   4   -0.70    0.60
  -8  -3  -4    0.80    0.80
   8   3   4    1.30    0.60
   9  -3   4    5.40    1.10
   9   3   4    5.20    0.90
  -9  -4   4    0.50    1.80
   9  -4  -4    1.20    0.70
   9  -4  -4   -0.10    0.80
   9   4  -4    0.50    0.50
  -9   4   4    1.10    0.80
   8  -4  -4   43.80    2.40
   8  -4  -4   42.80    2.40
  -8  -4   4   43.60    2.50
   8   4  -4   43.80    2.00
  -8   4   4   43.30    2.20
  -7  -4   4   55.49    3.00
   7  -4  -4   57.79    3.00
   7  -4  -4   61.69    3.00
  -7  -4   4   60.39    2.60
   6  -4  -4    2.00    1.00
   6  -4  -4    2.00    1.00
  -6  -4   4    1.30    0.70
  -6  -4   4    1.60    0.70
   5  -4  -4   34.20    2.40
  -5  -4   4   37.40    1.80
   5  -4  -4   34.50    2.40
  -5  -4   4   36.00    2.10
  -5  -4   4   36.50    1.90
   5  -4  -4   37.50    2.50
  -4  -4   4    0.70    0.60
   4  -4  -4    0.00    0.90
   4  -4  -4    0.10    1.00
  -4  -4   4   -0.90    0.80
   4  -4  -4    1.00    1.20
  -4  -4   4    0.10    0.50
   3  -4  -4  689.13   21.30
  -3  -4   4  610.04   21.20
  -3  -4   4  690.93   21.00
   3   4  -4  619.54   20.80
  -3   4   4  687.23   21.00
  -2  -4   4   13.40    1.20
   2  -4  -4   11.80    1.20
  -2   4   4   12.70    1.00
   2   4  -4   12.50    1.00
   1  -4  -4   31.60    1.30
  -1  -4   4   30.20    1.70
   1   4  -4   31.60    1.60
  -1   4   4   30.70    1.30
   1   4  -4   32.10    1.50
   0   4  -4  188.08    6.50
   0   4  -4  195.98    6.50
  -1  -4  -4    8.80    1.10
  -1   4  -4   11.60    1.30
  -1   4  -4   11.30    1.00
  -2  -4  -4  762.22   24.20
  -2   4  -4  772.62   24.30
  -3  -4  -4    0.10    0.50
   3  -4   4   -0.60    0.70
   3  -4   4    0.20    0.70
  -3   4  -4    0.00    0.80
   4  -4   4   14.50    2.00
  -4  -4  -4   14.40    1.30
  -4  -4  -4   12.40    1.30
   4  -4   4   12.70    1.50
   5  -4   4   82.99    3.40
  -5  -4  -4   87.99    3.60
   5  -4   4   73.19    3.70
   5  -4   4   73.09    3.70
   6  -4   4    2.00    1.00
  -6  -4  -4    2.10    0.70
   6  -4   4    3.10    0.80
   7  -4   4   17.70    1.40
  -7  -4  -4   17.60    1.60
   7  -4   4   17.30    1.80
   7  -4   4   18.60    1.60
   7   4   4   19.20    1.30
  -8  -4  -4    5.20    1.30
   8  -4   4    2.70    0.80
   8  -4   4    5.30    1.00
   8   4   4    4.80    0.90
   9  -4   4    3.10    1.00
   9  -5  -4    1.30    0.70
   9  -5  -4    1.00    0.90
   9   5  -4    1.20    0.80
  -9   5   4    1.10    0.70
   8  -5  -4   69.49    3.10
   8  -5  -4   70.79    3.10
  -8  -5   4   76.09    3.60
  -8   5   4   70.99    3.00
   8   5  -4   70.89    2.80
   7  -5  -4    4.50    1.50
   7  -5  -4    2.00    0.90
  -7  -5   4    3.30    1.00
  -7  -5   4    3.10    1.10
   6  -5  -4   36.70    2.50
  -6  -5   4   32.70    2.20
  -6  -5   4   38.50    1.90
   6  -5  -4   36.50    2.20
   6  -5  -4   36.00    2.50
   5  -5  -4   44.50    2.70
   5  -5  -4   44.30    2.40
   5  -5  -4   46.50    2.80
  -5  -5   4   46.20    2.20
  -5  -5   4   44.10    2.50
  -5  -5   4   43.80    2.20
  -4  -5   4  131.09    5.00
   4  -5  -4  127.39    5.30
   4  -5  -4  127.29    4.80
  -4  -5   4  131.09    4.70
   4  -5  -4  133.19    5.20
   3  -5  -4   36.80    2.20
  -3  -5   4   39.20    2.00
  -3  -5   4   38.20    2.10
   3  -5  -4   41.20    2.50
   3  -5  -4   37.10    2.80
  -3  -5   4   42.00    2.10
   2  -5  -4   26.60    2.30
  -2  -5   4   28.10    1.80
   2  -5  -4   28.80    1.90
  -1  -5   4   23.50    1.60
   1   5  -4   21.50    1.60
   0  -5  -4  601.84   19.60
   0  -5   4  625.54   19.70
   0   5  -4  640.54   19.70
   0   5  -4  608.94   19.60
  -1  -5  -4    1.20    0.60
  -1   5  -4    1.80    0.60
  -1   5  -4    1.40    1.00
   2  -5   4   70.89    3.60
   2  -5   4   69.59    3.20
   2  -5   4   71.69    3.20
  -2  -5  -4   77.39    3.10
  -2   5  -4   73.59    3.40
  -3  -5  -4   80.39    3.20
  -3  -5  -4   76.39    3.40
   3  -5   4   81.89    3.40
   3  -5   4   81.69    3.60
   3  -5   4   82.79    3.30
  -3  -5  -4   81.99    3.40
   3   5   4   67.39    3.30
  -4  -5  -4   52.39    2.60
  -4  -5  -4   49.40    2.60
   4  -5   4   51.39    3.00
  -4  -5  -4   52.59    2.40
   4  -5   4   54.19    2.60
   4  -5   4   55.39    2.60
   5  -5   4  115.79    4.80
   5  -5   4  109.69    4.40
  -5  -5  -4  113.49    4.20
  -5  -5  -4  114.09    4.60
   5  -5   4  108.79    4.30
   6  -5   4  140.89    5.20
   6  -5   4  136.89    5.40
   6  -5   4  137.19    5.10
  -6  -5  -4  128.39    5.30
   7  -5   4    3.30    1.20
  -7  -5  -4    4.20    1.10
   8  -5   4   51.49    2.30
  -8  -5  -4   54.59    2.60
   8  -5   4   54.19    2.50
   8   5   4   54.39    2.20
   9  -5   4    4.20    0.90
   9   5   4    1.10    0.60
   9   6  -4    7.60    0.90
  -8  -6   4   26.00    1.90
   8  -6  -4   27.90    1.70
   8  -6  -4   28.60    1.70
  -8   6   4   26.70    1.50
   8   6  -4   28.90    1.40
  -7  -6   4  318.17   10.30
   7  -6  -4  322.67   10.60
  -7  -6   4  303.97   10.90
   7  -6  -4  317.47   10.70
  -7   6   4  317.97   10.50
   6  -6  -4   16.30    1.90
  -6  -6   4   14.40    1.60
  -6  -6   4   14.30    1.20
   6  -6  -4   15.40    1.50
   6  -6  -4   17.80    1.90
   5  -6  -4   61.29    2.80
   5  -6  -4   59.89    3.20
   5  -6  -4   57.59    3.20
  -5  -6   4   59.99    2.70
  -5  -6   4   64.49    4.20
  -5  -6   4   71.59    3.50
   4  -6  -4  100.59    4.40
  -4  -6   4  100.29    4.20
  -4  -6   4   97.69    3.80
   4  -6  -4   99.79    4.30
   4  -6  -4   97.19    3.90
  -4  -6   4   96.49    3.80
   3  -6  -4   35.80    2.10
   3  -6  -4   36.30    2.50
  -3  -6   4   33.10    2.00
   3  -6  -4   32.70    2.30
  -3  -6   4   33.40    1.90
  -2  -6   4   43.50    2.20
  -2  -6   4   43.80    2.30
   2  -6  -4   43.70    2.20
   2  -6  -4   46.60    2.60
   2  -6  -4   40.10    2.60
  -2  -6   4   44.00    2.40
  -1  -6   4    7.30    1.50
   1  -6  -4   11.80    1.90
  -1  -6   4    9.80    1.40
   1  -6  -4    6.90    1.70
   1  -6  -4    6.00    1.20
  -1  -6   4    7.40    1.40
   0  -6  -4  742.63   23.80
   0  -6   4  734.73   23.70
   0  -6   4  753.92   23.90
   0  -6  -4  752.52   23.60
   0  -6   4  756.32   23.70
   0  -6  -4  762.12   23.90
   1  -6   4   23.30    2.10
  -1  -6  -4   23.90    1.80
   1  -6   4   23.80    2.00
  -1  -6  -4   24.20    1.90
   1  -6   4   20.70    2.30
   1  -6   4   20.90    1.90
  -1  -6  -4   22.50    1.90
   2  -6   4   25.00    2.00
   2  -6   4   24.60    2.30
   2  -6   4   24.80    2.20
  -2  -6  -4   23.80    1.80
   2  -6   4   30.90    2.10
  -2  -6  -4   28.60    2.00
  -2  -6  -4   27.60    1.80
  -3  -6  -4   10.40    1.30
   3  -6   4    9.20    2.40
   3  -6   4   11.00    1.40
  -3  -6  -4   10.50    1.40
   3  -6   4   10.90    1.90
   3  -6   4   10.00    1.50
  -3  -6  -4    8.80    1.50
   3   6   4    7.50    1.90
   4  -6   4   26.80    2.30
  -4  -6  -4   28.90    1.90
  -4  -6  -4   30.40    1.80
   4  -6   4   26.80    1.80
  -4  -6  -4   26.70    1.70
   4  -6   4   24.70    1.80
   5  -6   4    1.00    0.60
   5  -6   4   -0.80    0.70
  -5  -6  -4   -0.40    0.60
  -5  -6  -4    1.20    0.70
   5  -6   4   -0.90    1.00
  -5  -6  -4    0.10    0.90
  -6  -6  -4  121.49    5.10
   6  -6   4  137.29    4.90
   6  -6   4  131.49    4.80
   6  -6   4  132.49    5.20
   7  -6   4   26.00    1.50
   7  -6   4   23.90    1.40
   7  -6   4   25.70    1.80
  -7  -6  -4   25.80    2.00
   8  -6   4   34.80    1.90
   8  -6   4   38.00    1.80
  -8  -6  -4   38.10    2.10
   8   6   4   37.40    1.60
   8  -7  -4    7.90    1.20
   8   7  -4    8.50    0.80
  -8   7   4    9.00    0.90
  -7  -7   4   27.40    1.50
  -7  -7   4   27.90    1.90
   7  -7  -4   27.70    1.70
   7  -7  -4   26.00    1.70
  -7   7   4   28.00    1.60
   6  -7  -4   62.79    3.00
  -6  -7   4   62.89    3.10
   6  -7  -4   62.89    2.60
   6  -7  -4   63.29    3.00
  -6  -7   4   57.09    2.60
  -5  -7   4    9.90    1.40
   5  -7  -4   11.20    1.70
  -5  -7   4   11.60    1.10
  -5  -7   4   10.40    1.10
   5  -7  -4   12.80    1.80
   5  -7  -4   10.70    1.30
  -4  -7   4  281.07    9.40
   4  -7  -4  282.77    9.90
  -4  -7   4  280.07   10.00
  -4  -7   4  294.27    9.40
   4  -7  -4  282.67    9.90
   4  -7  -4  279.47    9.50
   3  -7  -4   48.10    2.70
   3  -7  -4   45.80    2.40
  -3  -7   4   46.30    2.60
  -3  -7   4   47.20    2.30
   3  -7  -4   48.10    2.80
  -3  -7   4   45.20    2.20
   2  -7  -4    6.00    1.60
  -2  -7   4    5.00    1.10
   2  -7  -4    7.20    1.50
  -2  -7   4    5.90    1.50
  -2  -7   4    5.60    1.30
   2  -7  -4    5.20    1.20
  -1  -7   4  695.23   24.00
   1  -7  -4  777.52   23.80
  -1  -7   4  760.92   24.90
   0  -7  -4    0.70    0.90
   0  -7   4    2.50    0.80
   0  -7  -4   -0.10    0.80
   0  -7   4   -0.10    0.90
   0  -7   4    0.40    0.70
   1  -7   4  100.89    4.10
  -1  -7  -4   88.09    4.40
  -1  -7  -4   97.79    4.00
  -1  -7  -4   98.29    4.20
   1  -7   4  100.89    4.00
  -2  -7  -4  218.78    7.50
   2  -7   4  218.28    7.60
  -2  -7  -4  220.08    7.70
  -2  -7  -4  215.88    7.50
   2  -7   4  213.58    7.60
   2  -7   4  213.38    7.50
   2  -7   4  214.78    7.70
  -3  -7  -4  506.65   15.90
  -3  -7  -4  507.95   15.90
   3  -7   4  484.35   16.10
   3  -7   4  498.35   16.00
  -3  -7  -4  532.95   16.40
   3  -7   4  488.05   16.30
   3  -7   4  480.65   16.10
   3   7   4  460.75   15.80
   4  -7   4   15.50    2.40
  -4  -7  -4   19.80    1.50
  -4  -7  -4   15.70    1.40
   4  -7   4   18.00    2.10
   4  -7   4   20.20    1.60
  -4  -7  -4   16.80    1.70
   5  -7   4    1.90    1.00
   5  -7   4    2.60    0.70
  -5  -7  -4    2.90    0.80
   5  -7   4    2.40    0.70
  -5  -7  -4    1.70    0.70
   6  -7   4    8.50    1.40
  -6  -7  -4    9.70    1.30
   6  -7   4    9.30    1.10
   6  -7   4    7.20    1.00
  -7  -7  -4    1.60    0.70
   7  -7   4    1.10    0.50
   7  -7   4    1.20    1.10
   7   7   4    0.50    0.40
   8  -7   4   14.60    1.10
   8   7   4   12.20    1.30
   7  -8  -4   27.00    1.40
  -7  -8   4   30.00    2.20
   7  -8  -4   25.10    1.50
  -7  -8   4   23.70    1.20
  -7   8   4   25.20    1.40
  -6  -8   4  124.99    4.40
   6  -8  -4  121.49    4.60
  -6  -8   4  125.49    4.90
   6  -8  -4  127.49    4.70
  -6   8   4  125.69    4.70
  -5  -8   4    3.10    0.80
   5  -8  -4    4.10    1.20
  -5  -8   4    3.70    0.90
   5  -8  -4    4.60    1.00
  -5  -8   4    3.70    1.40
   5  -8  -4    3.80    1.30
  -5   8   4    2.50    0.70
   4  -8  -4   69.39    3.00
   4  -8  -4   67.79    3.20
  -4  -8   4   61.99    3.30
  -4  -8   4   66.19    2.80
  -4  -8   4   68.49    2.80
   4  -8  -4   67.89    3.20
  -3  -8   4  188.48    7.40
  -3  -8   4  201.58    6.90
  -3  -8   4  207.68    7.10
   3  -8  -4  201.28    7.30
   3  -8  -4  199.58    7.00
   3  -8  -4  206.48    7.30
  -3   8   4  198.08    7.10
   2  -8  -4  666.53   20.90
  -2  -8   4  661.23   20.80
  -2  -8   4  635.64   21.20
  -2  -8   4  650.43   20.90
   2  -8  -4  653.03   21.10
   2  -8  -4  678.13   21.20
  -2   8   4  633.84   20.90
  -1  -8   4  241.28    8.20
  -1  -8   4  243.08    8.30
   1  -8  -4  240.68    8.20
   1  -8  -4  238.28    8.40
   1  -8  -4  239.68    8.50
   0  -8   4  138.49    5.30
   0  -8   4  146.69    5.20
   0  -8  -4  144.59    5.30
   0  -8  -4  140.49    5.40
   0  -8   4  135.09    5.20
   1  -8   4   91.59    3.90
   1  -8   4   93.29    3.80
  -1  -8  -4   97.59    3.80
  -1  -8  -4   98.09    3.90
   1  -8   4   89.59    3.80
   2  -8   4  318.07   10.70
  -2  -8  -4  327.37   10.70
   2  -8   4  322.37   11.00
  -2  -8  -4  305.67   10.90
   2  -8   4  326.97   10.80
   2  -8   4  323.57   10.80
  -2  -8  -4  325.07   10.70
   2   8   4  323.57   10.60
  -3  -8  -4    5.80    1.10
   3  -8   4    6.10    1.40
   3  -8   4    6.80    1.20
   3  -8   4    6.00    1.40
  -3  -8  -4    6.60    1.20
   3  -8   4    6.80    1.20
  -3  -8  -4    5.20    1.60
   4  -8   4    3.30    1.10
   4  -8   4    2.10    0.60
  -4  -8  -4    4.10    0.90
  -4  -8  -4    3.90    1.10
  -4  -8  -4    3.60    1.40
   4  -8   4    5.80    1.40
   5  -8   4   29.30    2.00
   5  -8   4   31.40    1.70
  -5  -8  -4   31.10    2.00
   5  -8   4   30.30    1.70
  -5  -8  -4   31.10    1.70
  -6  -8  -4   11.00    1.40
   6  -8   4   11.30    1.00
   6  -8   4   10.80    1.30
   7  -8   4   12.10    1.10
   7  -8   4   12.40    0.90
   7   8   4   13.30    0.90
   6  -9  -4   43.10    1.80
  -6  -9   4   42.30    1.70
   6  -9  -4   42.10    1.90
  -6   9   4   36.80    1.90
  -5  -9   4   49.70    2.10
  -5  -9   4   50.39    2.90
   5  -9  -4   50.59    2.30
   5  -9  -4   47.60    2.40
  -5  -9   4   51.99    2.20
  -5   9   4   51.69    2.30
  -4  -9   4   57.99    2.40
   4  -9  -4   57.99    3.00
   4  -9  -4   59.79    2.70
  -4  -9   4   56.69    2.40
  -4  -9   4   55.19    3.30
  -4   9   4   60.29    2.60
  -3  -9   4   73.19    2.90
  -3  -9   4   67.99    3.50
   3  -9  -4   73.79    3.20
  -3   9   4   71.39    3.20
   2  -9  -4   93.39    3.90
  -2  -9   4   91.59    3.60
  -2  -9   4   94.89    3.60
   2  -9  -4   96.69    3.90
   1  -9  -4  335.97   11.30
   1  -9  -4  341.07   11.20
  -1  -9   4  333.67   11.10
  -1  -9   4  333.87   11.10
   0  -9  -4   73.99    3.30
   0  -9   4   79.39    3.20
   0  -9   4   80.99    3.30
   0  -9  -4   78.09    3.30
   0  -9   4   75.19    3.30
   1  -9   4   54.89    2.50
  -1  -9  -4   51.39    2.50
   1  -9   4   52.39    2.50
  -1  -9  -4   52.99    2.50
   1  -9   4   50.79    2.60
   2  -9   4   68.39    3.10
   2  -9   4   60.09    3.50
  -2  -9  -4   69.09    2.90
  -2  -9  -4   77.19    2.90
   2  -9   4   72.79    3.00
   2   9   4   64.49    3.10
  -3  -9  -4   13.30    1.20
  -3  -9  -4   15.90    1.20
   3  -9   4   14.20    1.50
   3  -9   4   12.60    1.30
   3  -9   4   13.40    1.40
   4  -9   4   57.49    2.50
  -4  -9  -4   62.29    3.10
  -4  -9  -4   59.79    2.40
   4  -9   4   58.79    2.70
  -4  -9  -4   59.29    2.40
   5  -9   4    2.60    0.70
  -5  -9  -4    1.10    1.10
   5  -9   4    1.90    0.70
   6  -9   4    0.40    0.30
   6  -9   4   -0.40    0.50
   5 -10  -4   28.60    1.40
   5 -10  -4   28.70    1.40
  -5 -10   4   28.90    1.20
   4 -10  -4   22.80    1.30
  -4 -10   4   20.90    1.30
   4 -10  -4   23.20    1.30
  -4 -10   4   21.40    1.10
  -3 -10   4    0.60    0.40
   3 -10  -4    0.50    0.50
   3 -10  -4   -0.50    0.60
  -3 -10   4    0.80    0.50
  -2 -10   4   48.30    2.10
   2 -10  -4   48.10    2.30
   2 -10  -4   49.90    2.30
  -2 -10   4   51.59    2.50
  -1 -10   4   32.90    1.70
   1 -10  -4   33.30    1.80
   1 -10  -4   32.80    1.80
  -1 -10   4   33.20    1.70
   0 -10  -4   -0.50    0.60
   0 -10  -4    1.20    0.70
   0 -10   4   -0.20    0.60
   0 -10   4    0.00    0.50
   1 -10   4   16.50    1.30
  -1 -10  -4   15.00    1.20
  -1 -10  -4   15.20    1.20
   1 -10   4   14.10    1.30
   1 -10   4   16.70    1.30
   1  10   4   14.80    1.30
  -2 -10  -4   13.10    1.10
   2 -10   4   11.70    1.20
  -2 -10  -4   14.00    1.10
   2 -10   4   12.80    1.20
   2 -10   4   11.80    1.10
  -3 -10  -4   18.90    1.10
  -3 -10  -4   18.20    1.10
   3 -10   4   17.50    1.30
   3 -10   4   18.50    1.20
  -4 -10  -4   18.00    1.20
   4 -10   4   16.20    1.20
   4 -10   4   18.40    1.10
   5 -10   4    0.40    0.50
   5 -10   4    0.00    0.30
  -3 -11   4   10.40    0.70
   3 -11  -4   10.30    0.80
  -3 -11   4    8.60    0.80
   3 -11  -4    8.90    0.90
  -2 -11   4    7.80    0.70
  -2 -11   4    7.90    0.70
   2 -11  -4    6.10    0.90
   2 -11  -4    6.60    1.10
  -2  11   4    6.90    0.90
  -1 -11   4    9.70    0.80
   1 -11  -4   10.80    0.90
   1 -11  -4   11.80    1.20
   0 -11  -4   28.70    1.50
   0 -11   4   29.30    1.40
   0 -11   4   27.00    1.40
   0  11   4   29.90    1.50
  -1 -11  -4   -0.10    0.40
   1 -11   4   -0.10    0.50
  -1 -11  -4    0.80    0.50
   1 -11   4    0.20    0.50
   2 -11   4    4.00    0.70
  -2 -11  -4    3.60    0.70
  -2 -11  -4    4.70    0.70
   3 -11   4   16.70    1.00
  10   0  -5   -0.80    0.80
  10   0  -5    1.10    0.70
   9   0  -5  259.17    8.80
   9   0  -5  266.77    8.80
   8   0  -5    0.40    0.80
   8   0  -5    0.80    0.70
   7   0  -5  821.02   26.00
   6   0  -5    0.90    0.80
  -6   0   5    0.10    1.00
  -5   0   5  259.47    8.80
  -4   0   5    0.10    0.50
  -4   0   5    0.30    0.60
   3   0  -5   37.70    1.80
  -3   0   5   37.60    1.80
   2   0  -5    0.30    0.20
  -2   0   5    0.30    0.30
   1   0  -5  617.44   18.70
  -1   0   5  578.84   18.70
   0   0  -5    0.10    0.20
  -1   0  -5  144.69    4.90
  -1   0  -5  148.19    5.00
  -2   0  -5    0.40    0.30
  -3   0  -5  629.64   19.90
  -3   0  -5  623.54   19.80
   3   0   5  628.44   20.10
  -4   0  -5    0.00    0.50
  -4   0  -5    0.70    0.70
  -5   0  -5  746.33   23.10
   5   0   5  713.93   23.00
   5   0   5  724.43   23.00
  -6   0  -5    1.30    0.80
   6   0   5   -0.10    1.10
   6   0   5    0.30    1.10
   7   0   5  205.28    7.20
   8   0   5    0.90    0.70
   9   0   5   56.29    2.50
  10  -1  -5  169.68    5.60
  10  -1  -5  152.78    5.50
  10   1  -5  173.28    5.60
  10   1  -5  163.98    5.50
   9  -1  -5   15.40    1.40
   9  -1  -5   14.40    1.40
   9   1  -5   12.00    1.30
   9   1  -5   13.70    1.30
   8  -1  -5  104.69    4.10
   8  -1  -5  107.49    4.20
   8   1  -5  104.79    4.10
   7  -1  -5   49.99    2.70
  -7  -1   5   54.39    3.00
   7  -1  -5   53.59    2.60
   7   1  -5   54.19    2.50
  -6  -1   5   39.60    2.10
   6  -1  -5   44.00    2.40
  -6  -1   5   41.40    2.30
  -6   1   5   42.80    2.70
   6   1  -5   42.90    2.20
   5  -1  -5  508.25   17.00
  -5  -1   5  554.74   17.10
  -5  -1   5  522.35   16.70
  -4  -1   5  166.18    5.60
  -4  -1   5  160.68    5.80
  -4   1   5  145.39    5.70
  -4   1   5  159.18    5.80
  -3  -1   5  712.33   23.50
   3  -1  -5  753.42   23.50
  -3  -1   5  772.92   23.60
   3   1  -5  758.32   23.50
  -3   1   5  738.53   23.50
  -2  -1   5  140.19    4.90
   2  -1  -5  149.69    4.80
   2   1  -5  141.09    4.80
  -2   1   5  134.79    4.80
  -1  -1   5  428.36   14.10
  -1   1   5  438.36   14.00
   1   1  -5  465.85   14.00
   0  -1  -5  423.76   13.20
   0   1  -5  418.16   13.40
  -1  -1  -5  709.23   21.60
  -1  -1  -5  685.23   21.50
  -1   1  -5  675.13   21.60
  -2  -1  -5   34.50    1.50
  -2  -1  -5   34.50    1.70
  -2   1  -5   36.90    1.70
   3  -1   5  284.37   10.20
  -3  -1  -5  308.87    9.90
  -3  -1  -5  309.07    9.90
  -3   1  -5  308.17   10.00
  -4  -1  -5 1375.86   43.70
  -4  -1  -5 1470.85   43.90
  -4   1  -5 1324.97   43.60
  -4   1  -5 1446.96   44.00
  -5  -1  -5  104.79    4.00
   5  -1   5   97.29    4.00
   5  -1   5  102.39    4.10
   5  -1   5   99.29    4.00
   5   1   5   94.19    4.20
   5   1   5  102.99    3.80
   6  -1   5    3.90    1.30
   6  -1   5    2.60    1.10
   6  -1   5    4.40    1.10
  -6  -1  -5    2.80    0.80
  -7  -1  -5   49.70    2.90
   7  -1   5   55.19    2.70
   7   1   5   54.89    2.50
   9  -1   5   -0.20    0.70
   9   1   5    0.20    0.70
  10  -2  -5   41.60    2.00
  10   2  -5   43.00    2.50
  10   2  -5   42.70    1.90
   9  -2  -5   -0.80    0.70
   9  -2  -5   -0.10    0.70
   9   2  -5    0.80    0.60
   9   2  -5    0.40    0.60
  -8  -2   5  436.06   15.30
   8  -2  -5  475.85   15.10
   8  -2  -5  462.55   15.00
   8   2  -5  466.65   14.90
  -7  -2   5    3.70    1.40
   7  -2  -5    3.40    0.90
   7  -2  -5    4.60    1.60
  -7   2   5    7.80    1.70
   7   2  -5    5.10    1.20
  -6  -2   5  272.17    9.20
   6  -2  -5  232.88    9.80
   6  -2  -5  267.27    9.00
  -6  -2   5  272.57    9.50
  -5  -2   5   76.69    3.00
  -5  -2   5   80.29    3.40
   5  -2  -5   79.19    3.40
   5  -2  -5   74.79    3.60
  -4  -2   5  791.32   24.50
  -4  -2   5  754.42   24.70
  -4   2   5  777.12   24.70
  -3  -2   5    0.10    0.40
  -3  -2   5    0.10    0.40
  -3   2   5    0.20    0.40
  -2  -2   5 1254.17   39.00
  -2  -2   5 1229.48   38.90
   2  -2  -5 1260.87   38.90
  -2   2   5 1248.18   38.90
   2   2  -5 1274.87   38.90
   1  -2  -5 1021.40   31.70
   1   2  -5 1070.09   31.90
  -1   2   5  986.00   31.80
   0  -2  -5  202.08    6.40
   0   2  -5  198.78    6.70
  -1  -2  -5  409.16   13.20
  -1  -2  -5  433.76   13.20
  -1   2  -5  413.26   13.40
  -2  -2  -5  705.43   22.50
  -2  -2  -5  720.13   22.10
  -2  -2  -5  688.13   22.30
  -2   2  -5  722.43   22.40
  -3  -2  -5  791.12   25.40
  -3  -2  -5  805.32   25.20
  -3   2  -5  824.62   25.60
  -4  -2  -5  308.67   10.20
  -4  -2  -5  304.67   10.20
   5  -2   5  197.28    7.00
   5  -2   5  187.28    6.80
  -5  -2  -5  205.28    7.00
   5  -2   5  193.58    6.90
  -6  -2  -5   12.20    1.40
   6  -2   5   12.90    1.80
   6  -2   5   11.00    1.60
   6  -2   5    9.60    1.60
   6   2   5   13.30    1.30
  -7  -2  -5   81.39    3.60
   7  -2   5   86.59    3.70
   7  -2   5   85.29    3.50
   7  -2   5   79.99    3.50
   7   2   5   84.89    3.40
   8  -2   5    0.00    0.80
  -8  -2  -5    0.90    1.10
   8   2   5   -0.10    0.70
   9  -2   5   16.40    1.40
   9   2   5   14.80    1.20
   9  -3  -5    2.60    0.80
   9  -3  -5    2.50    0.80
   9   3  -5    3.10    0.90
   8  -3  -5  147.39    6.70
  -8  -3   5  149.19    5.90
   8   3  -5  167.38    6.10
  -8   3   5  154.68    5.60
   7  -3  -5   18.80    1.80
  -7  -3   5   18.40    1.70
  -7  -3   5   17.80    1.40
   7  -3  -5   20.60    1.90
  -7   3   5   17.20    1.70
   7   3  -5   17.40    1.30
  -6  -3   5  657.43   21.00
   6  -3  -5  574.64   19.60
  -6  -3   5  607.04   19.30
   6  -3  -5  586.94   19.60
   5  -3  -5   98.19    4.00
   5  -3  -5   90.19    4.10
  -5  -3   5   99.39    4.00
  -5  -3   5   92.19    3.60
  -4  -3   5  479.85   15.10
  -4  -3   5  473.75   15.80
   4  -3  -5  455.15   15.40
  -4  -3   5  502.35   15.50
  -4   3   5  463.05   15.60
   3  -3  -5   10.00    1.50
  -3  -3   5   13.30    1.30
  -3  -3   5   11.70    1.10
  -3   3   5   10.60    1.20
   3   3  -5    9.90    1.20
  -2  -3   5  136.29    5.70
   2  -3  -5  172.68    5.50
  -2   3   5  168.18    5.50
   2   3  -5  160.78    5.50
   1  -3  -5  248.58    7.70
  -1  -3   5  225.08    7.90
  -1   3   5  240.98    7.80
   1   3  -5  245.68    7.90
   0  -3  -5  274.47    8.60
   0   3  -5  268.87    9.00
   0   3  -5  274.57    9.00
  -1  -3  -5  270.17    8.60
  -1  -3  -5  270.47    9.00
  -1  -3  -5  278.87    8.60
  -1   3  -5  280.27    9.10
  -1   3  -5  265.57    9.10
  -2  -3  -5 1348.67   42.70
  -2  -3  -5 1400.66   42.40
  -2  -3  -5 1361.86   42.30
  -2   3  -5 1389.26   42.90
  -3  -3  -5  115.99    4.30
  -3  -3  -5  111.69    4.00
  -3   3  -5  117.09    4.60
   4  -3   5  139.09    5.20
   4  -3   5  140.39    5.20
  -4  -3  -5  145.19    5.20
   4  -3   5  141.89    5.50
  -4  -3  -5  135.19    5.00
  -5  -3  -5  183.28    6.50
   5  -3   5  177.58    6.40
   5  -3   5  183.38    6.40
   5  -3   5  172.38    6.60
  -6  -3  -5  316.77   10.40
   6  -3   5  303.37   10.20
   6  -3   5  279.17   11.20
   6  -3   5  309.67   10.40
   7  -3   5   92.89    3.60
   7  -3   5   86.39    3.60
  -7  -3  -5   80.59    3.70
   7  -3   5   92.79    3.90
   7   3   5   85.49    3.40
  -8  -3  -5   19.90    1.80
   8  -3   5   19.60    1.40
   8  -3   5   21.60    1.70
   8   3   5   21.50    1.40
   9  -3   5    1.80    0.70
   9   3   5    2.00    0.70
   9  -4  -5   63.79    2.70
   9  -4  -5   61.69    2.60
  -9   4   5   62.99    2.70
   9   4  -5   64.99    2.50
  -8  -4   5   48.90    2.70
   8  -4  -5   49.50    2.50
   8  -4  -5   51.29    2.50
   8   4  -5   47.10    2.20
  -8   4   5   49.20    2.40
   7  -4  -5   11.10    1.50
   7  -4  -5    9.20    1.70
  -7  -4   5    7.10    1.40
  -7  -4   5    8.60    1.10
  -7   4   5    9.00    1.40
   6  -4  -5   -1.20    0.80
   6  -4  -5    1.70    1.10
  -6  -4   5    0.10    0.50
  -6  -4   5    0.00    0.60
  -5  -4   5  226.98    7.60
   5  -4  -5  233.98    8.10
  -5  -4   5  239.08    8.10
  -5  -4   5  227.68    7.60
   5  -4  -5  208.08    7.70
   5  -4  -5  221.58    8.10
   4  -4  -5   70.99    3.30
  -4  -4   5   70.59    3.00
  -4  -4   5   71.09    2.80
  -4  -4   5   65.39    2.90
   4  -4  -5   63.49    3.50
   4  -4  -5   63.49    3.10
  -3  -4   5  300.27    9.70
   3  -4  -5  304.67   10.10
  -3  -4   5  311.77   10.00
   3   4  -5  275.27   10.60
  -3   4   5  291.47   10.00
   2  -4  -5   15.80    1.50
  -2  -4   5   14.60    1.30
  -2   4   5   13.00    1.30
   2   4  -5   13.50    1.40
  -1  -4   5    8.20    1.10
   1  -4  -5    7.40    0.90
   1   4  -5    7.10    1.20
  -1   4   5    7.60    0.70
   0  -4  -5  248.18    8.50
   0  -4   5  251.17    8.60
   0   4  -5  259.17    8.70
   0   4  -5  268.57    8.60
  -1  -4  -5 1008.40   31.30
  -1   4  -5 1018.90   31.40
  -1   4  -5  973.80   31.60
  -2  -4  -5  978.40   30.40
  -2   4  -5  956.50   30.50
   3  -4   5   58.19    3.40
  -3  -4  -5   55.79    2.50
   3  -4   5   52.29    2.60
   3  -4   5   54.69    2.60
   4  -4   5  226.58    7.80
   4  -4   5  231.18    7.80
  -4  -4  -5  226.68    7.70
  -4  -4  -5  227.08    8.00
   4  -4   5  227.18    8.10
  -5  -4  -5  774.02   23.80
   5  -4   5  736.93   23.40
   5  -4   5  709.83   23.40
   5  -4   5  726.03   23.70
   6  -4   5   29.10    1.80
   6  -4   5   22.70    1.60
   6  -4   5   24.30    2.10
  -6  -4  -5   21.50    1.80
  -7  -4  -5   52.49    2.80
   7  -4   5   57.99    2.60
   7  -4   5   59.09    3.00
   7  -4   5   56.49    2.60
   7   4   5   58.09    2.50
   8  -4   5  107.09    3.90
   8  -4   5  102.49    3.90
   8  -4   5  109.09    4.20
  -8  -4  -5  110.19    4.20
   8   4   5  104.59    3.90
   9  -4   5   21.10    1.40
   9   4   5   20.90    1.30
   9  -5  -5   -0.50    0.80
   9  -5  -5    3.70    1.20
  -9   5   5    0.10    0.70
   9   5  -5   -0.20    0.50
  -8  -5   5   37.80    2.30
   8  -5  -5   38.00    2.10
   8  -5  -5   36.80    2.00
  -8   5   5   37.00    1.90
   8   5  -5   37.70    1.80
  -7  -5   5    6.60    1.40
   7  -5  -5    5.60    1.60
  -7  -5   5    8.80    1.00
   7  -5  -5    8.00    1.50
  -7   5   5    9.10    1.20
  -6  -5   5    8.70    1.30
   6  -5  -5   10.90    1.80
  -6  -5   5    9.50    1.10
   6  -5  -5   14.30    2.00
   6  -5  -5    8.90    1.60
   5  -5  -5   24.30    2.40
   5  -5  -5   21.70    2.10
  -5  -5   5   21.00    1.40
  -5  -5   5   22.70    1.80
   5  -5  -5   24.30    1.90
  -5  -5   5   23.50    1.60
   4  -5  -5   42.60    2.30
  -4  -5   5   37.60    2.10
  -4  -5   5   42.20    2.00
   4  -5  -5   42.00    2.80
  -4  -5   5   45.00    2.40
   4  -5  -5   40.40    2.60
   3  -5  -5    1.60    1.00
   3  -5  -5    0.90    0.70
  -3  -5   5    0.70    0.60
  -3  -5   5    2.60    1.00
  -3  -5   5    0.60    0.90
   3  -5  -5    1.20    1.40
   2  -5  -5   84.39    3.80
   2  -5  -5   87.79    3.50
  -2  -5   5   87.49    3.40
  -2  -5   5   82.39    3.60
  -2  -5   5   93.69    3.60
   1  -5  -5   13.00    1.30
  -1  -5   5   11.20    1.30
   1   5  -5   12.90    1.70
   0  -5   5   10.80    1.70
   0  -5  -5   11.00    1.50
   0   5  -5   11.00    2.10
   0   5  -5    9.40    1.50
  -1  -5  -5   21.10    1.50
  -1   5  -5   19.20    1.90
   2  -5   5  502.95   16.80
  -2  -5  -5  512.75   16.60
  -2  -5  -5  541.35   16.80
   2  -5   5  523.25   16.70
   2  -5   5  541.35   16.80
  -2   5  -5  506.45   17.00
   2   5   5  504.65   16.50
   3  -5   5  390.46   12.80
  -3  -5  -5  391.36   12.40
   3  -5   5  379.66   12.60
   3  -5   5  398.26   12.60
  -3  -5  -5  405.36   12.80
  -3  -5  -5  361.96   12.50
   3   5   5  353.36   12.40
  -4  -5  -5    3.40    1.20
   4  -5   5    1.40    0.90
   4  -5   5   -0.90    1.10
  -5  -5  -5  576.14   18.30
   5  -5   5  532.45   17.70
   5  -5   5  550.64   18.00
   5  -5   5  532.95   17.70
   6  -5   5   22.30    1.60
  -6  -5  -5   16.80    2.30
   6  -5   5   19.90    1.60
   6  -5   5   26.10    2.10
  -7  -5  -5    1.10    0.60
   7  -5   5    1.50    0.90
   7  -5   5    1.50    0.60
   7  -5   5    1.00    0.60
   7   5   5    2.60    0.80
   8  -5   5    6.60    1.20
   8  -5   5    7.30    1.60
  -8  -5  -5    5.80    1.30
   8   5   5    6.80    0.90
  -8  -6   5   26.80    1.90
   8  -6  -5   22.20    1.50
   8  -6  -5   28.30    1.70
   8   6  -5   27.80    1.30
  -8   6   5   27.20    1.50
  -7  -6   5    6.30    1.30
   7  -6  -5    4.90    1.40
   7  -6  -5    4.90    1.30
  -7  -6   5    7.20    0.80
   6  -6  -5   72.09    3.30
  -6  -6   5   65.79    2.70
   6  -6  -5   64.59    2.80
  -6  -6   5   60.39    3.20
   6  -6  -5   67.49    3.20
   5  -6  -5   26.10    2.30
  -5  -6   5   23.30    1.60
   5  -6  -5   25.20    2.10
   5  -6  -5   25.10    1.70
   4  -6  -5   33.20    2.00
   4  -6  -5   35.60    2.40
  -4  -6   5   34.70    1.80
  -4  -6   5   31.60    2.10
   4  -6  -5   31.80    2.50
  -4  -6   5   33.00    1.90
  -3  -6   5   22.90    1.70
  -3  -6   5   25.80    1.70
   3  -6  -5   24.70    1.70
  -3  -6   5   22.60    1.60
   3  -6  -5   25.60    2.40
   3  -6  -5   24.50    2.10
  -2  -6   5  214.78    7.40
  -2  -6   5  216.38    7.50
  -2  -6   5  223.68    7.80
   2  -6  -5  214.38    7.80
   2  -6  -5  220.38    7.80
   2  -6  -5  225.08    7.50
  -1  -6   5    4.40    1.50
   1  -6  -5    4.00    1.20
   1  -6  -5    4.20    1.10
  -1  -6   5    2.30    0.80
  -1  -6   5    5.80    1.40
   1  -6  -5    4.70    1.30
  -1   6   5    7.00    2.10
   0  -6   5  115.29    4.70
   0  -6  -5  116.59    4.70
   0  -6   5  121.89    4.60
   0  -6  -5  122.19    4.70
   0  -6   5  119.69    4.50
   1  -6   5   43.30    2.60
  -1  -6  -5   43.50    2.50
  -1  -6  -5   38.90    2.50
  -1  -6  -5   46.10    2.30
   1  -6   5   44.50    2.60
   1  -6   5   40.50    2.70
   1  -6   5   45.20    2.50
   2  -6   5  290.27    9.90
   2  -6   5  287.27    9.90
   2  -6   5  296.07   10.10
  -2  -6  -5  302.87   10.10
  -2  -6  -5  300.67    9.80
   2  -6   5  279.37   10.10
  -2  -6  -5  305.47    9.90
   2   6   5  299.27    9.80
   3  -6   5    3.60    1.50
   3  -6   5    3.40    0.90
  -3  -6  -5    2.20    1.00
  -3  -6  -5    3.00    1.20
  -3  -6  -5    3.80    1.30
   3   6   5    2.10    0.90
  -4  -6  -5   16.50    1.80
   4  -6   5   19.40    1.80
   4  -6   5   17.70    1.50
  -4  -6  -5   20.30    1.50
  -4  -6  -5   22.40    1.70
   4  -6   5   20.10    2.20
   5  -6   5   97.69    3.90
  -5  -6  -5   93.59    4.10
   5  -6   5  101.69    4.30
   5  -6   5  103.59    4.40
  -6  -6  -5   47.10    2.70
   6  -6   5   50.59    2.30
   6  -6   5   51.89    2.40
   6  -6   5   50.39    2.70
   7  -6   5   40.30    1.90
   7  -6   5   38.50    1.90
  -7  -6  -5   38.70    2.20
   7  -6   5   43.10    2.20
   7   6   5   39.10    1.80
   8  -6   5   11.80    1.20
   8  -6   5    9.70    1.20
   8   6   5    8.50    1.00
   8  -7  -5   38.60    1.90
   8  -7  -5   40.00    1.80
  -8   7   5   40.80    1.70
   8   7  -5   42.20    1.70
  -7  -7   5  108.29    4.30
   7  -7  -5  101.79    4.00
  -7  -7   5  101.89    3.70
   7  -7  -5  104.09    4.00
  -7   7   5  106.89    3.90
   6  -7  -5   16.60    1.60
   6  -7  -5   15.10    1.70
  -6  -7   5   15.10    1.60
  -6  -7   5   16.10    1.10
  -6   7   5   14.70    1.40
  -5  -7   5  144.99    5.10
   5  -7  -5  149.88    5.20
  -5  -7   5  133.59    5.60
   5  -7  -5  145.29    5.60
  -5  -7   5  138.09    5.10
   5  -7  -5  145.59    5.60
   4  -7  -5  155.38    5.90
  -4  -7   5  153.18    5.40
   4  -7  -5  147.49    5.90
   4  -7  -5  154.88    5.50
  -4  -7   5  153.78    5.40
  -4  -7   5  143.09    5.90
   3  -7  -5    2.30    1.10
  -3  -7   5    3.20    1.00
  -3  -7   5    1.60    0.70
   3  -7  -5    2.00    1.10
   3  -7  -5    0.80    0.60
  -3  -7   5    1.00    0.80
   2  -7  -5    4.50    1.50
   2  -7  -5    5.10    1.80
  -2  -7   5    2.30    0.90
  -2  -7   5    2.30    0.80
  -2  -7   5    1.70    0.70
   2  -7  -5    4.00    1.10
  -2   7   5    1.70    1.00
  -1  -7   5   75.09    3.30
   1  -7  -5   80.79    3.20
   1  -7  -5   78.29    3.40
  -1  -7   5   77.99    3.20
  -1  -7   5   63.79    4.00
  -1   7   5   70.19    4.30
   0  -7   5  136.19    5.60
   0  -7  -5  145.29    5.40
   0  -7  -5  142.69    5.70
   0  -7   5  142.59    5.30
   1  -7   5  100.19    4.30
  -1  -7  -5  105.79    4.30
   1  -7   5   83.79    4.30
   1  -7   5  102.69    4.10
  -1  -7  -5  107.79    4.20
  -1  -7  -5  103.89    4.30
   1  -7   5  104.89    4.20
   2  -7   5  544.65   17.60
  -2  -7  -5  549.74   17.50
  -2  -7  -5  556.14   17.40
  -2  -7  -5  558.34   17.70
   2  -7   5  550.34   17.50
   2  -7   5  531.05   17.70
   2  -7   5  522.45   17.50
   2   7   5  528.85   17.30
   3  -7   5  103.29    4.40
   3  -7   5  102.39    4.10
  -3  -7  -5  105.09    4.00
   3  -7   5  102.29    4.20
  -3  -7  -5  104.59    4.00
  -3  -7  -5  108.09    4.70
   3   7   5   97.19    4.00
   4  -7   5   60.19    3.10
  -4  -7  -5   59.79    2.60
   4  -7   5   59.09    2.70
  -4  -7  -5   57.69    3.00
  -4  -7  -5   57.79    2.60
   4  -7   5   58.39    2.80
   5  -7   5   42.20    2.50
   5  -7   5   44.90    2.20
  -5  -7  -5   42.70    2.40
   5  -7   5   44.40    2.20
  -6  -7  -5   11.40    1.40
   6  -7   5    9.70    1.40
   6  -7   5   11.10    1.50
   6  -7   5    9.80    1.10
  -7  -7  -5   12.40    1.30
   7  -7   5   13.30    1.20
   7  -7   5   12.00    1.00
   7   7   5   12.30    1.00
   7  -8  -5   51.29    2.30
   7  -8  -5   51.89    2.20
   7   8  -5   55.19    2.10
  -7   8   5   61.59    2.70
   6  -8  -5   -0.80    0.80
  -6  -8   5    0.50    0.40
  -6  -8   5    0.90    0.80
   6  -8  -5    0.60    0.60
  -6   8   5    0.40    0.50
  -5  -8   5   49.40    2.10
  -5  -8   5   50.49    2.80
  -5  -8   5   48.30    2.10
   5  -8  -5   50.89    2.50
   5  -8  -5   45.60    2.50
  -5   8   5   50.99    2.40
   4  -8  -5  136.19    5.40
   4  -8  -5  140.09    5.10
  -4  -8   5  141.29    5.00
   4  -8  -5  142.29    5.40
  -4  -8   5  133.99    5.50
  -4  -8   5  138.59    4.90
  -4   8   5  139.99    5.20
  -3  -8   5  221.68    7.30
  -3  -8   5  194.98    7.80
   3  -8  -5  215.38    7.60
   3  -8  -5  212.88    7.70
   3  -8  -5  224.98    7.80
  -3  -8   5  217.58    7.30
  -3   8   5  215.78    7.50
  -2  -8   5   60.99    2.70
  -2  -8   5   59.89    3.50
   2  -8  -5   61.29    3.00
  -2  -8   5   61.29    2.60
  -2   8   5   55.59    3.00
   1  -8  -5    3.30    1.10
  -1  -8   5    5.90    1.30
   1  -8  -5    4.10    1.00
  -1  -8   5    5.10    1.10
   0  -8  -5    4.80    1.40
   0  -8   5    6.10    1.70
   0  -8  -5    6.20    1.40
   0  -8   5    5.10    1.30
   0  -8   5    5.00    1.00
   1  -8   5  640.64   20.30
   1  -8   5  626.24   20.50
   1  -8   5  646.84   20.40
  -1  -8  -5  626.94   20.40
  -1  -8  -5  640.44   20.30
   2  -8   5    0.50    0.90
   2  -8   5   -0.50    0.90
  -2  -8  -5    0.10    0.70
  -2  -8  -5    0.20    1.10
   2  -8   5    1.20    0.70
   2  -8   5    1.50    1.00
  -2  -8  -5    0.80    0.70
   2   8   5    0.00    0.70
   3  -8   5   29.50    1.90
  -3  -8  -5   28.80    1.70
   3  -8   5   31.10    1.90
   3  -8   5   29.20    2.10
  -3  -8  -5   29.20    1.80
  -3  -8  -5   26.10    2.10
   3   8   5   28.70    1.90
   4  -8   5   -0.40    0.60
   4  -8   5   -0.90    0.90
  -4  -8  -5   -0.50    0.70
  -4  -8  -5    0.00    0.70
  -5  -8  -5   93.29    3.90
   5  -8   5   91.29    3.50
   5  -8   5   91.49    3.70
   5  -8   5   92.39    3.60
  -6  -8  -5    0.10    0.70
   6  -8   5    0.50    0.60
   7  -8   5    7.40    0.80
   7  -8   5    6.00    1.00
  -6  -9   5   15.80    1.20
   6  -9  -5   16.80    1.30
   6  -9  -5   19.60    1.10
  -6   9   5   18.60    1.20
  -5  -9   5   21.60    2.20
   5  -9  -5   27.00    1.60
   5  -9  -5   30.50    2.10
  -5  -9   5   25.30    1.30
  -5   9   5   27.00    1.50
   4  -9  -5   15.20    1.40
  -4  -9   5   14.20    1.00
  -4  -9   5   13.60    1.10
   4  -9  -5   13.20    1.40
  -4  -9   5   12.00    2.10
  -4   9   5   12.30    1.30
  -3  -9   5    0.50    0.40
  -3  -9   5    1.60    0.60
   3  -9  -5    0.40    0.70
   3  -9  -5    0.40    0.80
  -3   9   5    0.90    0.80
  -2  -9   5   41.70    2.20
   2  -9  -5   45.50    3.00
   2  -9  -5   37.90    2.20
  -2  -9   5   38.60    1.90
   1  -9  -5   11.00    1.40
  -1  -9   5   10.40    1.10
  -1  -9   5    8.30    1.20
   1  -9  -5    7.80    1.60
   0  -9  -5  114.39    4.30
   0  -9   5  112.09    4.30
   0  -9   5  114.19    4.20
   0  -9  -5  111.19    4.40
  -1  -9  -5    3.50    1.10
   1  -9   5    2.90    1.00
  -1  -9  -5    2.30    0.70
   1  -9   5    4.60    1.20
   1   9   5    3.20    1.10
   2  -9   5   57.09    2.60
  -2  -9  -5   57.79    2.50
   2  -9   5   55.99    3.00
   2  -9   5   56.69    2.60
  -2  -9  -5   53.69    2.60
   2   9   5   57.69    2.50
   3  -9   5  137.69    4.90
  -3  -9  -5  141.29    4.90
  -3  -9  -5  141.29    4.90
   3  -9   5  136.89    5.10
   3  -9   5  137.39    5.00
  -4  -9  -5   14.10    1.10
   4  -9   5   13.30    1.10
  -4  -9  -5   16.60    1.30
  -4  -9  -5    9.30    2.10
   4  -9   5   15.50    1.30
   5  -9   5   44.60    2.00
   5  -9   5   45.10    1.90
   6  -9   5    0.90    0.60
   6  -9   5    2.00    0.60
   5 -10  -5   22.30    1.20
  -5 -10   5   23.80    1.10
   4 -10  -5    4.10    1.00
  -4 -10   5    4.40    0.60
   4 -10  -5    5.20    1.00
  -3 -10   5   22.20    1.20
   3 -10  -5   19.60    1.40
  -3 -10   5   22.30    1.80
   3 -10  -5   20.90    1.40
   2 -10  -5    0.30    0.60
  -2 -10   5   -0.20    0.40
   2 -10  -5    0.00    0.60
  -2 -10   5    0.30    0.50
  -1 -10   5    5.80    0.90
   1 -10  -5    5.20    1.10
   1 -10  -5    5.40    1.50
  -1 -10   5    4.40    0.90
   0 -10   5   22.80    1.40
   0 -10  -5   22.20    1.40
   0 -10  -5   24.50    1.40
   0 -10   5   21.80    1.40
   0  10   5   21.70    1.40
   1 -10   5    1.40    0.60
  -1 -10  -5    2.30    0.60
  -1 -10  -5    2.50    0.90
   1 -10   5    1.30    0.60
   1 -10   5    2.70    0.70
   1  10   5    4.00    1.00
   2 -10   5   76.29    2.90
   2 -10   5   76.89    3.00
  -2 -10  -5   78.39    2.90
  -2 -10  -5   76.79    2.90
   2 -10   5   75.59    3.40
  -3 -10  -5    0.00    0.50
   3 -10   5    0.10    0.50
   3 -10   5    0.10    0.60
   4 -10   5    0.30    0.40
   4 -10   5    0.50    0.60
  -3 -11   5    2.20    0.60
   3 -11  -5    3.00    0.60
  -3  11   5    3.20    0.60
   2 -11  -5    4.20    1.00
   2 -11  -5    6.20    0.70
  -2 -11   5    6.10    0.70
  -2 -11   5    6.40    0.70
  -2  11   5    5.90    0.70
  -1 -11   5   10.40    0.90
  -1 -11   5   13.70    0.90
   1 -11  -5   11.10    1.20
   1 -11  -5   11.10    1.00
  -1  11   5   11.20    0.90
   0 -11  -5    2.60    0.90
   0 -11   5    4.00    0.70
   0 -11   5    2.00    0.50
   0  11   5    4.00    0.80
  -1 -11  -5    0.70    0.50
  -1 -11  -5    0.70    0.50
   1 -11   5    2.70    0.70
  -2 -11  -5    6.30    0.90
   2 -11   5    5.40    0.80
  10   0  -6   -0.10    0.90
  10   0  -6    1.30    0.70
   9   0  -6   -0.40    0.80
   9   0  -6    0.70    0.60
   8   0  -6   10.60    1.50
   8   0  -6    7.90    1.20
   6   0  -6  557.04   18.10
  -6   0   6  573.74   18.40
   5   0  -6    1.70    1.70
  -4   0   6  757.92   23.50
  -4   0   6  726.53   23.70
  -3   0   6    0.40    0.50
   3   0  -6    0.20    0.40
  -3   0   6    1.60    0.60
  -2   0   6   25.20    1.90
   2   0  -6   29.70    1.40
   1   0  -6    0.20    0.20
  -1   0   6    0.30    0.20
   0   0  -6 2455.45   76.39
  -1   0  -6    0.30    0.30
  -1   0  -6    0.20    0.30
  -2   0  -6   81.89    3.10
  -3   0  -6    0.40    0.40
  -3   0  -6    0.70    0.50
  -4   0  -6  211.18    7.60
  -4   0  -6  215.68    7.30
   5   0   6   -0.30    1.30
   5   0   6   -0.40    0.90
  -5   0  -6    0.50    0.70
   5   0   6   -1.90    1.00
   6   0   6  909.41   28.70
  -6   0  -6  910.01   28.80
   7   0   6    3.20    0.90
   8   0   6  177.28    6.30
   9   0   6    0.80    0.70
  10   1  -6    0.70    1.00
  10   1  -6    2.40    0.70
   9  -1  -6   34.80    2.00
   9  -1  -6   33.70    1.80
   9   1  -6   32.20    1.70
   9   1  -6   32.20    1.80
   8  -1  -6    0.60    0.70
   8  -1  -6    1.90    1.00
   8   1  -6    1.10    0.80
  -7  -1   6  523.85   16.70
   7  -1  -6  503.15   16.40
   7  -1  -6  499.45   16.40
   7   1  -6  494.65   16.20
   6  -1  -6   39.40    2.50
  -6  -1   6   43.10    2.40
  -6   1   6   43.00    2.70
   6   1  -6   42.80    2.20
  -5  -1   6  281.27    9.20
  -5  -1   6  293.27    9.60
   5  -1  -6  273.87    9.50
   5   1  -6  270.67    9.30
  -5   1   6  285.67    9.50
  -4  -1   6  323.37   10.80
  -4  -1   6  321.57   10.50
  -4   1   6  293.87   10.40
  -4   1   6  318.67   10.70
  -3  -1   6  111.09    4.10
   3  -1  -6   99.99    3.90
  -3  -1   6  102.09    3.90
  -3   1   6  109.99    4.00
   3   1  -6  101.09    3.90
  -3   1   6   99.59    4.00
  -2  -1   6   65.89    2.70
   2  -1  -6   64.79    2.60
  -2  -1   6   63.89    2.70
  -2   1   6   67.69    2.60
   2   1  -6   66.09    2.60
   1  -1  -6  937.11   29.70
  -1   1   6  923.51   29.80
   1   1  -6 1011.90   29.90
   0  -1  -6    1.50    0.60
   0   1  -6    0.90    0.30
  -1  -1  -6  440.66   14.30
  -1  -1  -6  462.45   14.40
  -1   1  -6  440.16   14.50
  -1   1  -6  464.65   14.50
  -2  -1  -6    8.40    0.90
  -2  -1  -6    8.00    0.80
  -2   1  -6    7.80    0.90
  -3  -1  -6   17.70    1.40
  -3  -1  -6   17.60    1.30
  -3   1  -6   20.20    1.50
  -3   1  -6   16.30    1.30
  -4  -1  -6   56.29    2.80
   4  -1   6   49.50    2.70
  -4  -1  -6   48.90    2.80
  -4   1  -6   54.19    2.50
   5  -1   6   18.10    2.10
  -5  -1  -6   21.10    1.50
   5  -1   6   21.10    1.80
   5  -1   6   22.90    2.00
  -5   1  -6   18.10    1.80
   5   1   6   21.50    1.70
   5   1   6   21.60    1.90
   6  -1   6    5.60    1.60
   6  -1   6    4.20    1.10
  -6  -1  -6    4.00    1.20
   6  -1   6    5.90    1.60
   6   1   6    4.60    1.00
   6   1   6    5.10    1.50
  -7  -1  -6  112.79    4.70
   7  -1   6  110.49    4.50
   7  -1   6  120.19    4.60
   7   1   6  123.09    4.50
   8  -1   6   -0.20    0.80
   8   1   6    0.50    0.80
   9  -1   6    7.40    1.20
   9   1   6    6.60    1.20
  10   2  -6   14.70    1.30
   9  -2  -6    3.50    0.90
   9  -2  -6    3.20    0.70
   9   2  -6    4.60    1.10
   9   2  -6    5.50    1.00
   8  -2  -6   13.80    1.50
  -8  -2   6   11.90    2.30
   8  -2  -6   15.60    1.70
   8   2  -6   14.70    1.40
  -7  -2   6   64.69    3.30
   7  -2  -6   67.59    3.10
   7  -2  -6   68.69    3.30
  -7   2   6   69.89    3.20
   7   2  -6   68.39    2.90
   6  -2  -6  165.68    6.00
   6  -2  -6  156.58    6.10
  -6  -2   6  167.68    5.80
  -6  -2   6  167.38    6.20
   6   2  -6  162.28    5.80
  -5  -2   6  146.99    5.40
   5  -2  -6  137.99    5.50
  -5  -2   6  143.59    5.00
   5  -2  -6  141.49    5.20
  -4  -2   6   33.70    1.90
  -4  -2   6   35.90    2.50
   4  -2  -6   27.90    2.10
  -4  -2   6   33.80    1.80
  -4   2   6   30.20    2.20
  -3  -2   6  159.88    5.80
  -3  -2   6  166.38    5.70
  -3   2   6  154.08    5.70
  -2  -2   6   87.79    3.40
   2  -2  -6   92.69    3.40
  -2  -2   6   95.99    3.50
  -2   2   6   82.09    3.70
   2   2  -6   92.49    3.40
  -1  -2   6  377.06   12.70
   1  -2  -6  395.46   12.50
   1   2  -6  414.66   12.70
  -1   2   6  393.16   12.60
   0  -2  -6   14.10    1.00
   0   2  -6   15.60    1.10
  -1  -2  -6  766.92   24.10
  -1  -2  -6  764.72   24.10
  -1   2  -6  784.62   24.40
  -1   2  -6  773.22   24.40
  -2  -2  -6  197.68    6.60
  -2  -2  -6  193.08    6.60
  -2  -2  -6  196.18    6.50
  -2   2  -6  195.48    6.80
  -3  -2  -6  745.53   22.70
  -3  -2  -6  750.82   22.90
  -3   2  -6  661.23   22.70
  -3   2  -6  726.23   23.10
  -4  -2  -6    0.30    1.00
   4  -2   6    0.70    0.70
  -4  -2  -6    0.80    0.50
   5  -2   6  302.77   10.40
   5  -2   6  312.07   10.20
   5  -2   6  292.47   10.10
  -5  -2  -6  318.97   10.30
   5   2   6  285.27   10.00
   5   2   6  310.27   10.00
   6  -2   6  357.66   11.60
   6  -2   6  338.27   11.50
  -6  -2  -6  374.06   11.90
   6  -2   6  349.67   11.80
   6   2   6  329.27   11.40
   7  -2   6  103.59    4.20
  -7  -2  -6  105.59    4.30
   7  -2   6  109.29    4.40
   7  -2   6  108.49    4.10
   7   2   6  107.39    4.10
   8  -2   6    3.30    0.90
   8   2   6    3.40    1.10
   9   2   6   14.30    1.40
   9  -3  -6    6.10    1.20
   9  -3  -6    9.20    1.40
   9   3  -6    6.60    1.00
  -8  -3   6   -0.60    0.90
   8  -3  -6    0.70    0.90
   8  -3  -6   -0.40    0.70
   8   3  -6   -0.10    0.60
  -8   3   6    1.50    0.80
   7  -3  -6    0.50    0.80
   7  -3  -6    3.40    1.10
  -7  -3   6    0.70    0.80
  -7  -3   6    0.40    0.50
   7   3  -6    1.20    0.70
  -7   3   6   -0.80    0.80
   6  -3  -6   51.29    2.70
  -6  -3   6   52.59    2.80
   6  -3  -6   51.09    3.00
  -6  -3   6   51.19    2.30
  -6   3   6   49.99    2.60
   5  -3  -6   30.20    2.80
  -5  -3   6   37.80    1.90
   5  -3  -6   37.50    2.30
  -5  -3   6   35.60    2.20
  -4  -3   6  198.48    7.00
   4  -3  -6  194.78    7.00
  -4  -3   6  199.68    6.70
  -3  -3   6   85.19    3.40
  -3  -3   6   83.59    3.60
  -3   3   6   85.39    3.50
  -2  -3   6 1248.08   39.40
   2  -3  -6 1256.57   39.30
   2   3  -6 1280.57   39.40
  -2   3   6 1266.77   39.40
   1  -3  -6  284.27    9.00
  -1  -3   6  271.37    9.20
  -1   3   6  276.87    9.00
   1   3  -6  278.27    9.20
   0  -3  -6   15.40    1.20
   0  -3   6   13.70    1.40
   0  -3  -6   14.90    0.80
   0   3  -6   14.00    1.30
   0   3  -6   15.10    1.20
   1  -3   6   44.70    2.40
  -1  -3  -6   43.10    2.00
  -1  -3  -6   40.70    1.70
  -1  -3  -6   40.90    1.60
  -1   3  -6   43.50    2.10
  -1   3  -6   40.70    2.30
  -2  -3  -6  101.59    3.50
  -2  -3  -6   98.39    3.60
  -2  -3  -6  102.69    3.90
  -2   3  -6  104.99    4.10
   3  -3   6    9.00    1.60
   3  -3   6   13.10    1.50
  -3  -3  -6   13.90    1.10
  -4  -3  -6   49.00    2.40
   4  -3   6   45.80    2.40
   4  -3   6   48.60    2.40
   4  -3   6   47.10    3.00
   4   3   6   43.70    2.50
   5  -3   6   47.00    2.40
  -5  -3  -6   47.30    2.40
   5  -3   6   45.00    2.40
   5  -3   6   42.40    2.80
   6  -3   6  446.36   14.70
   6  -3   6  450.75   14.70
   6  -3   6  440.26   14.90
  -6  -3  -6  474.15   15.00
   6   3   6  441.36   14.50
   7  -3   6    3.40    1.10
   7  -3   6    3.00    0.80
  -7  -3  -6    2.00    0.80
   7  -3   6    2.10    1.00
   7   3   6    0.80    0.70
   8  -3   6    0.40    0.90
  -8  -3  -6    0.40    0.90
   8   3   6    0.60    0.70
   9  -3   6    0.50    0.80
   9   3   6    2.00    0.80
   9  -4  -6    1.80    0.90
   9  -4  -6    1.90    0.70
   9   4  -6    0.50    0.70
  -8  -4   6   39.20    2.50
   8  -4  -6   41.60    2.30
   8  -4  -6   40.80    2.20
  -8   4   6   41.20    2.10
   8   4  -6   36.40    1.90
  -7  -4   6   23.10    1.40
   7  -4  -6   18.20    2.00
  -7  -4   6   18.30    1.80
   7  -4  -6   21.40    1.80
  -7   4   6   18.80    1.70
   7   4  -6   22.70    1.50
  -6  -4   6   14.80    1.60
   6  -4  -6   15.10    1.80
   6  -4  -6   16.60    2.20
  -6  -4   6   15.00    1.30
  -6   4   6   16.90    1.60
   5  -4  -6   17.60    2.10
   5  -4  -6   24.50    2.50
  -5  -4   6   22.70    1.80
   5  -4  -6   23.60    2.00
  -5  -4   6   20.40    1.40
  -4  -4   6    7.90    1.40
  -4  -4   6    6.50    1.10
  -4  -4   6    5.30    1.10
   4  -4  -6    7.10    1.70
   4  -4  -6    5.50    1.70
   4  -4  -6    8.70    2.60
  -3  -4   6  159.58    5.40
  -3  -4   6  157.98    5.70
   3  -4  -6  161.38    5.80
   3  -4  -6  152.18    5.50
  -3   4   6  140.19    5.90
  -2  -4   6  200.78    7.00
  -2   4   6  202.18    6.90
   1  -4  -6    4.10    1.60
  -1   4   6    3.80    0.90
   1   4  -6    2.30    0.80
   1   4  -6    2.10    0.70
   0  -4  -6  173.38    6.10
   0  -4   6  176.78    6.20
   0   4  -6  177.38    6.30
   0   4  -6  170.18    6.30
  -1  -4  -6 1150.08   35.60
   1  -4   6 1113.99   35.60
  -1   4  -6 1149.19   35.80
   2  -4   6    2.50    0.90
   2  -4   6    2.50    0.90
  -2  -4  -6    4.40    0.90
  -2   4  -6    5.30    1.70
   3  -4   6  463.25   15.00
   3  -4   6  466.55   15.00
  -3  -4  -6  476.75   15.20
  -3  -4  -6  466.25   15.10
   3  -4   6  452.35   15.20
   3   4   6  460.05   14.90
   4  -4   6  156.58    5.80
   4  -4   6  161.08    6.20
   4  -4   6  161.88    5.80
  -4  -4  -6  171.08    6.20
  -4  -4  -6  162.78    5.70
   4   4   6  153.98    5.70
   5  -4   6   49.00    2.50
  -5  -4  -6   48.90    2.60
   5  -4   6   45.30    3.00
   5  -4   6   56.59    3.40
   6  -4   6    0.70    0.70
   6  -4   6    1.10    1.10
   6  -4   6    0.30    0.70
  -6  -4  -6    0.60    0.60
  -7  -4  -6   40.90    2.30
   7  -4   6   42.30    2.10
   7   4   6   43.20    2.20
   8  -4   6    2.00    0.60
   8  -4   6    3.60    1.30
   8  -4   6    1.80    0.80
  -8  -4  -6    1.70    0.80
   8   4   6    3.20    1.00
   9  -5  -6  101.39    3.60
   9   5  -6  104.19    3.60
   8  -5  -6  161.28    5.90
   8  -5  -6  166.48    5.90
  -8  -5   6  167.98    6.20
   8   5  -6  167.98    5.60
  -8   5   6  167.08    5.80
   7  -5  -6    5.00    1.70
  -7  -5   6    4.80    1.30
  -7  -5   6    6.40    0.90
   7  -5  -6    2.80    0.90
  -7   5   6    4.60    1.30
  -6  -5   6    0.40    0.50
  -6  -5   6    0.90    0.70
   6  -5  -6   -0.30    1.10
   6  -5  -6    1.50    0.90
  -6   5   6    0.40    1.20
  -5  -5   6  109.59    4.10
  -5  -5   6  111.29    4.10
   5  -5  -6  102.39    4.50
   5  -5  -6  103.89    4.60
   5  -5  -6  115.39    4.20
  -4  -5   6    2.60    1.00
   4  -5  -6    4.70    1.40
   4  -5  -6    2.00    0.70
  -4  -5   6    2.70    0.80
  -4  -5   6    3.50    0.90
   3  -5  -6   12.80    1.90
  -3  -5   6   13.60    1.60
   3  -5  -6   11.50    2.50
   3  -5  -6    9.30    1.40
  -3  -5   6   12.90    1.30
  -3  -5   6   13.40    1.30
   2  -5  -6  133.79    5.20
  -2  -5   6  134.69    5.00
  -2  -5   6  133.99    4.70
   2  -5  -6  130.49    4.80
  -2  -5   6  129.89    4.90
  -2   5   6  128.79    5.00
  -1  -5   6  135.79    5.00
   1  -5  -6  132.79    4.70
   1  -5  -6  126.29    5.10
   1   5  -6  126.29    5.30
   0  -5  -6  101.09    3.90
   0  -5   6   98.89    4.10
   0   5  -6  101.29    4.40
   1  -5   6   33.80    2.30
   1  -5   6   33.70    2.50
  -1  -5  -6   37.50    2.00
  -1   5  -6   36.00    2.70
  -2  -5  -6  206.48    7.20
   2  -5   6  214.58    7.40
  -2  -5  -6  231.68    7.50
   2  -5   6  213.48    7.40
  -2  -5  -6  204.08    8.20
   2  -5   6  201.08    7.60
   2   5   6  205.38    7.20
  -3  -5  -6   83.49    3.50
   3  -5   6   82.39    3.50
   3  -5   6   83.99    3.90
  -3  -5  -6   86.39    3.40
   3  -5   6   83.99    3.50
   3   5   6   78.49    3.30
   4  -5   6   71.99    3.70
  -4  -5  -6   79.39    3.50
   4  -5   6   77.89    3.30
   4  -5   6   79.29    3.30
   4   5   6   74.19    3.30
  -5  -5  -6   39.50    3.40
   5  -5   6   50.19    2.40
   5  -5   6   50.89    2.90
   5  -5   6   46.80    3.10
  -6  -5  -6  278.17   10.30
   6  -5   6  302.27   10.10
   6  -5   6  321.07   10.90
   6  -5   6  298.47   10.30
   7  -5   6  135.59    4.80
  -7  -5  -6  132.29    5.10
   7  -5   6  133.99    5.10
   7  -5   6  135.19    4.80
   7   5   6  130.29    4.70
   8  -5   6    5.80    1.20
   8  -5   6    7.90    1.10
  -8  -5  -6    6.40    1.40
   8   5   6    6.80    1.10
   8  -6  -6   27.50    1.50
   8  -6  -6   27.50    1.70
  -8  -6   6   26.60    2.00
  -8   6   6   25.90    1.50
   8   6  -6   26.30    1.70
   7  -6  -6   53.59    2.60
   7  -6  -6   51.89    2.70
  -7  -6   6   55.49    2.30
  -7  -6   6   56.09    2.90
  -7   6   6   51.69    3.10
  -6  -6   6  122.19    4.30
   6  -6  -6  116.69    4.70
  -6  -6   6  115.99    5.20
   6  -6  -6  118.99    4.80
  -6   6   6  117.49    4.60
  -5  -6   6   55.49    3.00
  -5  -6   6   60.79    2.60
   5  -6  -6   62.39    3.20
   5  -6  -6   57.29    3.10
   5  -6  -6   62.49    2.70
  -5  -6   6   58.69    3.00
  -5   6   6   58.09    3.40
   4  -6  -6  129.39    5.30
  -4  -6   6  136.59    5.30
   4  -6  -6  123.59    5.20
  -4  -6   6  127.09    4.80
  -4  -6   6  132.19    4.80
   4  -6  -6  134.29    4.90
   3  -6  -6    8.10    1.30
  -3  -6   6    7.90    1.10
  -3  -6   6   10.40    1.40
   3  -6  -6    7.90    2.00
   3  -6  -6    8.00    1.70
  -2  -6   6   12.70    1.60
  -2  -6   6   12.20    1.30
  -2  -6   6   13.90    1.60
   2  -6  -6   12.90    1.40
   2  -6  -6   12.00    1.80
   2  -6  -6   15.80    2.20
  -2   6   6   15.60    1.80
  -1  -6   6  260.37    8.80
  -1  -6   6  274.37    9.00
  -1  -6   6  269.47    8.70
   1  -6  -6  237.88    8.90
   1  -6  -6  264.27    9.00
  -1   6   6  250.17    8.90
   0  -6   6   39.90    2.60
   0  -6   6   39.60    2.40
   0  -6  -6   40.10    2.40
   0  -6  -6   36.00    2.60
   0  -6   6   36.50    2.30
   1  -6   6    1.40    0.90
   1  -6   6    1.00    1.10
  -1  -6  -6    1.10    0.80
  -1  -6  -6    1.10    1.00
  -1  -6  -6    0.30    1.10
   1  -6   6    1.70    1.10
   1  -6   6    1.40    1.10
   2  -6   6   11.20    1.80
  -2  -6  -6   11.90    1.40
  -2  -6  -6   13.20    1.70
   2  -6   6   11.70    1.50
   2  -6   6   11.10    1.60
  -2  -6  -6   12.30    1.80
   2   6   6   12.40    1.40
   3  -6   6  575.44   18.40
   3  -6   6  566.54   18.60
  -3  -6  -6  545.75   18.30
  -3  -6  -6  601.04   18.70
   3  -6   6  570.94   18.50
  -3  -6  -6  576.64   18.20
   3   6   6  574.04   18.30
   4  -6   6    2.00    0.70
   4  -6   6    3.10    1.10
   4  -6   6    1.40    1.10
  -4  -6  -6    0.30    1.00
   4   6   6    3.20    1.10
  -5  -6  -6   11.00    1.40
   5  -6   6   13.40    1.90
   5  -6   6   10.60    1.20
   5  -6   6   11.80    1.40
  -6  -6  -6   17.30    1.60
   6  -6   6   19.80    1.90
   7  -6   6   27.60    1.80
   7  -6   6   30.40    1.50
   7  -6   6   27.90    1.50
  -7  -6  -6   27.90    1.80
   7   6   6   28.80    1.50
   8  -6   6   58.29    2.40
   8  -6   6   56.29    2.30
   8  -7  -6   97.29    3.40
  -8   7   6   99.39    3.40
  -7  -7   6   14.60    1.00
  -7  -7   6   15.40    1.60
   7  -7  -6   16.30    1.30
   7  -7  -6   13.30    1.50
  -6  -7   6   66.09    3.30
   6  -7  -6   65.49    3.10
   6  -7  -6   64.79    3.00
  -6  -7   6   65.69    2.70
  -6   7   6   67.29    2.90
  -5  -7   6   28.50    1.60
  -5  -7   6   27.60    2.10
   5  -7  -6   26.40    2.20
  -5  -7   6   29.80    1.60
   5  -7  -6   27.30    2.10
  -5   7   6   27.20    1.90
   4  -7  -6  119.09    5.00
   4  -7  -6  122.49    5.30
  -4  -7   6  131.39    4.80
   4  -7  -6  126.19    4.60
  -4  -7   6  120.29    4.50
  -4  -7   6  110.69    5.00
  -4   7   6  132.49    5.60
  -3  -7   6  348.57   12.40
   3  -7  -6  313.57   11.20
   3  -7  -6  302.27   10.70
   3  -7  -6  317.97   10.50
  -3  -7   6  307.67   10.40
  -3  -7   6  309.17   10.40
  -3   7   6  309.87   10.60
  -2  -7   6   -0.60    0.80
  -2  -7   6    0.90    0.60
   2  -7  -6    0.60    0.90
   2  -7  -6    1.10    1.10
  -2  -7   6    0.90    0.90
  -2   7   6    0.50    0.90
   1  -7  -6  170.08    6.40
   1  -7  -6  180.78    6.50
  -1  -7   6  178.18    6.20
  -1  -7   6  174.28    6.60
  -1  -7   6  173.28    6.30
   0  -7   6  115.79    4.50
   0  -7   6  107.09    4.50
   0  -7  -6  114.09    4.60
   0  -7  -6  117.19    4.50
   0  -7   6  114.29    4.40
   1  -7   6   38.00    2.70
  -1  -7  -6   43.80    2.50
   1  -7   6   40.80    2.40
  -1  -7  -6   36.50    2.30
   1  -7   6   40.40    2.30
   1  -7   6   40.30    2.40
  -1  -7  -6   41.00    2.40
  -2  -7  -6    6.00    1.50
   2  -7   6    8.30    1.50
   2  -7   6    7.50    1.50
   2  -7   6    5.90    1.70
  -2  -7  -6    4.90    1.00
   2   7   6    6.70    1.30
  -3  -7  -6  105.19    3.90
  -3  -7  -6  101.69    3.90
  -3  -7  -6   94.49    4.20
   3  -7   6  100.29    4.30
   3  -7   6   98.59    4.10
   3  -7   6  102.69    4.10
   3   7   6   98.59    3.90
   4  -7   6    8.00    1.30
   4  -7   6    9.20    1.20
  -4  -7  -6    8.20    1.20
  -4  -7  -6    5.60    1.40
   4  -7   6    9.00    1.50
   5  -7   6    0.50    0.60
   5  -7   6   -0.20    0.70
  -5  -7  -6    0.50    0.70
   5  -7   6    0.40    0.80
   6  -7   6    9.80    1.00
   6  -7   6    7.00    1.30
   6  -7   6    8.30    0.90
  -6  -7  -6    9.20    1.50
  -7  -7  -6   22.70    1.60
   7  -7   6   21.50    1.50
   7  -7   6   22.70    1.20
   7   7   6   20.40    1.30
   7  -8  -6   26.80    1.40
  -7  -8   6   25.40    1.20
   7   8  -6   28.40    1.30
  -7   8   6   27.20    1.40
   6  -8  -6   32.40    1.80
   6  -8  -6   35.40    1.90
  -6  -8   6   35.50    1.80
  -6  -8   6   38.70    2.30
  -6   8   6   34.60    1.80
   5  -8  -6    4.70    1.30
  -5  -8   6    2.50    0.90
   5  -8  -6    7.60    1.50
  -5  -8   6    4.60    1.50
  -5  -8   6    4.80    0.70
  -5   8   6    5.20    1.10
  -4  -8   6    6.10    1.60
   4  -8  -6    7.70    2.40
   4  -8  -6    4.10    1.30
  -4  -8   6    6.60    1.20
  -4  -8   6    3.70    1.10
  -4   8   6    7.00    1.30
   3  -8  -6   60.69    2.90
  -3  -8   6   57.69    2.50
  -3  -8   6   53.89    3.10
  -3  -8   6   52.19    2.40
   3  -8  -6   56.69    2.90
  -3   8   6   54.39    2.70
   2  -8  -6  170.18    6.20
  -2  -8   6  163.28    5.80
  -2  -8   6  155.98    6.50
   2  -8  -6  169.18    6.10
  -2  -8   6  167.88    5.80
  -2   8   6  158.78    6.00
  -1  -8   6   61.49    2.70
   1  -8  -6   61.39    3.00
   1  -8  -6   59.79    2.90
  -1  -8   6   59.89    2.80
   0  -8  -6    0.80    0.80
   0  -8   6    0.60    0.80
   0  -8  -6    0.60    0.90
   0  -8   6    1.30    0.80
   1  -8   6   16.80    1.70
  -1  -8  -6   16.20    1.60
   1  -8   6   19.30    1.70
  -1  -8  -6   15.80    1.60
   1  -8   6   21.10    1.80
   1   8   6   17.20    1.50
  -2  -8  -6  102.79    4.60
   2  -8   6  110.69    4.30
  -2  -8  -6  113.49    4.20
  -2  -8  -6  116.09    4.30
   2  -8   6  113.79    4.50
   2  -8   6  112.09    4.40
   2   8   6  115.49    4.20
  -3  -8  -6   31.40    1.80
   3  -8   6   33.10    1.90
  -3  -8  -6   31.40    2.20
   3  -8   6   30.70    1.90
  -3  -8  -6   30.20    1.90
   3  -8   6   29.90    2.10
   3   8   6   29.90    1.90
   4  -8   6   36.20    2.20
   4  -8   6   39.00    2.00
  -4  -8  -6   35.90    1.80
   4  -8   6   36.70    2.00
  -4  -8  -6   36.80    2.30
  -5  -8  -6    3.90    1.30
   5  -8   6    4.30    0.80
   5  -8   6    3.90    1.20
   5  -8   6    5.80    0.90
   6  -8   6    6.30    1.80
  -6  -8  -6    8.00    1.30
   6  -8   6    8.50    1.00
   6  -8   6    7.60    0.80
   6   8   6    6.60    0.90
   6  -9  -6    0.80    0.50
  -6  -9   6    0.30    0.30
  -6   9   6   -0.70    0.50
  -5  -9   6   16.30    0.90
   5  -9  -6   15.00    1.60
   5  -9  -6   14.00    1.20
  -5   9   6   15.90    1.20
  -4  -9   6    1.10    0.50
   4  -9  -6    0.00    0.60
  -4  -9   6    0.80    0.50
  -4  -9   6   -1.00    1.40
   4  -9  -6    1.10    0.80
  -4   9   6    0.20    0.70
  -3  -9   6   42.80    2.00
   3  -9  -6   41.90    2.30
   3  -9  -6   45.80    2.30
  -3  -9   6   45.00    2.00
  -3   9   6   40.60    2.30
  -2  -9   6   91.09    3.40
   2  -9  -6   91.89    3.60
  -2  -9   6   88.59    3.40
   1  -9  -6   17.50    1.50
   0  -9   6    1.40    0.80
   0  -9   6    1.90    1.00
   0  -9  -6    2.20    0.80
   1  -9   6   77.99    3.40
  -1  -9  -6   80.19    3.20
   1  -9   6   81.09    3.20
   1  -9   6   83.09    3.30
  -2  -9  -6    4.50    1.10
   2  -9   6    5.70    1.20
  -2  -9  -6    5.20    1.10
   2  -9   6    5.50    1.20
   2   9   6    5.20    1.10
   3  -9   6   27.20    1.80
   3  -9   6   28.60    1.70
  -3  -9  -6   30.30    1.60
   3  -9   6   28.90    1.70
  -3  -9  -6   28.20    1.50
  -4  -9  -6   38.50    3.70
   4  -9   6   40.00    2.00
   4  -9   6   46.70    2.00
   5  -9   6   53.29    2.30
   5  -9   6   58.59    2.60
  -5 -10   6   -0.40    0.30
   5 -10  -6    0.40    0.50
  -5  10   6   -0.80    0.50
   4 -10  -6   49.10    2.10
  -4 -10   6   52.89    2.20
   3 -10  -6  187.48    6.60
  -3 -10   6  191.48    6.40
   3 -10  -6  210.78    7.50
  -3 -10   6  195.18    6.40
   2 -10  -6   12.40    1.30
  -2 -10   6   13.10    1.00
  -2 -10   6   12.00    1.00
   1 -10  -6   11.30    1.10
   1 -10  -6   12.80    1.20
  -1 -10   6   11.10    1.00
  -1 -10   6   11.50    1.00
  -1  10   6   11.10    1.10
   0 -10   6    0.10    0.60
   0 -10  -6   -0.50    1.10
   0 -10   6    0.00    0.50
   0 -10  -6   -1.30    0.60
   0  10   6    0.60    0.50
   1 -10   6   32.30    1.70
  -1 -10  -6   34.80    1.70
   1 -10   6   34.80    1.70
  -1 -10  -6   32.60    1.70
   1  10   6   33.80    1.60
  -2 -10  -6    3.40    0.90
   2 -10   6    4.60    1.00
   2 -10   6    5.30    1.00
  -2 -10  -6    6.00    0.90
   3 -10   6    8.50    1.00
   4 -10   6   21.20    1.10
   4 -10   6   18.90    1.30
   2 -11  -6    0.10    0.40
  -2 -11   6    0.90    0.40
  -2  11   6   -0.10    0.40
  -1 -11   6    2.50    0.80
  -1 -11   6    2.90    0.80
   1 -11  -6    2.30    0.50
  -1  11   6    2.00    0.60
   0 -11  -6    0.40    0.40
   0 -11   6    1.00    0.50
   0  11   6    1.00    0.50
   1 -11   6    0.90    0.60
  -1 -11  -6    0.20    0.50
  10   0  -7   -0.40    0.60
   9   0  -7   22.20    1.50
   9   0  -7   21.50    1.70
   8   0  -7   -0.30    0.60
   8   0  -7   -0.70    0.90
   7   0  -7   43.70    2.50
  -6   0   7   -0.20    1.00
   6   0  -7    0.20    1.10
  -5   0   7   34.70    2.20
  -5   0   7   24.30    2.70
  -4   0   7    2.20    0.80
  -3   0   7  420.96   14.20
  -3   0   7  456.75   14.40
   2   0  -7    0.60    0.40
  -2   0   7    0.00    0.40
  -2   0   7   -0.10    0.50
  -1   0   7    6.60    0.80
   1   0  -7    5.40    0.80
  -1   0   7    5.40    1.20
   0   0   7    0.20    0.50
   0   0  -7    0.20    0.40
   1   0   7 1097.59   34.70
  -1   0  -7 1125.19   34.70
  -1   0  -7 1111.19   34.70
  -2   0  -7    0.30    0.60
  -2   0  -7   -0.10    0.40
  -3   0  -7  133.99    5.10
  -3   0  -7  133.99    4.90
  -4   0  -7    2.30    1.00
   4   0   7   -0.30    0.70
   5   0   7   32.80    2.50
  -5   0  -7   32.90    2.00
   5   0   7   26.80    2.50
   5   0   7   33.00    2.10
   6   0   7    0.00    0.80
   6   0   7    2.60    1.10
  -6   0  -7    0.50    0.90
   7   0   7   -1.40    0.90
   7   0   7    0.40    1.00
   8   0   7    0.00    0.90
   9   0   7   37.40    2.00
  10  -1  -7   23.60    1.50
  10   1  -7   21.60    1.30
   9  -1  -7    2.90    1.00
   9  -1  -7    2.30    1.00
   9   1  -7    4.40    1.00
   9   1  -7    2.80    0.90
   8  -1  -7    2.10    0.70
  -7  -1   7  146.19    5.90
   7  -1  -7  148.79    5.60
   7  -1  -7  149.39    5.60
   7   1  -7  150.38    5.40
   6  -1  -7  330.57   11.20
  -6  -1   7  359.76   11.50
   6   1  -7  319.67   11.00
  -6   1   7  331.17   11.20
  -5  -1   7   62.29    2.70
  -5  -1   7   66.29    3.00
  -5   1   7   63.19    3.10
   5   1  -7   56.69    3.10
  -5   1   7   60.79    4.00
  -4  -1   7   19.80    2.00
  -4   1   7   16.20    1.80
  -3  -1   7    7.50    1.10
  -3   1   7    6.20    1.50
  -3   1   7    8.70    1.30
  -2  -1   7 5777.22  173.78
   2  -1  -7 5253.87  171.08
  -2  -1   7 5657.33  172.78
   2   1  -7 5548.94  172.38
  -2   1   7 5602.34  172.28
  -2   1   7 5563.34  173.58
  -1  -1   7  225.98    7.50
   1  -1  -7  223.68    7.30
  -1   1   7  226.28    7.50
  -1   1   7  209.68    7.40
   1   1  -7  215.38    7.40
   0  -1  -7  196.88    6.50
   0  -1   7  198.58    6.70
   0   1   7  187.48    6.60
   0   1  -7  191.68    6.70
  -1  -1  -7 1833.82   58.39
   1  -1   7 1903.01   58.49
  -1  -1  -7 1891.91   58.49
  -1   1  -7 1961.00   58.59
  -1   1  -7 1858.71   58.69
  -2  -1  -7    6.70    0.90
  -2  -1  -7    3.60    1.20
  -2  -1  -7    5.60    0.90
  -2   1  -7    5.50    1.00
  -3  -1  -7    3.70    1.10
  -3  -1  -7    3.30    0.90
  -3   1  -7    3.10    1.30
  -3   1  -7    4.50    1.00
  -4  -1  -7   -0.40    0.40
   4  -1   7    1.50    0.70
   4  -1   7    0.10    1.00
  -4   1  -7   -0.20    0.60
   4   1   7    1.20    0.80
  -5  -1  -7   26.70    1.80
   5  -1   7   22.00    2.40
   5  -1   7   26.10    2.10
   5  -1   7   23.70    1.70
  -5   1  -7   25.50    2.00
   5   1   7   22.50    1.90
   6  -1   7   -0.10    0.80
  -6  -1  -7   -0.20    0.70
   6  -1   7    0.30    0.80
   6  -1   7    0.60    1.10
   6   1   7    0.40    0.90
   6   1   7   -0.10    0.90
   7  -1   7    0.40    1.10
   7  -1   7    1.50    0.90
  -7  -1  -7    1.40    1.00
   7   1   7    1.90    0.90
   8  -1   7   14.60    1.60
   8   1   7   14.90    1.60
   9  -1   7    4.40    1.50
   9   1   7   -0.90    1.00
  10   2  -7    4.80    1.20
   9  -2  -7    4.20    1.00
   9  -2  -7    8.00    1.60
   9   2  -7    4.60    0.90
   9   2  -7    4.70    1.30
   8  -2  -7   12.10    1.70
   8  -2  -7   10.80    1.90
  -8  -2   7   11.70    2.30
   8   2  -7   10.70    1.40
   7  -2  -7  169.08    6.10
  -7  -2   7  158.38    6.30
   7  -2  -7  168.08    6.20
  -7   2   7  164.88    6.10
   7   2  -7  167.18    5.90
   6  -2  -7  163.38    7.60
  -6  -2   7  159.98    5.70
  -6  -2   7  167.48    6.20
   6  -2  -7  161.78    5.90
   6   2  -7  151.78    5.70
  -6   2   7  162.88    6.00
  -5  -2   7   36.90    2.20
   5  -2  -7   38.60    2.20
  -5  -2   7   38.20    1.90
   5  -2  -7   32.50    3.60
  -5   2   7   39.90    2.30
   4  -2  -7   61.29    2.80
  -4  -2   7   58.89    2.50
  -4  -2   7   62.99    2.80
  -4   2   7   57.99    2.90
  -3  -2   7  659.73   21.70
  -3  -2   7  674.23   21.40
  -3   2   7  654.63   21.40
  -3   2   7  701.23   21.60
  -2  -2   7  369.16   12.30
  -2  -2   7  380.26   12.20
   2  -2  -7  366.36   12.10
   2   2  -7  354.96   12.20
  -2   2   7  380.56   12.20
  -2   2   7  380.26   12.20
   1  -2  -7  629.74   19.20
  -1  -2   7  589.14   19.30
  -1   2   7  610.94   19.40
  -1   2   7  607.74   19.30
   1   2  -7  603.14   19.40
   0  -2   7  105.29    4.10
   0  -2  -7  107.39    3.80
   0   2  -7  114.89    4.20
   0   2  -7  106.49    4.20
  -1  -2  -7    7.40    0.90
   1  -2   7    5.60    1.10
  -1  -2  -7    7.60    1.00
  -1   2  -7    6.60    1.10
  -1   2  -7    7.10    1.20
  -2  -2  -7  163.18    5.80
  -2  -2  -7  167.38    5.80
  -2   2  -7  166.48    6.10
   3  -2   7  113.79    4.50
  -3  -2  -7  112.79    4.40
  -3  -2  -7  118.29    4.30
  -3   2  -7  115.09    4.40
   4  -2   7    8.60    1.40
  -4  -2  -7    9.50    1.10
   4  -2   7    9.40    1.50
   4   2   7    8.90    1.50
  -5  -2  -7   40.80    2.20
   5  -2   7   29.80    2.80
   5  -2   7   38.30    2.10
   5  -2   7   38.60    2.20
   5   2   7   36.00    2.20
   5   2   7   36.80    2.20
   6  -2   7   15.50    1.60
  -6  -2  -7   19.20    1.70
   6  -2   7   17.70    2.20
   6  -2   7   13.10    1.50
   6   2   7   14.70    2.10
   6   2   7   15.10    1.60
   7  -2   7   18.20    1.90
   7  -2   7   15.70    1.70
  -7  -2  -7   16.40    1.70
   7  -2   7   18.10    1.60
   7   2   7   16.00    1.60
   8  -2   7   92.69    3.70
   8   2   7   91.69    3.60
   9  -2   7   55.99    2.60
   9  -3  -7   47.50    2.40
   9  -3  -7   48.60    2.20
   9   3  -7   47.90    2.00
   9   3  -7   41.50    2.50
   8  -3  -7   26.40    2.10
  -8  -3   7   25.50    2.00
   8  -3  -7   21.80    1.70
  -8   3   7   27.30    1.90
   8   3  -7   24.30    1.60
  -7  -3   7  173.58    7.00
   7  -3  -7  183.68    6.90
   7  -3  -7  192.98    7.20
  -7  -3   7  196.08    6.60
  -7   3   7  205.98    6.90
   7   3  -7  188.88    6.60
   6  -3  -7   85.99    3.80
  -6  -3   7   90.99    4.00
   6  -3  -7   88.69    4.10
  -6  -3   7   87.29    3.40
  -6   3   7   86.09    3.70
  -5  -3   7   46.20    2.50
  -5  -3   7   44.60    2.10
   5  -3  -7   39.90    3.20
   5  -3  -7   43.50    2.50
  -5   3   7   47.70    2.50
  -4  -3   7   85.19    3.60
  -4  -3   7   85.69    3.20
   4  -3  -7   84.09    3.70
  -4   3   7   80.99    3.50
  -3  -3   7  227.68    8.40
  -3  -3   7  242.98    8.10
  -3   3   7  234.78    8.30
  -3   3   7  231.58    8.00
   2  -3  -7   72.69    3.10
  -2  -3   7   79.29    3.20
  -2   3   7   76.99    3.20
   1  -3  -7  223.68    7.60
  -1  -3   7  238.18    7.90
  -1   3   7  220.48    7.70
   1   3  -7  239.88    8.10
   0  -3  -7  846.12   26.70
   0  -3  -7  803.72   26.40
   0  -3   7  836.32   26.70
   0  -3  -7  860.91   26.50
   0   3  -7  860.61   27.60
   0   3  -7  886.11   26.90
  -1  -3  -7 1018.70   32.80
  -1  -3  -7 1037.90   32.90
  -1  -3  -7 1051.69   33.20
   1  -3   7 1087.59   33.30
  -1   3  -7 1104.29   33.50
  -2  -3  -7   45.80    2.20
   2  -3   7   44.60    2.60
  -2   3  -7   43.00    2.60
   3  -3   7  163.68    6.00
  -3  -3  -7  186.98    6.20
   3  -3   7  172.28    6.10
   3   3   7  166.48    6.00
   4  -3   7   22.80    1.70
  -4  -3  -7   23.30    1.60
   4  -3   7   21.70    1.80
   4  -3   7   22.10    2.70
   4   3   7   18.40    1.80
   5  -3   7    4.10    1.30
  -5  -3  -7    5.00    1.10
   5  -3   7    3.30    0.90
   5  -3   7    3.80    1.60
   5   3   7    2.20    1.00
  -6  -3  -7   64.09    3.10
   6  -3   7   68.09    2.90
   6  -3   7   65.99    3.30
   6  -3   7   65.89    3.00
   6   3   7   64.29    2.80
   7  -3   7   22.00    1.50
  -7  -3  -7   19.70    1.70
   7  -3   7   17.80    1.50
  -8  -3  -7    4.90    1.60
   8  -3   7    5.00    1.10
   8  -3   7    4.30    0.90
   8  -3   7    3.10    1.00
   8   3   7    3.50    0.80
   9   4  -7    7.60    1.40
   8  -4  -7    0.00    0.70
   8  -4  -7    0.70    1.00
  -8   4   7    0.50    0.70
   8   4  -7    1.00    0.70
  -7  -4   7   59.99    3.20
   7  -4  -7   63.29    3.30
  -7  -4   7   66.29    2.70
   7  -4  -7   63.69    3.10
   7   4  -7   66.69    2.70
  -7   4   7   66.99    3.00
  -6  -4   7   40.90    2.50
   6  -4  -7   46.80    2.90
  -6  -4   7   42.70    2.10
   6  -4  -7   43.70    2.60
  -6   4   7   42.90    2.40
  -5  -4   7    7.80    1.30
   5  -4  -7   10.70    2.60
   5  -4  -7    4.90    1.60
  -5  -4   7    8.80    1.10
  -5   4   7    7.50    1.30
  -4  -4   7   44.60    2.60
   4  -4  -7   43.10    2.50
  -4  -4   7   40.00    2.30
   4  -4  -7   43.40    2.60
  -4  -4   7   44.40    2.00
  -4   4   7   41.90    2.30
   3  -4  -7   20.30    1.90
  -3  -4   7   20.50    1.50
  -3  -4   7   21.50    1.60
   3  -4  -7   17.60    2.00
  -3   4   7   19.00    1.70
  -2  -4   7  420.36   14.10
   2  -4  -7  485.55   15.60
  -2   4   7  409.36   14.00
  -2   4   7  408.46   13.90
  -1  -4   7    1.70    0.70
   1  -4  -7    0.80    0.70
   1   4  -7    3.20    1.40
   0  -4   7  204.28    7.10
   0  -4  -7  199.98    7.00
   0   4  -7  202.08    7.30
   1  -4   7    5.50    1.70
  -1  -4  -7    6.60    1.10
  -1   4  -7    9.30    1.70
   1   4   7    6.50    1.50
  -2  -4  -7 1195.98   36.40
   2  -4   7 1170.08   36.20
   2  -4   7 1115.29   36.20
   2   4   7 1153.68   36.10
   3  -4   7   20.70    1.70
  -3  -4  -7   19.70    1.50
   3  -4   7   17.90    2.80
   3   4   7   19.00    1.60
   4  -4   7   46.30    3.10
   4  -4   7   46.40    2.80
  -4  -4  -7   49.40    2.50
   4   4   7   47.80    2.40
   5  -4   7   16.40    1.50
   5  -4   7   18.80    1.60
   5  -4   7   22.20    2.20
  -5  -4  -7   17.70    1.60
   5   4   7   13.50    1.90
   6  -4   7   51.99    3.00
  -6  -4  -7   47.60    2.60
   6  -4   7   53.09    2.50
   6  -4   7   54.09    2.50
   6   4   7   54.69    2.40
   7  -4   7   24.10    1.60
   7  -4   7   22.80    1.90
  -7  -4  -7   21.80    1.80
   7  -4   7   22.70    1.50
   7   4   7   23.10    1.60
   8  -4   7    2.10    0.70
   8  -4   7    4.50    1.40
  -8  -4  -7    2.00    0.90
   8  -4   7    2.90    0.80
   8   4   7    2.40    1.40
   9  -5  -7   16.70    1.10
   9   5  -7   15.10    1.00
   8  -5  -7   54.89    2.80
  -8  -5   7   61.09    2.90
   8  -5  -7   57.79    2.60
   8   5  -7   59.99    2.40
  -8   5   7   58.49    2.50
   7  -5  -7   49.20    2.70
  -7  -5   7   49.50    2.30
  -7  -5   7   47.10    2.70
   7  -5  -7   52.89    2.80
   7   5  -7   52.29    2.20
  -7   5   7   53.09    2.50
   6  -5  -7   33.50    2.70
  -6  -5   7   34.10    2.40
  -6  -5   7   36.50    1.90
   6  -5  -7   38.50    2.40
  -6   5   7   40.50    2.20
  -5  -5   7  219.08    7.80
   5  -5  -7  200.98    7.60
   5  -5  -7  207.98    7.60
  -5  -5   7  210.28    7.10
  -5   5   7  205.18    7.40
  -4  -5   7  256.97    8.80
   4  -5  -7  239.98    8.90
  -4  -5   7  235.68    8.60
  -4  -5   7  253.07    8.30
   4  -5  -7  245.38    8.70
  -4   5   7  248.28    8.60
  -3  -5   7   10.90    1.70
  -3  -5   7   15.20    1.50
   3  -5  -7   13.50    1.60
  -3  -5   7   12.60    1.30
   3  -5  -7   14.20    1.90
  -3   5   7   14.10    1.60
   2  -5  -7    4.90    1.30
  -2  -5   7    3.60    0.90
  -2  -5   7    3.80    1.20
  -2  -5   7    3.50    1.20
  -2   5   7    5.50    1.50
  -1  -5   7    0.80    0.90
  -1  -5   7    0.80    0.70
   1  -5  -7    1.70    1.20
  -1   5   7    1.80    1.00
   0  -5   7  291.67    9.80
   0  -5   7  275.97    9.60
   0  -5  -7  273.17    9.50
   0   5  -7  268.87   10.00
  -1  -5  -7   10.00    2.60
  -1  -5  -7   18.60    1.50
   1  -5   7   20.50    2.60
   1  -5   7   15.30    2.00
   1  -5   7   15.90    1.80
   2  -5   7  270.27    9.70
   2  -5   7  282.37    9.50
  -2  -5  -7  292.17    9.70
   2  -5   7  280.47    9.50
   2   5   7  281.37    9.30
   3  -5   7   35.40    2.10
  -3  -5  -7   37.60    2.10
   3  -5   7   33.20    2.10
  -3  -5  -7   31.60    2.20
   3  -5   7   37.00    2.80
   3   5   7   35.40    2.00
   4  -5   7  136.79    5.50
  -4  -5  -7  135.59    5.30
   4  -5   7  135.19    5.10
  -4  -5  -7  131.89    5.00
   4  -5   7  140.09    5.20
   4   5   7  133.79    5.00
   5  -5   7  366.36   12.60
   5  -5   7  370.26   12.20
  -5  -5  -7  346.47   12.20
   5  -5   7  358.26   12.00
   6  -5   7   45.70    2.20
   6  -5   7   47.10    2.70
  -6  -5  -7   41.50    2.40
   6  -5   7   43.30    2.20
   7  -5   7   22.50    1.90
   7  -5   7   21.70    1.40
   7  -5   7   25.00    1.50
  -7  -5  -7   23.00    1.70
   7   5   7   22.10    1.50
  -8  -5  -7    0.20    1.40
   8  -5   7    0.60    0.60
   8  -5   7    1.20    0.90
   8  -6  -7   79.59    3.00
  -8  -6   7   74.29    3.40
   8   6  -7   77.89    2.90
  -8   6   7   82.09    3.00
   7  -6  -7  129.29    4.90
   7  -6  -7  135.29    4.90
  -7  -6   7  125.79    4.50
  -7  -6   7  134.09    5.70
  -7   6   7  126.49    4.80
   7   6  -7  132.49    4.50
   6  -6  -7  170.08    6.30
   6  -6  -7  161.98    6.20
  -6  -6   7  173.38    5.80
  -6   6   7  164.88    6.30
   5  -6  -7    5.30    1.40
   5  -6  -7    7.20    1.60
  -5  -6   7    9.20    1.30
  -5  -6   7    6.70    1.40
  -5   6   7    7.80    1.30
  -4  -6   7  182.08    6.70
   4  -6  -7  164.78    6.70
  -4  -6   7  169.68    5.90
  -4  -6   7  164.58    5.90
   4  -6  -7  171.38    6.50
  -4   6   7  171.38    6.30
  -3  -6   7  379.66   12.30
   3  -6  -7  383.46   12.80
  -3  -6   7  393.96   12.90
  -3  -6   7  364.66   12.20
  -3   6   7  367.36   12.50
  -2  -6   7  172.98    5.90
  -2  -6   7  165.28    6.00
  -2  -6   7  176.78    6.40
   2  -6  -7  165.68    6.30
   2  -6  -7  158.18    6.40
  -2   6   7  169.88    6.10
  -1  -6   7   -0.20    1.00
  -1  -6   7    2.30    0.80
   1  -6  -7    0.70    1.10
   1  -6  -7   -2.30    1.30
  -1  -6   7    0.70    0.80
  -1   6   7    1.80    1.00
   0  -6  -7    8.20    2.40
   0  -6   7    2.40    1.20
   0  -6  -7    5.70    1.70
   0  -6   7    4.30    1.20
   0  -6   7    5.60    1.70
   1  -6   7   32.00    2.20
   1  -6   7   30.10    2.10
  -1  -6  -7   29.40    2.30
  -1  -6  -7   32.40    2.00
   1  -6   7   27.60    2.40
  -1  -6  -7   32.50    2.40
  -2  -6  -7   55.89    2.70
  -2  -6  -7   54.49    2.80
  -2  -6  -7   48.60    2.70
   2  -6   7   51.19    2.70
   2  -6   7   49.70    2.60
   2  -6   7   54.09    4.30
   2   6   7   53.39    2.50
   3  -6   7  345.17   11.50
  -3  -6  -7  360.96   11.80
   3  -6   7  335.37   11.60
  -3  -6  -7  340.87   11.20
   3  -6   7  342.47   11.60
   3   6   7  342.27   11.30
  -4  -6  -7   56.69    2.60
   4  -6   7   52.79    3.10
   4  -6   7   56.89    2.80
   4  -6   7   56.79    3.20
  -4  -6  -7   55.59    2.80
   4   6   7   55.09    2.70
   5  -6   7   27.40    1.90
   5  -6   7   29.00    2.30
   5  -6   7   25.30    1.80
  -5  -6  -7   24.50    1.90
   6  -6   7   15.80    1.30
   6  -6   7   15.40    1.20
   6  -6   7   13.40    1.80
  -6  -6  -7   15.40    1.50
   6   6   7   15.60    1.20
   7  -6   7   30.60    1.50
   7  -6   7   30.10    1.80
   7  -6   7   32.80    1.50
  -7  -6  -7   30.80    1.80
   7   6   7   27.60    1.60
   8  -7  -7   -0.10    0.50
  -8   7   7    0.80    0.50
  -7  -7   7    0.80    0.40
   7  -7  -7    0.10    1.00
  -7  -7   7    0.50    0.70
  -7   7   7    0.80    0.50
   7   7  -7    0.10    0.70
  -6  -7   7   76.89    3.60
   6  -7  -7   79.19    3.60
   6  -7  -7   77.09    3.40
  -6  -7   7   77.39    3.10
  -6   7   7   80.49    3.40
   5  -7  -7  508.65   16.70
   5  -7  -7  494.85   16.60
  -5  -7   7  488.75   16.80
  -5  -7   7  497.35   16.20
  -5   7   7  545.25   16.60
  -4  -7   7    1.70    0.90
   4  -7  -7    4.40    1.50
  -4  -7   7    1.60    0.70
  -4  -7   7    2.50    0.60
   4  -7  -7    5.50    1.90
  -4   7   7    2.90    0.80
   3  -7  -7    6.30    2.10
   3  -7  -7    9.20    1.70
  -3  -7   7    6.00    1.60
  -3  -7   7    5.20    1.30
  -3  -7   7    6.20    1.40
  -3   7   7    5.20    1.50
  -2  -7   7   27.20    1.70
  -2  -7   7   28.40    2.20
   2  -7  -7   28.30    2.10
  -2  -7   7   26.10    1.80
   2  -7  -7   24.70    2.30
  -2   7   7   27.00    2.00
  -1  -7   7  408.06   13.30
   1  -7  -7  400.16   12.90
  -1  -7   7  405.16   12.80
  -1  -7   7  406.06   12.70
   1  -7  -7  367.36   13.50
  -1   7   7  363.26   12.90
   0  -7   7   20.80    1.90
   0  -7   7   18.60    2.10
   0  -7  -7   21.10    2.10
   0  -7   7   18.30    1.70
   0  -7  -7   20.30    1.90
   1  -7   7  148.29    5.50
  -1  -7  -7  151.98    5.50
  -1  -7  -7  143.19    5.60
   1  -7   7  146.99    5.50
  -1  -7  -7  147.79    5.40
   1  -7   7  145.39    5.50
   1   7   7  146.29    5.30
   2  -7   7   30.10    2.30
  -2  -7  -7   28.70    2.00
   2  -7   7   27.10    2.00
   2  -7   7   27.60    2.00
  -2  -7  -7   29.90    2.10
   2   7   7   31.20    1.80
   3  -7   7  197.68    7.20
   3  -7   7  204.78    7.10
  -3  -7  -7  193.58    7.30
   3  -7   7  209.18    7.30
  -3  -7  -7  204.18    6.90
   3   7   7  204.88    6.90
   4  -7   7   83.59    3.40
  -4  -7  -7   85.49    3.30
  -4  -7  -7   76.49    3.60
   4  -7   7   83.39    3.50
   4  -7   7   90.59    3.80
   4   7   7   84.29    3.50
  -5  -7  -7    6.40    1.30
   5  -7   7    6.80    1.20
   5  -7   7    7.80    1.10
   5  -7   7    8.20    1.50
   6  -7   7   53.69    2.20
   6  -7   7   52.99    2.50
   6  -7   7   56.09    2.30
  -6  -7  -7   55.39    2.60
   6   7   7   52.39    2.20
   7  -7   7   11.00    2.20
   7  -8  -7   23.90    1.30
  -7   8   7   23.60    1.20
  -6  -8   7    7.30    0.70
  -6  -8   7    8.90    1.50
   6  -8  -7    8.00    1.00
  -6   8   7    6.30    0.90
   5  -8  -7   35.90    2.20
  -5  -8   7   33.60    1.60
  -5  -8   7   33.30    2.90
   5  -8  -7   33.00    1.90
  -5   8   7   36.60    1.90
   4  -8  -7   57.79    3.20
  -4  -8   7   62.29    2.60
  -4  -8   7   64.19    2.60
   4  -8  -7   63.49    2.90
  -4  -8   7   59.99    3.20
  -4   8   7   64.19    2.80
   3  -8  -7   42.50    2.40
   3  -8  -7   41.00    2.40
  -3  -8   7   40.50    2.70
  -3  -8   7   38.90    2.00
  -3  -8   7   38.30    1.90
  -3   8   7   37.10    2.20
   2  -8  -7    2.20    0.90
   2  -8  -7    3.40    1.10
  -2  -8   7    3.10    1.00
  -2  -8   7    3.90    2.60
  -2  -8   7    1.70    0.80
  -2   8   7    3.00    1.10
  -1  -8   7   34.80    1.90
  -1  -8   7   35.30    2.00
   1  -8  -7   37.70    2.20
   1  -8  -7   33.00    2.30
   0  -8  -7   30.00    2.10
   0  -8  -7   28.60    2.00
   0  -8   7   26.40    1.80
   0  -8   7   28.00    2.00
   1  -8   7  455.85   14.90
   1  -8   7  460.55   15.00
  -1  -8  -7  460.15   14.90
  -1  -8  -7  478.85   15.10
   1  -8   7  464.15   15.10
   1   8   7  465.15   15.00
  -2  -8  -7   73.39    3.90
   2  -8   7   84.29    3.50
  -2  -8  -7   86.29    3.40
   2  -8   7   85.39    3.60
   2  -8   7   79.99    3.50
  -2  -8  -7   82.69    3.30
   2   8   7   85.79    3.30
   3  -8   7   11.10    1.70
   3  -8   7   10.20    1.50
  -3  -8  -7   10.10    1.30
  -3  -8  -7   11.30    1.60
  -3  -8  -7   12.80    2.50
   3  -8   7   11.00    1.30
   3   8   7   11.10    1.30
   4  -8   7   98.19    3.80
   4  -8   7   99.99    3.80
   4  -8   7   98.99    3.90
  -4  -8  -7   96.89    4.10
   5  -8   7   63.79    2.80
   5  -8   7   63.29    2.50
  -5  -8  -7   66.29    3.00
   5  -8   7   62.09    2.60
   6  -8   7    0.50    0.40
   6  -8   7    0.40    0.40
   6  -8   7    0.60    0.80
   6  -9  -7    4.30    0.70
  -6  -9   7    3.00    0.60
  -6   9   7    3.60    0.90
  -5  -9   7    0.00    0.40
   5  -9  -7   -0.90    0.50
  -5   9   7    0.30    0.50
  -4  -9   7    0.40    0.40
   4  -9  -7   -0.70    0.90
  -4  -9   7    0.10    0.50
   4  -9  -7   -0.60    0.50
  -4   9   7    1.40    0.70
   3  -9  -7    7.20    1.50
   3  -9  -7    7.10    1.20
  -3  -9   7    6.10    0.90
  -3  -9   7    7.10    1.00
  -3   9   7    4.30    1.50
   2  -9  -7   46.10    2.40
   2  -9  -7   52.09    2.40
  -2  -9   7   45.60    2.10
  -2  -9   7   49.40    2.10
  -1  -9   7  259.47    8.70
   1  -9  -7  266.77    9.00
   1  -9  -7  261.67    8.80
  -1  -9   7  269.67    8.70
   0  -9   7   88.79    3.40
   0  -9  -7   90.39    3.50
   0  -9  -7   88.69    3.60
   0  -9   7   89.49    3.50
   0   9   7   87.69    3.70
  -1  -9  -7   29.80    1.70
   1  -9   7   28.20    1.80
   1  -9   7   27.10    1.70
  -1  -9  -7   28.50    1.70
   1   9   7   27.40    1.60
  -2  -9  -7    1.30    0.70
   2  -9   7    1.50    0.80
   2  -9   7    1.40    0.70
   2   9   7    3.00    1.00
  -3  -9  -7   21.50    1.50
   3  -9   7   20.70    1.40
   3  -9   7   18.10    1.50
   3  -9   7   24.80    1.60
   4  -9   7  161.88    5.60
   4  -9   7  162.78    5.50
   4  -9   7  163.18    5.60
   5  -9   7   46.30    2.10
   5  -9   7   48.10    2.40
  -4 -10   7   52.39    1.90
   4 -10  -7   50.79    2.10
  -4  10   7   50.49    2.00
   3 -10  -7    7.00    0.90
  -3 -10   7    7.60    1.00
  -3 -10   7    7.40    0.70
  -3  10   7    7.70    0.80
  -2 -10   7   71.09    2.80
  -2 -10   7   73.59    2.70
   2 -10  -7   78.09    3.00
  -2  10   7   79.39    3.30
  -1 -10   7   -0.90    0.60
  -1 -10   7    1.00    0.50
   1 -10  -7   -0.60    0.50
  -1  10   7   -0.50    0.40
   0 -10  -7   96.29    3.40
   0 -10   7   92.59    3.40
   0 -10   7   92.59    3.80
   0  10   7   91.99    3.40
  -1 -10  -7   23.40    1.30
  -1 -10  -7   25.30    2.00
   1 -10   7   20.50    1.40
   1  10   7   22.60    1.30
  -2 -10  -7    6.00    1.10
   2 -10   7    8.20    1.10
   2 -10   7    8.90    1.10
   2  10   7    8.90    1.20
   3 -10   7   -1.00    0.70
   3 -10   7    0.20    0.50
   4 -10   7    9.20    0.90
   2 -11  -7    9.60    0.90
  -2  11   7   10.60    0.80
   1 -11  -7    5.90    0.80
  -1  11   7    5.70    0.70
   0 -11  -7   59.09    2.20
   0  11   7   57.89    2.20
  10   0  -8  140.79    4.70
   9   0  -8    0.20    0.50
   8   0  -8  151.28    5.70
   8   0  -8  153.88    5.80
   7   0  -8    0.60    1.20
  -6   0   8  835.82   26.80
  -5   0   8    1.20    0.80
  -5   0   8    0.40    1.20
  -4   0   8 1307.57   41.30
  -3   0   8    1.70    0.70
  -3   0   8    0.20    0.60
  -2   0   8  138.49    5.10
   1   0  -8    0.70    0.50
  -1   0   8    1.20    0.50
   0   0   8  831.52   26.20
   0   0  -8  828.12   26.20
   1   0   8    0.20    0.50
  -1   0  -8   -0.50    0.50
  -1   0  -8    1.10    0.60
  -2   0  -8  995.60   31.40
   3   0   8   -0.50    0.60
  -3   0  -8    2.50    0.90
  -3   0  -8   -0.20    0.90
   4   0   8   -1.70    1.00
   4   0   8    0.70    0.70
  -4   0  -8   -0.60    0.60
   5   0   8   -1.30    1.20
  -5   0  -8    0.40    0.70
   5   0   8    1.50    0.80
  -6   0  -8  452.45   14.80
   6   0   8  438.36   14.70
   6   0   8  457.05   14.60
   7   0   8   -0.70    0.90
   7   0   8   -0.80    1.20
   8   0   8   21.50    1.90
  10  -1  -8    0.20    0.70
  10   1  -8    0.30    0.60
   9  -1  -8    5.90    1.20
   9   1  -8    5.40    1.00
   8  -1  -8  196.38    7.00
   8   1  -8  199.48    6.90
  -7  -1   8   83.59    4.00
   7  -1  -8   86.59    3.60
   7  -1  -8   80.69    3.90
  -7   1   8   92.99    3.90
   7   1  -8   86.99    3.70
   6  -1  -8   27.10    1.90
  -6  -1   8   27.70    2.10
  -6   1   8   26.90    2.20
  -5  -1   8  277.97    9.10
  -5  -1   8  287.47    9.60
  -5   1   8  260.37    9.60
  -5   1   8  277.17    9.40
  -4  -1   8    3.50    1.20
  -4  -1   8    7.10    1.20
  -4   1   8    4.50    1.60
  -4   1   8    3.60    1.00
  -3  -1   8  792.62   25.30
  -3  -1   8  762.52   24.90
  -3   1   8  798.52   24.90
  -3   1   8  787.82   25.20
  -2  -1   8   99.79    3.90
  -2  -1   8  102.69    4.10
  -2   1   8   94.59    3.90
  -2   1   8   99.39    3.90
   1  -1  -8   70.19    2.90
  -1  -1   8   70.79    3.00
  -1   1   8   70.59    3.00
   1   1  -8   71.19    3.00
  -1   1   8   71.59    3.00
   0  -1   8 1493.75   46.20
   0  -1  -8 1473.05   46.10
   0   1  -8 1498.85   46.30
   0   1   8 1470.05   46.20
   1  -1   8  872.11   27.70
  -1  -1  -8  876.01   27.70
  -1  -1  -8  873.61   27.70
  -1   1  -8  896.31   27.90
  -2  -1  -8   76.19    4.40
  -2  -1  -8   70.09    3.10
  -2   1  -8   71.09    3.30
   3  -1   8    2.60    0.80
  -3  -1  -8    1.40    0.50
   3  -1   8    4.40    1.60
  -3  -1  -8    1.50    0.80
  -3   1  -8    2.00    0.70
   3   1   8    1.20    0.70
   4  -1   8   67.09    3.10
   4  -1   8   70.29    3.00
  -4  -1  -8   74.79    3.10
   4   1   8   67.79    3.00
   4   1   8   70.89    3.70
  -4   1  -8   71.59    3.10
  -5  -1  -8   38.80    2.20
   5  -1   8   38.70    2.40
  -5   1  -8   39.10    2.30
   5   1   8   42.40    2.20
  -6  -1  -8  154.28    5.60
   6  -1   8  150.88    5.30
   6  -1   8  141.39    5.30
   6  -1   8  140.89    5.60
   6   1   8  135.39    5.40
   6   1   8  140.19    5.20
  -7  -1  -8  199.48    7.50
   7  -1   8  219.58    7.30
   7  -1   8  209.88    7.70
   7   1   8  219.78    8.00
   8  -1   8    1.40    1.10
   8   1   8   -1.60    1.10
   9  -2  -8  140.09    5.00
   9   2  -8  144.09    5.10
   8  -2  -8    0.60    1.30
   8  -2  -8    1.10    0.70
   8   2  -8   -0.10    1.00
  -7  -2   8  103.49    4.60
   7  -2  -8  110.29    4.30
   7  -2  -8  104.89    4.50
   7   2  -8  106.69    4.20
  -7   2   8  114.09    4.40
  -6  -2   8  197.98    6.80
  -6  -2   8  207.48    7.40
   6  -2  -8  201.88    7.10
  -6   2   8  192.78    7.00
   6   2  -8  182.88    6.80
  -5  -2   8 1608.24   48.90
  -5  -2   8 1533.25   48.20
   5  -2  -8 1551.84   48.50
  -5   2   8 1531.15   48.50
  -4  -2   8   54.39    2.40
  -4  -2   8   53.59    2.60
   4  -2  -8   52.59    2.70
  -4   2   8   49.70    2.60
  -3  -2   8   74.39    3.20
  -3   2   8   76.49    3.40
  -3   2   8   72.59    3.50
  -3   2   8   74.49    3.40
  -2  -2   8 1064.79   35.70
  -2   2   8 1179.28   35.80
  -2   2   8 1175.48   35.80
   1  -2  -8   61.39    2.60
  -1  -2   8   67.19    2.80
  -1   2   8   62.49    2.80
  -1   2   8   61.79    2.70
   0  -2   8  340.47   11.20
   0  -2  -8  317.37   10.90
   0   2  -8  354.76   11.40
   1  -2   8    0.10    0.60
  -1  -2  -8    1.10    0.60
  -1  -2  -8    1.10    0.60
  -1   2  -8    1.40    0.70
  -2  -2  -8  898.61   27.70
  -2  -2  -8  858.31   27.90
  -2  -2  -8  851.11   27.80
  -2   2  -8  913.11   28.20
  -3  -2  -8  172.38    6.00
   3  -2   8  165.38    5.80
   3  -2   8  160.18    5.90
  -3   2  -8  171.88    6.00
   3   2   8  154.98    5.70
   4  -2   8  139.49    5.30
   4  -2   8  138.89    5.20
  -4  -2  -8  160.68    6.20
   4   2   8  141.09    5.10
  -4   2  -8  134.29    5.30
   5  -2   8   86.69    3.60
  -5  -2  -8   87.59    3.70
   5  -2   8   82.49    3.50
   5   2   8   81.39    3.60
   6  -2   8   63.59    2.90
   6  -2   8   62.39    3.40
  -6  -2  -8   62.69    3.00
   6  -2   8   65.99    2.90
   6   2   8   62.59    3.00
   6   2   8   62.09    3.00
   7  -2   8   13.80    1.90
  -7  -2  -8   12.80    1.60
   7  -2   8   16.20    2.00
   7  -2   8   16.00    1.50
   7   2   8   16.20    1.80
   8  -2   8   37.40    2.30
   9  -3  -8   19.50    1.30
   9   3  -8   21.20    1.30
   8  -3  -8   38.20    2.20
  -8  -3   8   44.70    3.10
  -8   3   8   37.60    2.10
   8   3  -8   42.40    2.20
   7  -3  -8  206.88    7.90
   7  -3  -8  228.88    7.90
  -7  -3   8  216.88    8.10
  -7   3   8  229.78    7.80
   7   3  -8  229.28    7.60
   6  -3  -8   10.40    1.60
  -6  -3   8    9.20    1.60
  -6  -3   8    8.20    1.10
  -6   3   8   12.70    1.60
   6   3  -8    7.50    1.40
  -5  -3   8   14.80    1.30
  -5  -3   8   14.70    1.70
   5  -3  -8   13.60    1.70
  -5   3   8   13.60    1.60
  -4  -3   8   71.49    2.90
  -4  -3   8   74.39    3.40
   4  -3  -8   70.19    3.40
  -4   3   8   75.89    3.30
  -3  -3   8   66.99    2.90
   3  -3  -8   71.89    3.30
  -3  -3   8   72.19    3.10
  -3   3   8   66.99    3.70
  -3   3   8   65.49    3.00
  -2  -3   8  228.98    7.70
  -2   3   8  211.78    7.70
  -1  -3   8   62.79    2.80
   1  -3  -8   60.99    2.70
   0  -3   8   19.80    1.60
   0  -3  -8   17.50    1.40
   0  -3  -8   18.40    1.50
   0  -3  -8   19.80    1.50
   0   3  -8   19.20    1.90
   1  -3   8    7.30    1.30
  -1  -3  -8    6.50    1.30
  -2  -3  -8   81.89    3.30
   2  -3   8   78.49    3.30
   2   3   8   76.39    3.10
  -3  -3  -8  179.18    6.30
   3  -3   8  170.98    6.20
   3  -3   8  173.78    6.10
   3   3   8  167.58    6.00
   4  -3   8   78.89    3.40
  -4  -3  -8   84.49    3.50
   4  -3   8   74.49    3.30
   4   3   8   76.49    3.20
   5  -3   8   95.49    4.00
  -5  -3  -8  101.69    4.20
   5  -3   8  102.29    4.60
   5  -3   8   96.09    4.00
   5   3   8  100.99    3.90
   6  -3   8  225.58    7.70
   6  -3   8  223.68    8.00
  -6  -3  -8  216.08    8.00
   6  -3   8  227.28    7.70
   6   3   8  221.48    7.60
   7  -3   8   68.59    3.30
  -7  -3  -8   70.29    3.20
   7  -3   8   70.79    2.90
   7  -3   8   72.29    3.00
   7   3   8   67.39    3.00
   8  -3   8   -0.40    0.80
  -8  -3  -8    1.00    1.00
   8  -3   8    0.00    1.40
   8  -3   8    0.90    0.70
   9  -4  -8    4.10    0.90
   9   4  -8    2.00    0.50
   8  -4  -8   10.50    1.30
  -8  -4   8   14.30    1.80
   8   4  -8   14.40    1.50
  -8   4   8   12.40    1.30
   7  -4  -8    0.80    1.40
  -7  -4   8    2.10    1.00
   7  -4  -8    4.00    1.30
  -7  -4   8    2.50    0.90
  -7   4   8    3.20    1.20
   7   4  -8    1.70    0.80
  -6  -4   8    0.80    0.70
   6  -4  -8    0.30    1.10
  -6  -4   8    0.40    0.50
   6  -4  -8    3.80    2.00
  -6   4   8    1.20    0.80
  -5  -4   8  352.26   12.00
  -5  -4   8  390.36   12.80
   5  -4  -8  368.66   12.50
  -4  -4   8  314.87   10.60
  -4  -4   8  332.27   11.30
   4  -4  -8  329.57   11.10
  -4   4   8  331.17   11.00
  -3  -4   8    0.00    0.70
  -3  -4   8    0.90    0.60
   3  -4  -8    0.20    1.00
  -3   4   8    3.90    1.30
   2  -4  -8   22.50    2.40
  -2  -4   8   21.10    1.70
  -2  -4   8   21.90    1.70
  -2   4   8   18.70    1.80
  -1  -4   8  434.46   13.50
   1  -4  -8  408.56   13.30
  -1   4   8  388.26   13.20
   1   4  -8  394.36   13.80
   0  -4   8  201.48    7.00
   0  -4  -8  190.18    6.90
   0   4  -8  198.58    7.50
   1  -4   8    0.10    1.00
   1  -4   8    0.30    0.80
   1  -4   8    0.20    0.80
  -1  -4  -8    0.10    0.60
   1   4   8   -0.60    0.70
   2  -4   8   14.60    1.50
   2  -4   8   14.10    1.70
  -2  -4  -8   11.80    1.20
   2   4   8   15.20    1.30
  -3  -4  -8   -0.20    0.50
   3  -4   8   -0.80    0.70
   3  -4   8    0.20    0.70
   3   4   8    1.70    0.70
   4  -4   8   19.00    1.60
   4  -4   8   19.00    3.20
   4  -4   8   18.30    1.60
  -4  -4  -8   15.80    1.50
   4   4   8   16.10    1.70
   5  -4   8   44.20    2.20
  -5  -4  -8   36.80    2.60
   5  -4   8   40.00    2.20
   5  -4   8   42.70    3.00
   5   4   8   40.70    2.30
  -6  -4  -8    2.80    1.10
   6  -4   8    2.20    0.70
   6  -4   8    2.30    1.30
   6  -4   8    2.10    0.70
   6   4   8    1.60    1.00
   7  -4   8   14.40    1.20
  -7  -4  -8   15.80    1.50
   7  -4   8   15.30    1.30
   7  -4   8   18.10    1.90
  -8  -4  -8    1.50    1.00
   8  -4   8    1.20    0.60
   9  -5  -8    1.30    0.60
   9   5  -8    2.90    0.80
  -8  -5   8   -0.20    0.80
   8  -5  -8    1.90    0.70
  -8   5   8    1.70    0.60
  -7  -5   8    7.50    1.00
  -7  -5   8    8.80    1.50
   7  -5  -8   10.40    1.30
  -7   5   8    9.50    1.10
   7   5  -8    9.20    1.20
   6  -5  -8   23.10    2.00
  -6  -5   8   23.40    2.10
  -6  -5   8   22.60    1.40
   6  -5  -8   20.40    2.80
  -6   5   8   23.00    1.70
  -5  -5   8   77.79    3.80
  -5  -5   8   78.19    3.20
   5  -5  -8   90.89    4.40
  -5   5   8   75.99    3.50
   4  -5  -8    1.30    1.00
  -4  -5   8    1.00    1.00
  -4  -5   8   -0.40    0.70
  -4  -5   8    0.70    0.50
  -4   5   8    0.70    0.70
  -3  -5   8  173.88    6.50
  -3  -5   8  174.38    5.90
   3  -5  -8  169.18    6.40
  -3   5   8  169.28    6.30
   2  -5  -8  306.77   10.60
  -2  -5   8  318.27   10.70
  -2  -5   8  315.97   10.20
  -2   5   8  309.37   10.50
  -1  -5   8  165.48    5.90
  -1  -5   8  150.88    5.60
   1  -5  -8  157.98    5.90
  -1   5   8  151.18    5.70
   0  -5  -8    3.60    1.30
   0  -5   8    2.00    1.20
   0  -5   8    4.20    1.70
   0  -5  -8    2.40    0.80
   0  -5   8    4.00    1.20
   0   5   8   -0.40    1.30
   1  -5   8  397.46   13.30
   1  -5   8  390.66   13.30
  -1  -5  -8  418.36   13.40
   1   5   8  414.76   13.10
   2  -5   8   80.89    3.50
  -2  -5  -8   87.09    3.60
   2  -5   8   82.79    3.60
   2   5   8   80.59    3.30
   3  -5   8   80.19    3.40
  -3  -5  -8   81.89    3.60
   3  -5   8   77.09    4.00
   3  -5   8   80.09    3.50
   3   5   8   82.99    3.30
   4  -5   8   12.60    1.40
   4  -5   8   11.50    2.40
   4  -5   8   11.20    1.50
  -4  -5  -8   11.80    1.40
   4   5   8   10.80    1.50
   5  -5   8  117.49    4.40
   5  -5   8  114.79    4.50
   5  -5   8  113.19    4.80
  -5  -5  -8  110.89    5.50
   5   5   8  108.09    4.30
   6  -5   8    0.60    0.60
   6  -5   8    0.40    1.20
  -6  -5  -8   -0.20    0.70
   6   5   8   -0.20    1.10
   7  -5   8   -1.10    1.10
   7  -5   8    0.60    0.50
  -7  -5  -8   -0.20    0.60
   7  -5   8    0.30    0.50
   8  -5   8    1.40    0.60
   8  -6  -8   14.50    1.30
  -8   6   8   14.10    1.00
   7  -6  -8    6.10    1.10
  -7  -6   8    5.10    0.80
  -7  -6   8    5.60    1.30
   7   6  -8    7.20    1.20
  -7   6   8    6.60    1.00
  -6  -6   8   32.60    2.30
   6  -6  -8   29.20    2.40
  -6  -6   8   34.40    1.70
  -6   6   8   33.50    2.10
  -5  -6   8   89.19    4.20
   5  -6  -8   98.99    4.20
  -5  -6   8   89.99    4.10
  -5   6   8   96.29    4.10
  -4  -6   8   95.19    3.70
   4  -6  -8  103.19    5.20
  -4  -6   8   92.99    3.70
  -4  -6   8   94.79    4.30
  -4   6   8   95.09    4.00
  -3  -6   8  202.18    6.80
  -3  -6   8  189.48    6.90
   3  -6  -8  203.08    7.40
  -3  -6   8  212.18    7.50
  -3   6   8  195.88    7.10
   2  -6  -8   98.59    4.20
  -2  -6   8   99.79    3.80
  -2  -6   8   98.99    4.30
  -2   6   8   98.69    4.00
   1  -6  -8   -0.10    1.00
  -1  -6   8   -0.80    0.80
  -1  -6   8    0.10    1.00
  -1  -6   8   -0.90    1.20
  -1   6   8   -0.20    1.00
   0  -6  -8   -0.60    0.90
   0  -6   8    2.70    1.30
   0  -6  -8   -0.40    1.00
   0  -6   8   -0.60    1.20
   1  -6   8   60.79    3.50
   1  -6   8   59.79    3.30
  -1  -6  -8   63.59    3.30
  -1  -6  -8   68.49    3.10
   1   6   8   68.79    2.90
   2  -6   8   87.19    4.00
   2  -6   8   85.49    3.70
  -2  -6  -8   92.09    3.90
   2  -6   8   87.89    3.80
   2   6   8   92.09    3.50
   3  -6   8   61.89    3.00
  -3  -6  -8   69.09    3.80
   3  -6   8   59.09    2.90
   3  -6   8   60.99    3.30
   3   6   8   62.29    2.70
   4  -6   8   47.20    2.50
   4  -6   8   50.19    2.40
   4  -6   8   50.79    2.80
  -4  -6  -8   45.00    2.60
   4   6   8   47.30    2.30
  -5  -6  -8    0.40    0.60
   5  -6   8    0.50    0.50
   5  -6   8    0.70    1.10
   5  -6   8    0.10    0.60
   6  -6   8    1.20    0.50
   6  -6   8   -0.10    1.00
  -6  -6  -8    0.40    0.60
   6  -6   8    0.30    0.50
  -7  -6  -8   17.10    1.40
   7  -6   8   16.90    1.10
   7  -6   8   16.20    1.10
   7  -7  -8    1.00    0.90
  -7  -7   8    0.70    0.40
  -7  -7   8    0.50    0.70
  -7   7   8    1.10    0.70
  -6  -7   8  104.49    3.80
   6  -7  -8  106.49    4.10
  -5  -7   8   40.90    3.20
  -5  -7   8   45.50    2.00
   5  -7  -8   43.80    3.10
  -5   7   8   43.20    2.50
   4  -7  -8   12.20    1.70
  -4  -7   8   10.70    1.30
  -4  -7   8   10.50    1.70
  -4  -7   8   11.20    1.10
  -4   7   8   10.20    1.40
  -3  -7   8    2.10    0.90
  -3  -7   8    0.80    0.60
  -3  -7   8    0.70    0.80
   3  -7  -8    1.10    1.00
  -3   7   8    0.50    0.80
  -2  -7   8  235.98    8.60
   2  -7  -8  244.68    8.50
  -2  -7   8  240.58    8.00
  -2  -7   8  230.68    8.00
  -2   7   8  235.48    8.20
   1  -7  -8    2.80    0.90
  -1  -7   8    3.40    1.50
  -1  -7   8    4.80    1.60
  -1  -7   8    5.50    1.30
  -1   7   8    4.40    1.20
   0  -7   8   45.00    2.40
   0  -7   8   44.80    2.60
   0  -7  -8   49.20    2.60
   1  -7   8   93.39    4.00
   1  -7   8   97.99    4.00
   1  -7   8   92.39    3.90
  -1  -7  -8   95.69    4.00
   1   7   8   94.19    3.70
   2  -7   8   41.10    2.20
  -2  -7  -8   37.70    2.40
   2  -7   8   36.70    2.20
   2  -7   8   31.40    2.40
   2   7   8   37.40    2.00
  -3  -7  -8    3.70    1.40
   3  -7   8    4.20    1.10
  -3  -7  -8    5.20    1.60
   3  -7   8    4.70    1.30
   3  -7   8    4.60    1.20
   3   7   8    4.00    1.10
   4  -7   8  138.59    5.30
  -4  -7  -8  132.09    5.40
   4  -7   8  146.79    5.20
   4  -7   8  142.69    5.10
   4   7   8  137.79    5.00
   5  -7   8    3.50    1.10
  -5  -7  -8    4.50    1.20
   5  -7   8    3.90    1.00
   5  -7   8    3.10    0.90
  -6  -7  -8    9.90    1.20
   6  -7   8   10.10    0.90
   6  -7   8    9.50    0.90
   6  -7   8   12.50    1.60
   7  -7   8   99.59    3.40
   7  -8  -8    9.70    0.90
  -7   8   8   10.90    0.80
  -6  -8   8   59.49    2.20
  -6  -8   8   61.39    3.00
   6  -8  -8   57.89    2.60
  -6   8   8   61.39    2.50
  -5  -8   8   32.30    2.30
   5  -8  -8   33.30    2.00
  -5  -8   8   32.20    1.50
  -5   8   8   31.20    1.80
  -4  -8   8  154.68    5.30
   4  -8  -8  151.08    5.70
  -4  -8   8  153.68    6.00
  -4  -8   8  146.89    5.20
  -4   8   8  157.48    5.50
  -3  -8   8    7.80    1.20
  -3  -8   8   10.10    2.10
   3  -8  -8    7.90    1.40
  -2  -8   8  145.49    5.10
  -2  -8   8  142.69    5.10
   2  -8  -8  144.99    5.50
  -2   8   8  143.59    5.30
  -1  -8   8   42.80    2.10
   1  -8  -8   42.30    2.40
  -1  -8   8   39.90    2.20
   0  -8   8    3.70    0.90
   0  -8  -8    2.00    0.90
   0  -8   8    2.10    0.90
   0   8   8    3.30    1.00
   1  -8   8   13.50    1.70
  -1  -8  -8   15.50    1.50
   1  -8   8   16.70    1.60
   1   8   8   15.90    1.30
   2  -8   8  237.28    7.80
   2  -8   8  218.38    8.70
   2  -8   8  233.18    8.20
  -2  -8  -8  213.78    7.90
   2   8   8  230.78    7.70
   3  -8   8    1.50    0.90
   3  -8   8    1.30    0.60
   3  -8   8    0.20    0.70
  -3  -8  -8    1.30    1.00
   3   8   8    4.10    1.20
  -4  -8  -8  193.08    6.90
   4  -8   8  196.88    6.80
   4  -8   8  190.68    6.60
   4  -8   8  191.18    6.60
   5  -8   8   -0.20    0.40
  -5  -8  -8   -0.40    0.80
   5  -8   8   -0.80    0.90
   5  -8   8    0.10    0.40
   6  -8   8   21.60    1.10
   5  -9  -8   -0.60    0.50
  -5   9   8    0.60    0.50
  -5   9   8    0.50    0.60
   4  -9  -8   25.40    1.50
  -4  -9   8   22.40    1.20
  -4   9   8   27.50    1.60
  -4   9   8   23.90    1.40
  -3  -9   8    8.70    0.90
  -3  -9   8    8.40    1.10
   3  -9  -8    7.90    1.20
  -3   9   8    9.20    1.60
  -2  -9   8    0.10    0.70
   2  -9  -8   -0.20    0.60
  -2  -9   8   -0.10    0.50
  -1  -9   8    0.60    0.70
   1  -9  -8   -0.20    0.70
  -1  -9   8   -1.20    0.60
  -1   9   8    0.70    0.50
   0  -9   8    6.00    1.20
   0  -9   8    6.40    1.30
   0   9   8    4.60    1.00
  -1  -9  -8   -0.70    0.70
   1  -9   8    0.30    0.70
   1  -9   8   -0.10    0.80
   2  -9   8    4.30    1.30
   2  -9   8    3.40    1.10
   2   9   8    2.90    0.90
   3  -9   8   18.50    1.60
   3  -9   8   18.40    1.50
   3  -9   8   20.90    1.30
   3   9   8   23.50    2.10
   4  -9   8   76.69    2.90
   4  -9   8   78.19    2.90
   5  -9   8    3.40    0.60
   4 -10  -8   14.00    1.00
  -4 -10   8   12.90    0.90
  -4  10   8   14.00    0.90
   3 -10  -8   56.79    2.80
  -3 -10   8   48.90    1.90
  -3  10   8   48.70    2.00
   2 -10  -8    2.00    0.60
  -2 -10   8    2.50    0.80
  -2  10   8    3.10    0.80
  -1 -10   8    4.20    0.80
  -1 -10   8    3.10    1.00
   1 -10  -8    4.50    0.90
  -1  10   8    5.10    0.80
   0 -10  -8   15.90    1.20
   0 -10   8   16.20    1.30
   0  10   8   14.60    1.40
   1 -10   8   72.39    2.80
  -1 -10  -8   73.19    2.70
   1  10   8   69.09    2.60
   2  10   8    0.30    0.70
   3 -10   8    1.20    0.60
   9   0  -9  175.98    6.10
   8   0  -9    0.10    0.60
   7   0  -9  100.29    4.00
  -6   0   9    0.30    1.20
  -5   0   9  520.85   16.90
  -5   0   9  506.45   16.70
  -4   0   9   -0.10    1.20
  -4   0   9    1.00    0.70
  -2   0   9    1.50    0.80
  -2   0   9    1.00    0.70
  -1   0   9  973.10   30.70
   0   0   9    0.00    0.60
   1   0   9  181.58    6.60
  -1   0  -9  186.38    6.70
  -2   0  -9    3.50    1.50
  -3   0  -9 1695.83   51.19
   3   0   9 1604.34   50.89
   3   0   9 1628.04   50.99
  -4   0  -9    0.80    0.60
   4   0   9    0.30    0.60
   4   0   9   -0.20    0.90
   5   0   9   98.09    3.90
  -5   0  -9  103.89    4.10
   5   0   9   95.79    4.10
   6   0   9    1.20    0.80
  -6   0  -9    1.40    0.90
   7   0   9  267.97    9.00
   9  -1  -9  100.89    4.10
   9   1  -9   96.99    3.60
   8  -1  -9  192.98    6.90
   8   1  -9  204.08    6.90
   7  -1  -9  132.39    5.00
  -7  -1   9  127.79    5.50
  -7   1   9  130.39    5.10
   6  -1  -9   11.60    1.50
  -6  -1   9   10.10    1.70
  -6   1   9    9.90    1.80
  -5  -1   9  146.59    5.60
  -5   1   9  141.39    5.60
  -5   1   9  140.19    5.40
  -4  -1   9   12.90    1.40
  -4  -1   9   11.30    1.40
  -4  -1   9   13.00    2.60
  -4   1   9   14.00    1.80
  -4   1   9    9.90    1.50
  -3  -1   9  575.44   18.20
  -3   1   9  576.64   18.30
  -3   1   9  533.85   18.00
  -2  -1   9 1177.58   37.10
  -2   1   9 1153.28   37.30
  -2   1   9 1216.08   37.20
  -1  -1   9  103.49    4.10
  -1   1   9  103.49    4.10
   0  -1   9 1252.37   39.00
   0   1   9 1213.88   39.00
   0   1  -9 1270.27   39.30
   1  -1   9   90.39    3.60
  -1  -1  -9   84.49    3.70
  -1   1  -9   81.09    3.80
  -2  -1  -9  500.55   15.80
   2  -1   9  468.45   15.30
   2   1   9  463.75   15.20
   3   1   9    6.90    1.80
   3   1   9    5.80    1.20
  -3   1  -9    4.70    1.10
   4  -1   9  250.27    8.40
   4  -1   9  247.58    8.50
  -4  -1  -9  256.57    8.70
  -4   1  -9  251.77    8.60
   4   1   9  230.98    8.50
   4   1   9  251.47    8.40
   5  -1   9   74.39    3.20
   5  -1   9   78.99    3.40
  -5  -1  -9   76.39    3.40
   5   1   9   77.59    3.20
  -5   1  -9   76.59    3.40
   6  -1   9    0.20    0.80
  -6  -1  -9    1.10    0.70
   6  -1   9    0.10    0.70
   6   1   9   -1.20    0.70
   7  -1   9   -0.50    0.70
  -7  -1  -9   -0.90    1.00
   7   1   9   -1.10    1.00
   9  -2  -9   88.19    3.50
   9   2  -9   96.29    3.90
   8  -2  -9   43.00    2.20
  -8  -2   9   42.20    4.30
  -7  -2   9    1.10    0.90
   7  -2  -9    0.50    0.70
  -6  -2   9  253.17    8.70
   6  -2  -9  225.38    8.80
  -6   2   9  232.58    8.30
   5  -2  -9    9.50    1.60
  -5  -2   9   10.90    1.60
  -5  -2   9    9.00    1.20
  -5   2   9    9.00    1.60
   4  -2  -9    0.10    0.90
  -4  -2   9    1.00    0.70
  -4  -2   9   -0.60    0.70
  -4   2   9    1.80    0.80
  -4   2   9   -0.10    1.10
  -3  -2   9   78.39    3.30
   3  -2  -9   76.39    3.40
  -3  -2   9   68.59    3.10
  -3   2   9   75.89    3.30
  -3   2   9   71.59    3.40
  -2  -2   9  194.28    6.80
  -2   2   9  184.18    6.90
  -2   2   9  185.28    6.80
  -2   2   9  190.68    6.80
  -1  -2   9   25.50    1.80
  -1   2   9   28.60    1.90
   0  -2   9    6.80    1.10
   0  -2  -9    6.00    1.60
   0  -2  -9    4.60    1.40
   0   2  -9    4.90    1.50
  -1  -2  -9   39.90    2.60
  -1  -2  -9   45.90    2.50
   1  -2   9   43.90    2.30
  -1   2  -9   43.70    2.80
  -2  -2  -9    0.50    1.00
   2  -2   9    2.50    0.90
   2  -2   9    2.90    0.80
   2   2   9    2.80    0.80
  -3  -2  -9  273.27    9.10
   3  -2   9  237.58    8.10
   3  -2   9  239.78    8.20
  -3   2  -9  241.68    8.30
   3   2   9  236.18    8.00
   3   2   9  205.08    8.90
   4  -2   9  173.88    6.30
  -4  -2  -9  187.78    7.80
   4  -2   9  174.58    6.30
   4   2   9  181.48    6.20
  -4   2  -9  170.78    6.40
   5  -2   9    2.80    0.80
  -5  -2  -9    1.50    0.60
   5   2   9    1.20    0.70
   6  -2   9    6.40    1.20
   6  -2   9    7.90    1.30
  -6  -2  -9    8.30    1.40
   6   2   9    9.30    1.60
  -7  -2  -9   10.50    1.60
   7  -2   9   14.00    1.30
   7  -2   9   12.90    1.40
   9  -3  -9   41.10    1.90
   9   3  -9   43.70    1.80
  -8  -3   9   41.90    2.70
   8  -3  -9   40.80    2.10
  -8   3   9   41.60    2.20
   7  -3  -9   28.10    1.90
  -7  -3   9   24.50    2.10
  -7   3   9   28.70    1.90
   6  -3  -9  191.48    7.40
  -6  -3   9  188.78    7.30
  -6  -3   9  197.48    7.30
  -6   3   9  196.68    7.00
  -5  -3   9   13.60    1.30
  -5  -3   9   12.10    1.60
   5  -3  -9   11.40    1.70
  -5   3   9   14.10    1.50
  -4  -3   9  215.88    7.30
  -4  -3   9  221.88    7.90
   4  -3  -9  219.38    7.70
  -4   3   9  212.18    7.60
   3  -3  -9  357.96   12.30
  -3  -3   9  360.46   12.00
  -3  -3   9  399.46   12.60
  -3   3   9  368.76   12.30
  -2  -3   9    0.90    0.50
  -2   3   9    1.30    0.80
  -2   3   9    0.50    1.00
  -1  -3   9  744.73   22.90
  -1   3   9  701.93   22.50
  -1   3   9  697.73   22.60
   0   3   9   47.30    2.30
   1  -3   9   79.39    3.60
   1  -3   9   83.09    3.50
   1  -3   9   85.89    4.30
  -1  -3  -9   86.79    3.50
   1   3   9   84.79    3.30
   2  -3   9    3.10    0.80
  -2  -3  -9    4.60    1.10
   3  -3   9  183.38    6.70
  -3  -3  -9  190.98    6.90
   3  -3   9  197.58    6.70
  -3   3  -9  188.18    6.80
   3   3   9  190.98    6.50
   4  -3   9  191.68    6.90
  -4  -3  -9  208.48    7.20
   4  -3   9  193.58    6.90
   4   3   9  188.28    6.90
   5  -3   9   25.00    1.80
   5  -3   9   24.30    1.70
  -5  -3  -9   26.90    2.40
   5   3   9   29.30    1.80
  -6  -3  -9   29.20    1.90
   6  -3   9   28.30    1.80
   6  -3   9   30.00    1.80
   6   3   9   30.60    2.10
   7  -3   9   51.19    2.30
   7  -3   9   47.90    2.20
  -7  -3  -9   51.89    2.60
   8  -3   9   24.30    1.60
   8  -3   9   24.20    1.50
   9  -4  -9   76.49    2.90
   9   4  -9   80.69    2.80
  -8  -4   9   -0.50    1.00
   8  -4  -9    0.30    0.60
  -8   4   9    0.20    0.60
   7  -4  -9  114.79    4.90
  -7   4   9  123.59    4.60
   6  -4  -9   46.50    2.60
  -6  -4   9   47.90    2.20
  -6  -4   9   44.00    2.70
  -6   4   9   48.30    2.50
   5  -4  -9   19.10    1.90
  -5  -4   9   16.00    1.40
  -5  -4   9   17.70    1.90
  -5   4   9   19.90    1.70
  -4  -4   9  250.07    8.90
   4  -4  -9  250.27    8.70
  -4  -4   9  246.48    8.20
  -4   4   9  242.68    8.60
  -3  -4   9   38.90    2.10
  -3  -4   9   43.30    2.50
   3  -4  -9   39.70    2.70
  -3   4   9   46.00    2.40
  -2  -4   9  200.08    7.10
   2  -4  -9  200.68    7.50
  -2  -4   9  223.28    7.60
  -2   4   9  213.88    7.30
  -1  -4   9   31.20    2.70
  -1  -4   9   31.60    2.10
   1  -4  -9   31.90    2.10
   1  -4  -9   32.70    3.20
  -1   4   9   31.00    2.10
   0  -4   9  421.76   13.90
   0  -4   9  397.46   13.90
   0  -4  -9  431.06   14.00
   0  -4   9  457.65   14.20
   0   4   9  428.76   13.70
   0   4   9  418.56   13.90
   1  -4   9    2.30    1.00
  -1  -4  -9    2.30    0.70
   1  -4   9    1.90    0.90
   1  -4   9    4.30    1.40
   1   4   9    3.90    1.20
   1   4   9    4.30    1.40
  -2  -4  -9   41.80    2.30
   2  -4   9   44.10    2.30
   2  -4   9   43.80    2.40
   2   4   9   42.10    2.10
   3  -4   9  158.08    6.30
   3   4   9  157.08    5.70
   4  -4   9   36.00    2.10
   4  -4   9   39.10    2.20
   4   4   9   38.20    2.10
  -5  -4  -9   11.20    1.30
   5  -4   9   15.90    1.50
   5  -4   9   13.90    1.40
   5   4   9   13.00    1.50
  -6  -4  -9   70.99    3.70
   6  -4   9   82.79    3.20
   6  -4   9   78.39    3.20
   7  -4   9   81.09    3.10
  -7  -4  -9   72.19    3.70
   7  -4   9   82.09    3.10
   8  -4   9    0.80    0.50
   8  -4   9    1.20    0.60
  -8  -5   9  107.39    4.40
   8  -5  -9  105.59    4.10
  -8   5   9  108.69    3.90
  -7  -5   9    1.80    0.80
   7  -5  -9    1.40    0.70
  -7   5   9    3.00    1.00
   6  -5  -9  152.48    5.60
  -6  -5   9  144.59    5.10
  -6  -5   9  132.89    5.70
  -6   5   9  146.19    5.40
   5  -5  -9   99.69    4.20
  -5  -5   9   88.39    4.30
  -5  -5   9   98.19    3.70
  -5   5   9   98.69    4.00
  -4  -5   9    1.00    0.80
  -4  -5   9    1.80    0.60
   4  -5  -9    0.60    1.00
  -4   5   9    1.90    0.80
  -3  -5   9  358.16   11.80
  -3  -5   9  335.27   11.10
   3  -5  -9  342.37   11.60
  -3   5   9  325.47   11.40
  -2  -5   9  326.57   11.20
  -2  -5   9  359.06   11.90
   2  -5  -9  353.06   11.70
  -2   5   9  345.27   11.50
   1  -5  -9  114.49    4.90
  -1  -5   9  130.89    5.00
  -1   5   9  116.59    4.70
   0  -5   9   57.89    3.00
   0  -5  -9   63.59    2.90
   0  -5   9   57.29    3.20
   0  -5   9   62.19    3.10
   0   5   9   54.09    3.00
   0   5   9   61.79    2.70
   1  -5   9    7.80    1.50
   1  -5   9    7.80    1.80
  -1  -5  -9    8.60    1.20
   1   5   9    8.40    1.30
  -2  -5  -9    6.40    1.20
   2  -5   9    6.80    1.40
   2  -5   9    5.10    1.30
   2   5   9    4.30    1.10
   3  -5   9  118.09    4.60
   3  -5   9  116.79    4.60
  -3  -5  -9  121.49    4.80
   3   5   9  117.39    4.40
  -4  -5  -9   20.70    1.70
   4  -5   9   20.50    2.10
   4  -5   9   21.70    2.40
   4   5   9   21.50    1.60
   5  -5   9  225.28    7.70
  -5  -5  -9  212.28    7.90
   5  -5   9  217.68    7.60
   5   5   9  224.48    7.50
   6  -5   9   -0.20    0.50
   6  -5   9    0.10    0.50
  -6  -5  -9    0.00    0.60
  -7  -5  -9   17.90    1.50
   7  -5   9   18.20    1.30
   7  -5   9   17.00    1.20
   8  -6  -9    4.00    0.90
  -8   6   9    3.60    0.80
  -7  -6   9    1.60    0.80
   7  -6  -9    2.20    0.70
  -7   6   9    1.70    0.70
  -6  -6   9  327.67   11.70
  -6  -6   9  322.57   10.70
   6  -6  -9  339.47   11.20
  -6   6   9  333.37   11.00
   5  -6  -9    7.20    2.00
  -5  -6   9   10.00    1.80
  -5  -6   9    9.50    1.10
  -5   6   9    7.50    1.20
  -4  -6   9  190.08    7.50
  -4  -6   9  201.68    6.80
   4  -6  -9  204.48    8.20
  -4   6   9  196.98    7.30
  -3  -6   9    1.80    0.60
   3  -6  -9    2.00    1.10
  -3   6   9    1.00    1.00
  -2  -6   9  987.90   31.20
   2  -6  -9  990.60   31.70
  -2  -6   9 1054.19   32.00
  -2   6   9  967.70   31.50
   1  -6  -9   58.89    3.00
  -1  -6   9   54.09    2.70
  -1  -6   9   58.99    3.20
  -1   6   9   55.89    2.90
   0  -6   9  110.79    4.70
   0  -6  -9  106.39    4.40
   0  -6  -9  102.79    4.50
   0  -6   9  102.39    4.40
   0   6   9  109.99    4.10
   1  -6   9  384.96   12.90
   1  -6   9  390.16   13.00
  -1  -6  -9  396.46   13.10
   1   6   9  397.46   12.80
   2  -6   9  118.79    4.60
   2  -6   9  114.29    4.60
  -2  -6  -9  118.49    4.80
   2   6   9  119.99    4.40
   3  -6   9    2.20    0.80
  -3  -6  -9    3.40    1.20
   3  -6   9    3.60    1.40
   3   6   9    2.70    0.80
  -4  -6  -9   86.49    3.90
   4  -6   9   97.79    3.90
   4  -6   9   91.19    3.70
   4   6   9   92.39    3.60
   5  -6   9   42.80    2.20
  -5  -6  -9   43.80    2.70
   5  -6   9   43.00    2.20
   6  -6   9    7.10    1.00
   6  -6   9    8.10    0.90
  -6  -6  -9    6.00    1.20
  -7  -6  -9    1.80    1.10
   7  -6   9    3.40    0.70
   7  -7  -9    0.40    0.50
  -7   7   9    0.20    0.50
  -6  -7   9    9.90    0.90
  -6  -7   9   10.70    1.50
   6  -7  -9   10.00    1.30
  -6   7   9   10.30    1.00
  -5  -7   9   24.10    2.00
   5  -7  -9   24.60    1.80
  -5  -7   9   24.00    1.40
  -5   7   9   22.40    1.60
  -4  -7   9   64.69    3.40
  -4  -7   9   72.49    2.80
   4  -7  -9   67.89    3.30
  -4   7   9   70.49    3.10
   3  -7  -9    6.80    1.60
  -3  -7   9    6.20    1.60
  -3  -7   9    8.00    1.10
  -3   7   9    4.90    1.40
  -2  -7   9   50.39    3.10
  -2  -7   9   51.09    2.40
   2  -7  -9   56.49    2.80
  -2   7   9   56.79    2.80
  -1  -7   9  143.89    6.10
   1  -7  -9  156.08    5.70
  -1  -7   9  146.69    5.30
  -1   7   9  148.19    5.60
   0  -7  -9   25.40    2.20
   0   7   9   27.60    1.70
   1  -7   9   46.00    2.50
  -1  -7  -9   43.80    2.60
   1  -7   9   47.60    2.60
  -1  -7  -9   41.50    2.80
   1   7   9   47.10    2.30
   2  -7   9   -0.10    0.80
   2  -7   9   -0.20    0.70
  -2  -7  -9   -0.20    0.80
   2   7   9   -0.40    0.50
   3  -7   9   17.50    1.50
   3  -7   9   18.80    1.60
  -3  -7  -9   18.00    1.70
   3   7   9   19.60    1.50
  -4  -7  -9   85.09    3.70
   4  -7   9   86.69    3.50
   4  -7   9   90.69    3.50
   4   7   9   88.89    3.40
  -5  -7  -9    1.70    0.80
   5  -7   9    1.90    0.60
   5  -7   9    2.60    0.80
   6  -7   9   54.89    2.20
   6  -7   9   52.39    2.10
  -6  -7  -9   57.49    2.50
  -6  -8   9    0.90    0.50
   6  -8  -9    0.50    0.50
  -5  -8   9    4.30    0.70
  -5  -8   9    5.80    1.80
   5  -8  -9    4.50    1.00
  -5   8   9    4.70    0.90
  -4  -8   9   -0.30    1.00
  -4  -8   9    1.00    0.50
   4  -8  -9    0.70    0.60
  -4   8   9    0.80    0.60
  -3  -8   9  155.58    5.30
  -3  -8   9  148.59    6.00
   3  -8  -9  156.88    5.70
  -3   8   9  154.08    5.60
  -2  -8   9   18.60    1.40
   2  -8  -9   17.70    1.70
  -2   8   9   17.60    1.80
   1  -8  -9  167.08    5.70
  -1  -8   9  140.89    5.90
  -1   8   9  153.08    5.50
   0  -8  -9    2.20    0.90
   0   8   9    3.00    1.00
   1  -8   9    0.10    1.70
   1  -8   9    2.30    0.90
  -1  -8  -9    3.40    1.00
   1   8   9    3.90    0.90
   2  -8   9   34.80    1.90
   2  -8   9   33.10    2.00
   2   8   9   31.70    1.70
   3  -8   9   20.90    1.50
   3  -8   9   20.80    1.50
  -3  -8  -9   19.90    2.00
   3   8   9   23.70    1.40
   4  -8   9    1.00    0.50
   4  -8   9    1.00    0.50
  -4  -8  -9    2.00    0.90
   5  -8   9    0.70    0.40
   5  -8   9    0.60    0.40
   6  -8   9    0.80    0.40
  -5  -9   9   34.70    1.40
   5  -9  -9   33.00    1.60
  -5   9   9   31.50    1.50
  -5   9   9   34.10    1.60
   4  -9  -9   29.60    1.60
  -4  -9   9   28.80    1.30
  -4   9   9   28.00    1.60
  -4   9   9   27.80    1.40
   3  -9  -9    6.50    1.10
  -3  -9   9    4.50    0.80
  -3   9   9    4.20    0.80
  -3   9   9    3.60    1.20
  -2  -9   9   19.00    1.30
   2  -9  -9   20.40    1.50
  -2   9   9   19.40    1.30
  -1  -9   9    0.80    0.70
   1  -9  -9    1.70    0.70
  -1   9   9    1.30    0.50
   0  -9  -9   10.60    1.30
   0   9   9   10.30    1.00
  -1  -9  -9    5.90    1.40
   1   9   9    7.30    0.90
   2  -9   9   -0.30    0.70
   2   9   9    0.20    0.50
   3  -9   9   46.70    2.60
   3  -9   9   44.40    2.00
   3   9   9   45.30    2.00
   4  -9   9    6.40    0.80
   3 -10  -9    0.70    0.50
  -3  10   9    0.90    0.30
   2 -10  -9    0.50    0.50
  -2  10   9   -0.30    0.30
   1 -10  -9   14.40    1.10
  -1  10   9   12.00    0.90
   0 -10  -9    6.50    1.20
   0  10   9    6.50    0.80
   1  10   9   12.00    0.90
   9   0 -10   -0.70    0.80
   8   0 -10   14.80    1.30
   7   0 -10   -0.30    0.70
  -6   0  10  871.01   28.70
  -6   0  10  944.01   29.10
  -5   0  10    0.10    1.40
  -5   0  10   -0.10    0.90
  -4   0  10    6.40    1.60
  -4   0  10    8.10    1.80
  -3   0  10    0.50    0.80
  -3   0  10   -0.20    1.00
  -2   0  10  592.64   19.80
  -2   0  10  643.94   20.10
   0   0 -10    1.40    0.90
   1   0  10   -0.20    0.80
  -1   0 -10    1.00    1.00
   1   0  10    0.70    1.00
   2   0  10  902.61   28.20
   2   0  10  896.81   28.40
  -3   0 -10    0.40    0.50
   3   0  10   -0.20    0.80
   3   0  10    0.00    0.60
   4   0  10   95.39    4.00
  -4   0 -10  104.99    4.20
   5   0  10    1.40    1.00
   5   0  10    0.30    0.70
  -5   0 -10    0.30    0.70
  -6   0 -10  578.44   18.60
   6   0  10  617.54   18.30
   6   0  10  517.45   19.10
   7   0  10    0.70    0.70
   9  -1 -10    7.40    0.90
   9   1 -10    6.30    1.00
   8  -1 -10   11.80    1.30
   8   1 -10    8.90    1.20
   7  -1 -10   25.40    1.80
  -7  -1  10   23.40    2.70
  -7   1  10   22.30    2.40
   6  -1 -10  269.87    9.40
  -6  -1  10  248.68   11.10
  -6   1  10  277.17    9.20
  -5  -1  10    7.00    1.50
   5  -1 -10    5.80    1.50
  -5   1  10    5.60    1.60
  -5   1  10    5.50    1.90
  -4  -1  10   11.00    2.20
  -4  -1  10   12.90    1.50
   4  -1 -10   13.50    1.70
  -4   1  10   11.40    1.60
  -4   1  10   12.90    1.70
  -3  -1  10   33.40    2.40
  -3  -1  10   36.40    2.20
   3  -1 -10   38.10    2.60
  -3   1  10   31.80    2.30
  -3   1  10   36.80    2.30
  -2  -1  10  180.88    6.40
  -2  -1  10  159.58    6.30
  -2   1  10  178.98    6.40
  -2   1  10  167.38    6.20
  -1   1  10  314.87   10.70
   0  -1  10  220.88    7.70
   0  -1 -10  217.48    7.90
   0   1  10  212.98    7.70
  -1  -1 -10    3.70    1.20
   1  -1  10    4.50    1.30
   1  -1  10    2.10    0.80
   1   1  10    2.50    0.80
   2  -1  10  152.38    5.50
   2  -1  10  146.49    5.40
   2   1  10  151.38    5.30
   2   1  10  154.28    5.60
   3  -1  10   90.19    3.80
  -3  -1 -10   94.79    3.80
   3  -1  10   86.79    3.60
   3   1  10   88.19    3.50
  -3   1 -10   93.39    3.80
   3   1  10   87.59    3.80
  -4  -1 -10  130.49    5.00
   4  -1  10  129.99    4.80
   4   1  10  121.29    5.10
   4   1  10  124.19    5.00
  -4   1 -10  130.89    5.00
   5  -1  10    3.10    0.80
  -5  -1 -10    4.50    1.20
  -5   1 -10    5.50    1.50
   5   1  10    2.80    0.70
   6  -1  10  225.08    7.70
   6  -1  10  227.28    7.70
  -6  -1 -10  210.98    7.90
   6   1  10  236.38    7.70
   7  -1  10  212.18    7.30
   7   1  10  216.98    7.30
   9  -2 -10   45.70    2.00
   9   2 -10   48.10    2.00
   8  -2 -10    4.80    1.10
  -7  -2  10    1.30    1.10
   7  -2 -10    1.60    0.80
  -7   2  10    3.20    1.50
  -6  -2  10  832.12   27.50
   6  -2 -10  876.11   27.20
  -6   2  10  857.31   27.20
  -5  -2  10    7.30    1.50
   5  -2 -10   10.40    1.60
  -5   2  10    7.00    1.50
   4  -2 -10    0.90    1.00
  -4  -2  10    0.80    0.70
  -4  -2  10    1.70    0.80
  -4   2  10    2.10    1.10
  -4   2  10    2.90    0.80
  -3  -2  10    1.40    1.40
  -3  -2  10    2.10    0.90
   3  -2 -10    1.10    1.10
  -3  -2  10    1.20    0.70
  -3   2  10    0.70    0.80
  -3   2  10    0.60    0.90
  -2  -2  10  117.39    4.90
  -2  -2  10  125.99    4.90
  -2   2  10  128.99    4.90
  -2   2  10  117.59    4.70
  -1  -2  10   88.29    3.80
  -1  -2  10   98.19    3.90
  -1   2  10   81.29    3.70
   0  -2  10   29.70    2.10
   0  -2  10   31.60    2.00
   0  -2 -10   32.90    2.50
   0   2  10   29.60    2.00
   0   2  10   31.40    1.90
   1  -2  10   21.80    1.70
   1  -2  10   23.10    1.90
  -1  -2 -10   21.80    2.60
   1  -2  10   22.90    1.80
   1   2  10   22.40    1.60
   1   2  10   20.80    2.10
   2  -2  10  131.79    4.80
  -2  -2 -10  135.39    5.00
   2  -2  10  130.79    4.90
   2   2  10  129.69    4.70
   2   2  10  125.09    5.00
   3  -2  10  122.39    4.60
  -3  -2 -10  119.59    4.70
   3  -2  10  126.19    4.70
   3   2  10  121.99    4.50
  -3   2 -10  128.99    4.80
   3   2  10  104.59    4.70
  -4  -2 -10   65.49    3.10
   4  -2  10   63.89    2.90
   4  -2  10   65.49    2.90
   4   2  10   64.99    2.80
  -4   2 -10   64.59    3.20
   5  -2  10   17.40    1.80
  -5  -2 -10   15.20    2.30
   5  -2  10   16.40    1.60
   5   2  10   16.70    1.50
   6  -2  10   88.39    3.60
  -6  -2 -10   84.79    3.80
   6  -2  10   89.99    3.60
   6   2  10   92.79    3.60
   7  -2  10   61.79    2.60
  -7  -2 -10   61.89    3.60
   7  -2  10   62.79    2.60
   9  -3 -10   48.70    2.00
   9   3 -10   45.60    1.90
  -8  -3  10   24.00    2.50
   8  -3 -10   19.40    1.50
  -8   3  10   17.60    1.50
  -7  -3  10   82.79    4.00
  -7   3  10   93.39    3.70
   6  -3 -10  297.77    9.90
  -6  -3  10  263.97   10.10
  -6   3  10  293.07    9.80
  -5  -3  10   80.39    3.20
   5  -3 -10   80.79    3.60
  -5  -3  10   80.69    3.80
  -5   3  10   74.79    3.50
  -4  -3  10   19.00    1.70
  -4   3  10   16.00    1.60
  -3  -3  10    1.40    0.80
  -3  -3  10    2.90    1.00
   3  -3 -10    0.90    1.10
  -3   3  10   -0.10    0.80
  -3   3  10    2.00    1.00
   2  -3 -10   45.50    3.30
  -2  -3  10   54.79    2.70
  -2  -3  10   47.00    3.20
  -2   3  10   49.60    2.50
  -2   3  10   50.79    2.50
  -1  -3  10  727.63   23.10
  -1  -3  10  753.92   23.40
  -1   3  10  711.43   23.10
  -1   3  10  713.13   22.90
   0  -3  10  125.49    4.90
   0  -3 -10  136.89    5.00
   0  -3  10  119.39    5.00
   0  -3  10  130.89    5.10
   0   3  10  128.19    4.90
   1  -3  10   34.60    2.10
  -1  -3 -10   37.00    2.10
   1  -3  10   36.30    2.20
   1  -3  10   31.70    2.20
   1   3  10   33.30    1.90
   1   3  10   33.00    2.40
  -2  -3 -10  117.49    4.40
   2  -3  10  113.49    4.30
   2  -3  10  107.49    4.20
   2   3  10   95.79    4.40
   2   3  10  109.59    4.10
  -3  -3 -10   25.40    1.70
   3   3  10   24.60    1.70
  -3   3 -10   28.10    2.10
  -4  -3 -10    2.90    1.10
   4  -3  10    1.80    0.90
   4  -3  10    4.10    1.20
   4   3  10    3.20    0.80
  -5  -3 -10  114.79    4.90
   5  -3  10  126.59    4.80
   5  -3  10  125.89    4.80
   5   3  10  129.79    4.60
   6  -3  10  170.58    5.90
   6  -3  10  166.68    5.80
  -6  -3 -10  153.28    6.10
  -7  -3 -10    0.30    0.70
   7  -3  10   -0.80    0.50
   7  -3  10    0.10    0.60
   8  -3  10   12.50    1.30
   8  -4 -10   12.60    1.10
  -8  -4  10   15.90    2.10
  -8   4  10   11.90    1.20
  -7  -4  10   41.00    2.50
   7  -4 -10   37.90    2.20
  -7   4  10   41.20    2.10
  -6  -4  10  139.19    4.90
   6  -4 -10  142.89    5.30
  -6  -4  10  124.39    5.50
  -6   4  10  138.09    5.20
  -5  -4  10  370.06   13.30
   5  -4 -10  404.56   13.40
  -5  -4  10  384.96   12.60
  -5   4  10  398.16   13.00
  -4  -4  10  450.65   14.70
  -4  -4  10  470.45   15.50
   4  -4 -10  458.55   15.20
  -4   4  10  451.95   14.80
  -3  -4  10   36.80    2.30
   3  -4 -10   41.80    2.70
  -3  -4  10   34.90    2.00
  -3   4  10   39.10    2.30
  -2  -4  10    4.00    1.30
   2  -4 -10    2.50    1.40
   2  -4 -10    2.50    1.20
  -2   4  10    5.90    1.40
  -2   4  10    3.70    1.00
  -1  -4  10  383.46   12.60
   1  -4 -10  383.56   12.50
  -1  -4  10  351.96   12.40
  -1   4  10  372.66   12.40
  -1   4  10  375.66   12.20
   0  -4  10    1.30    0.80
   0  -4 -10    1.30    0.70
   0  -4  10    4.80    1.70
   0  -4  10    4.00    1.20
   0   4  10    1.10    1.00
   0   4  10    1.20    0.70
  -1  -4 -10   57.69    2.70
   1  -4  10   49.30    2.70
   1  -4  10   56.89    2.90
   1  -4  10   57.59    2.70
   1   4  10   53.29    2.50
   1   4  10   47.60    3.00
  -2  -4 -10    7.30    1.10
   2  -4  10    6.90    1.50
   2  -4  10    5.40    1.60
   2   4  10    6.90    1.20
  -3  -4 -10   19.80    1.60
   3  -4  10   20.20    1.70
   3  -4  10   23.60    1.80
   3   4  10   24.70    1.60
  -4  -4 -10    7.60    1.30
   4  -4  10    8.30    1.30
   4  -4  10    8.10    1.30
   4   4  10   10.60    1.30
  -5  -4 -10   23.90    2.20
   5  -4  10   27.50    1.80
   5  -4  10   28.60    1.80
   5   4  10   28.70    1.80
   6  -4  10    0.30    0.50
  -6  -4 -10   -0.30    0.60
   6  -4  10    0.40    0.60
   6   4  10   -0.90    1.00
   7  -4  10   10.50    1.00
   7  -4  10    9.40    1.00
  -7  -4 -10   10.10    1.40
   8  -5 -10    5.40    0.90
  -8   5  10    6.90    0.90
  -7  -5  10   10.40    1.60
   7  -5 -10    9.40    1.40
  -7   5  10   11.50    1.10
  -6  -5  10   27.70    2.10
  -6  -5  10   25.50    1.60
  -5  -5  10   61.39    2.60
  -5  -5  10   53.19    3.10
   5  -5 -10   56.99    3.10
  -5   5  10   62.39    2.90
  -4  -5  10  149.79    5.40
   4  -5 -10  146.99    5.90
  -4  -5  10  176.18    7.60
  -4   5  10  150.18    5.80
  -3  -5  10  196.88    7.30
  -3  -5  10  185.18    6.50
   3  -5 -10  191.28    7.10
  -3   5  10  187.18    6.90
   2  -5 -10  237.18    8.60
  -2  -5  10  241.58    8.60
  -2   5  10  235.78    8.30
   1  -5 -10   99.59    4.60
  -1  -5  10  117.69    4.70
   1  -5 -10  107.09    4.50
  -1   5  10  102.09    4.30
  -1   5  10  110.09    4.10
   0  -5  10  307.57   10.00
   0  -5 -10  284.17    9.80
   0  -5  10  275.67    9.60
   0  -5  10  268.87    9.60
   0   5  10  285.87    9.50
   0   5  10  275.57    9.60
   1  -5  10   95.19    4.20
  -1  -5 -10  102.79    4.10
   1  -5  10   98.19    4.00
   1  -5  10   95.79    4.60
  -2  -5 -10   53.69    2.70
   2  -5  10   48.90    2.60
   2  -5  10   50.99    2.60
   2   5  10   49.60    2.40
  -3  -5 -10   47.00    3.70
   3  -5  10   58.29    2.80
   3  -5  10   58.79    2.70
   3   5  10   59.39    2.60
   4  -5  10   11.30    1.40
   4  -5  10   10.00    1.30
  -4  -5 -10   10.30    1.80
   4   5  10    8.70    1.30
   5  -5  10   19.10    1.50
  -5  -5 -10   16.30    1.70
   5  -5  10   16.60    1.30
   5   5  10   15.60    1.60
  -6  -5 -10    5.30    1.20
   6  -5  10    6.70    0.90
   6  -5  10    5.90    0.90
   7  -5  10   40.20    1.70
  -7  -5 -10   38.70    2.10
   7  -5  10   39.90    1.80
   8  -6 -10   21.80    1.20
  -8   6  10   21.70    1.20
   7  -6 -10    0.40    0.80
  -7  -6  10    0.20    0.80
  -7   6  10   -0.40    0.50
  -6  -6  10    6.80    1.40
  -6  -6  10    6.70    0.90
   6  -6 -10    6.60    1.30
  -6   6  10    7.00    1.10
   5  -6 -10   59.69    3.10
  -5  -6  10   60.19    3.40
  -5   6  10   57.89    2.60
  -5   6  10   62.09    2.80
  -4  -6  10  286.87    9.30
  -4  -6  10  269.77   10.10
   4  -6 -10  287.67    9.90
  -4   6  10  289.57    9.70
  -3  -6  10  643.24   21.70
   3  -6 -10  668.03   21.40
  -3  -6  10  660.23   20.90
  -3   6  10  676.63   21.30
   2  -6 -10   16.00    2.00
  -2  -6  10   12.20    1.50
  -2   6  10   11.00    1.60
  -1  -6  10  467.05   14.90
   1  -6 -10  431.96   14.50
  -1   6  10  424.26   14.40
  -1   6  10  431.26   14.30
   0  -6 -10  360.26   11.90
   0  -6  10  360.46   12.20
   0  -6  10  348.47   11.70
   0   6  10  355.46   11.60
   0   6  10  335.77   11.70
   1  -6  10  667.43   21.70
  -1  -6 -10  714.43   22.10
   1  -6  10  673.73   21.70
   1   6  10  663.43   21.60
   2  -6  10  533.85   16.90
  -2  -6 -10  506.45   17.10
   2  -6  10  519.45   17.00
   2   6  10  529.75   17.00
   3  -6  10  168.98    6.00
   3  -6  10  164.28    6.10
  -3  -6 -10  156.58    6.20
   3   6  10  173.38    5.90
  -4  -6 -10  100.19    4.30
   4  -6  10   99.99    4.00
   4  -6  10  103.89    4.10
   4   6  10  108.69    3.90
   5  -6  10   13.70    1.20
   5  -6  10   13.30    1.20
  -5  -6 -10   11.50    1.30
   5   6  10   14.10    1.50
   6  -6  10    8.80    0.90
   6  -6  10    7.30    0.90
  -6  -6 -10    7.20    1.20
   7  -6  10    0.50    0.40
   7  -6  10    0.50    0.40
   7  -7 -10    3.80    0.70
  -7   7  10    3.60    0.80
   6  -7 -10    2.90    0.90
  -6  -7  10    4.20    1.60
  -6  -7  10    4.50    0.70
  -6   7  10    5.40    1.00
   5  -7 -10    1.00    0.80
  -5  -7  10    1.20    0.50
  -5  -7  10    1.60    0.90
  -5   7  10    2.80    1.00
  -4  -7  10    0.20    0.90
   4  -7 -10    0.20    0.80
  -4  -7  10    0.20    0.50
  -4   7  10    0.80    0.60
  -4   7  10    0.50    0.60
   3  -7 -10  222.08    7.70
  -3  -7  10  203.48    7.90
  -3  -7  10  218.78    7.20
  -3   7  10  221.88    7.40
  -3   7  10  210.78    7.50
  -2  -7  10   54.19    2.40
   2  -7 -10   51.69    2.70
  -2  -7  10   47.20    3.10
  -2   7  10   55.39    2.50
  -2   7  10   49.90    2.70
   1  -7 -10   20.90    2.00
  -1  -7  10   15.60    2.40
  -1   7  10   17.10    1.40
  -1   7  10   14.80    2.00
   0  -7 -10  326.17   11.10
   0   7  10  342.97   11.10
  -1  -7 -10   18.90    2.10
   1  -7  10   25.90    2.00
   1  -7  10   24.60    1.90
   1   7  10   22.70    1.50
   2  -7  10   39.60    2.10
  -2  -7 -10   34.80    2.40
   2  -7  10   38.20    2.20
   2   7  10   40.60    2.00
  -3  -7 -10   23.70    1.90
   3  -7  10   27.80    1.80
   3   7  10   26.50    1.90
  -4  -7 -10   43.60    2.30
   4  -7  10   40.80    2.10
   4  -7  10   40.90    2.00
   4   7  10   40.40    2.00
   5  -7  10    6.00    1.10
  -5  -7 -10    4.10    1.30
   5  -7  10    5.60    0.90
   6  -7  10    3.70    0.80
   6  -7  10    3.60    1.00
   6  -8 -10    2.60    0.70
  -6   8  10    1.40    0.40
  -5  -8  10   36.50    1.60
   5  -8 -10   38.50    2.00
  -5  -8  10   35.90    2.70
  -5   8  10   37.10    1.80
  -5   8  10   37.60    1.70
  -4  -8  10    0.90    1.20
   4  -8 -10    0.60    0.70
  -4  -8  10    2.00    0.50
  -4   8  10    1.70    0.50
  -4   8  10    1.80    0.70
   3  -8 -10   51.69    2.50
  -3  -8  10   49.60    2.10
  -3  -8  10   52.79    3.30
  -3   8  10   50.89    2.50
  -3   8  10   49.00    2.20
  -2  -8  10   19.90    1.40
   2  -8 -10   20.30    1.70
  -2   8  10   21.50    1.40
  -2   8  10   21.10    1.90
   1  -8 -10    1.20    0.80
   0  -8 -10   -0.20    0.90
   0   8  10    1.30    0.80
   1  -8  10  138.19    5.00
   1   8  10  141.19    5.00
   2  -8  10   18.70    1.60
   2  -8  10   20.50    1.60
   2   8  10   20.60    1.30
   3  -8  10   46.90    2.10
  -3  -8 -10   42.70    2.70
   3  -8  10   44.90    2.10
   3   8  10   46.00    2.00
   4  -8  10  117.89    4.10
  -4  -8 -10  114.49    4.50
   4  -8  10  112.29    4.10
   5  -8  10    0.40    0.40
   5  -8  10    1.30    0.40
   5  -9 -10    8.60    0.90
   4  -9 -10   34.20    2.00
  -4  -9  10   38.40    1.60
  -4   9  10   37.10    1.80
  -4   9  10   41.00    1.60
  -3  -9  10    2.50    0.60
   3  -9 -10    3.40    1.00
   2  -9 -10   37.80    1.90
  -2   9  10   36.30    1.70
   1  -9 -10   18.00    1.40
  -1   9  10   17.50    1.10
   0  -9 -10    8.00    1.60
   0   9  10    7.40    0.90
   1   9  10    4.80    0.80
   2  -9  10    1.30    0.70
   2   9  10    2.30    0.80
   3  -9  10   58.39    2.30
   3   9  10   54.39    2.60
   4  -9  10   71.99    2.60
  -3  10  10    0.10    0.40
  -2  10  10    0.90    0.40
  -1  10  10    7.90    0.90
   0  10  10    6.60    0.70
   1  10  10   10.80    0.90
   9   0 -11    8.80    1.20
   8   0 -11    0.50    0.60
   7   0 -11    1.90    0.70
   6   0 -11    0.60    0.70
  -6   0  11   -0.80    1.10
  -6   0  11    0.30    1.00
  -5   0  11    2.50    1.10
  -5   0  11    3.80    1.50
  -4   0  11    3.00    1.30
  -4   0  11    1.30    1.00
  -3   0  11  254.97    9.20
  -3   0  11  253.27    8.80
  -2   0  11   -0.30    0.60
  -2   0  11    0.50    0.80
  -1   0  11 1049.09   32.80
  -1   0  11 1040.70   33.20
   0   0  11    0.40    0.70
   0   0  11    0.60    0.90
   1   0  11   79.09    3.40
   1   0  11   78.29    3.20
   2   0  11    0.20    0.80
   2   0  11    0.50    0.60
   3   0  11    8.10    1.50
   3   0  11    3.00    1.10
  -3   0 -11    5.00    1.40
   4   0  11    0.50    0.80
  -4   0 -11    0.60    0.70
   4   0  11    1.10    0.60
   5   0  11   -0.20    0.60
   5   0  11   -0.90    0.90
  -5   0 -11    0.00    0.70
   6   0  11    0.10    0.60
  -6   0 -11    2.00    1.00
   7   0  11   10.80    1.30
   9  -1 -11   21.90    1.70
   9   1 -11   21.60    1.60
   8  -1 -11   10.00    1.20
   8   1 -11   10.10    1.00
  -7  -1  11  133.39    5.70
   7  -1 -11  149.88    5.30
  -7   1  11  140.19    5.20
  -6  -1  11   70.09    3.70
   6  -1 -11   77.59    3.80
  -6   1  11   73.89    3.40
   5  -1 -11  103.19    4.40
  -5  -1  11  101.49    4.50
  -5   1  11  101.59    4.20
  -5   1  11   99.39    4.50
  -4  -1  11  202.78    7.50
   4  -1 -11  196.38    7.10
  -4  -1  11  194.78    7.30
  -4   1  11  197.88    7.20
  -4   1  11  212.48    7.60
   3  -1 -11  624.74   20.90
  -3  -1  11  669.83   21.40
  -3  -1  11  647.94   21.00
  -3   1  11  662.93   21.40
  -3   1  11  673.43   21.10
  -2  -1  11   15.90    2.00
  -2   1  11   15.00    1.60
  -2   1  11   14.50    1.70
  -1  -1  11  149.59    5.60
  -1  -1  11  155.08    5.80
  -1   1  11  146.19    5.40
  -1   1  11  143.59    5.50
  -1   1  11  154.38    5.80
   0  -1  11  349.37   12.00
   0  -1  11  388.66   12.50
   0  -1  11  364.66   12.20
   0   1  11  365.56   12.00
   0   1  11  376.26   12.20
   1  -1  11   54.09    2.80
   1  -1  11   50.09    2.60
   1  -1  11   50.69    2.50
   1   1  11   54.29    2.70
   1   1  11   53.19    2.40
   2  -1  11  118.19    4.60
  -2  -1 -11  115.09    4.70
   2  -1  11  122.89    4.40
   2   1  11  117.39    4.60
   2   1  11  115.09    4.40
  -3  -1 -11    1.60    0.70
   3  -1  11    2.70    0.80
   3  -1  11    2.70    0.90
  -3   1 -11    1.40    0.70
   3   1  11    2.60    0.90
   4  -1  11  147.79    5.50
  -4  -1 -11  146.69    5.70
   4  -1  11  150.78    5.40
   4   1  11  142.99    5.50
  -4   1 -11  152.18    5.60
   4   1  11  145.99    5.40
  -5  -1 -11   19.30    1.70
   5  -1  11   17.90    1.70
   5  -1  11   18.40    1.50
   5   1  11   21.20    1.60
  -5   1 -11   16.40    1.90
   6  -1  11  142.99    5.10
   6  -1  11  140.09    5.30
  -6  -1 -11  130.79    5.30
   6   1  11  145.59    5.10
   7  -1  11   -0.20    0.60
   7   1  11    0.00    0.70
   9  -2 -11   27.80    1.50
   9   2 -11   30.20    1.40
   8  -2 -11   15.90    1.30
   8   2 -11   18.90    1.20
   7  -2 -11  285.37   10.40
  -7  -2  11  267.27    9.70
  -7   2  11  276.47    9.30
   6  -2 -11  358.96   11.70
  -6  -2  11  325.87   12.00
  -6   2  11  358.06   11.70
  -5  -2  11  561.54   18.10
   5  -2 -11  526.85   17.60
  -5   2  11  535.15   17.60
  -4  -2  11   29.20    2.10
  -4   2  11   25.10    1.90
  -4   2  11   23.90    2.50
  -3  -2  11  339.37   11.20
  -3  -2  11  323.17   10.90
  -3  -2  11  305.27   10.50
   3  -2 -11  309.87   10.80
  -3   2  11  328.37   10.80
  -3   2  11  318.87   11.10
  -2  -2  11  183.58    6.70
  -2  -2  11  169.98    6.40
  -2   2  11  167.38    6.20
  -2   2  11  181.48    6.70
  -2   2  11  182.08    6.40
  -1  -2  11   70.49    3.20
  -1  -2  11   65.29    3.10
  -1   2  11   62.99    2.90
  -1   2  11   64.39    3.00
   0  -2  11   72.39    3.40
   0  -2  11   76.59    3.50
   0  -2  11   80.09    3.40
   0   2  11   77.99    3.40
   0   2  11   79.59    3.20
   1  -2  11  502.95   16.60
   1  -2  11  520.85   16.70
   1  -2  11  539.85   17.00
   1   2  11  522.45   16.50
   1   2  11  496.85   16.70
   2  -2  11   12.80    1.50
  -2  -2 -11   13.40    1.40
   2  -2  11   11.70    1.50
   2   2  11   13.10    1.30
   2   2  11   12.30    1.80
  -3  -2 -11   13.30    1.40
   3  -2  11   12.10    1.30
   3  -2  11   12.10    1.50
   3   2  11   14.70    1.90
  -3   2 -11   14.30    1.60
   3   2  11   15.30    1.40
  -4  -2 -11  138.99    5.40
   4  -2  11  140.39    5.10
   4  -2  11  136.29    5.20
   4   2  11  135.39    5.00
  -4   2 -11  138.59    5.30
   5  -2  11   16.60    1.40
   5  -2  11   15.00    1.60
  -5  -2 -11   14.10    1.50
   5   2  11   14.30    1.40
   6  -2  11    8.20    1.10
  -6  -2 -11    6.00    1.30
   6   2  11    6.80    1.60
   7  -2  11    1.20    0.60
  -7  -2 -11    0.00    0.90
   7  -2  11    3.40    1.10
   9  -3 -11   32.30    1.50
   9   3 -11   34.20    1.50
   8  -3 -11  107.09    4.10
  -8  -3  11  108.79    4.80
  -8   3  11  112.59    4.00
   8   3 -11  109.79    4.00
  -7  -3  11   16.90    2.00
   7  -3 -11   18.40    1.60
  -7   3  11   17.40    1.50
  -6  -3  11  197.28    7.90
   6  -3 -11  222.78    7.60
  -6   3  11  218.18    7.50
   5  -3 -11  101.69    4.30
  -5  -3  11  100.09    3.90
  -5  -3  11   99.59    4.50
  -5   3  11  103.29    4.20
   4  -3 -11  213.38    7.70
  -4  -3  11  218.68    7.30
  -4   3  11  214.28    7.70
   3  -3 -11   13.70    2.20
  -3  -3  11    7.20    1.60
  -3  -3  11    8.80    1.40
  -3   3  11    7.90    1.80
  -3   3  11    6.70    2.20
  -2  -3  11   61.29    3.00
   2  -3 -11   45.70    4.80
  -2  -3  11   50.79    3.00
  -2   3  11   50.49    2.60
  -2   3  11   49.20    2.50
  -1  -3  11  294.57   10.30
  -1  -3  11  297.07   10.00
  -1   3  11  296.47   10.00
  -1   3  11  294.67    9.80
   0  -3  11  270.67    9.30
   0  -3  11  248.78    9.20
   0  -3 -11  279.57    9.50
   0  -3  11  291.67    9.70
   0   3  11  270.77    9.30
   0   3  11  275.67    9.10
  -1  -3 -11    3.00    1.10
   1  -3  11    4.20    1.50
   1  -3  11    2.60    0.90
   1  -3  11    1.10    0.90
   1   3  11    0.20    1.00
   1   3  11    1.00    0.60
   2  -3  11   18.00    1.70
  -2  -3 -11   20.20    1.60
   2  -3  11   17.70    1.90
   2   3  11   20.50    2.10
   2   3  11   17.20    1.70
   3  -3  11    4.10    1.20
   3  -3  11    4.60    1.30
   3   3  11    5.10    1.10
  -3   3 -11    4.60    1.70
   4  -3  11   51.29    2.50
   4  -3  11   51.99    2.60
  -4  -3 -11   48.40    3.00
   4   3  11   52.59    2.70
  -5  -3 -11   11.30    1.60
   5  -3  11   11.80    1.30
   5  -3  11   14.20    1.30
   5   3  11    9.40    1.30
   6  -3  11   41.80    2.00
   6  -3  11   42.50    2.10
  -6  -3 -11   39.90    2.30
   6   3  11   41.70    2.10
   7  -3  11    5.90    0.90
   7  -3  11    6.80    1.00
   8  -4 -11    3.90    0.90
  -8   4  11    3.70    1.00
   7  -4 -11    3.50    1.20
  -7   4  11    2.20    0.70
  -6  -4  11   73.09    3.70
   6  -4 -11   81.49    3.60
  -6   4  11   81.59    3.40
  -5  -4  11   82.79    4.10
  -5  -4  11   93.09    3.60
   5  -4 -11   91.69    4.00
  -5   4  11   95.89    3.90
  -4  -4  11  121.59    4.50
   4  -4 -11  124.49    5.00
  -4   4  11  124.69    4.70
  -4   4  11  118.09    4.80
   3  -4 -11    6.50    1.40
  -3  -4  11    6.30    1.50
  -3  -4  11    8.30    1.50
  -3   4  11    6.70    1.10
  -3   4  11    8.20    1.40
   2  -4 -11  382.66   13.20
  -2  -4  11  414.86   13.50
   2  -4 -11  390.56   13.20
  -2   4  11  397.36   13.10
  -1  -4  11   21.20    2.10
  -1  -4  11   16.40    1.60
   1  -4 -11   21.20    1.80
  -1   4  11   18.80    1.50
  -1   4  11   18.40    1.70
   0  -4 -11   18.20    1.60
   0  -4  11   15.30    2.10
   0  -4  11   16.60    1.80
   0  -4  11   16.00    1.70
   0   4  11   12.40    1.40
   0   4  11   17.90    1.80
   1  -4  11   44.80    2.70
   1  -4  11   46.80    2.70
  -1  -4 -11   50.69    2.60
   1  -4  11   50.99    2.90
   1   4  11   44.60    2.70
   1   4  11   49.70    2.30
   2  -4  11    6.60    1.30
  -2  -4 -11    6.30    1.30
   2  -4  11    6.10    1.50
   2   4  11    4.30    1.10
   3  -4  11  278.87    9.60
   3  -4  11  284.67    9.60
  -3  -4 -11  278.67    9.90
   3   4  11  287.07    9.50
  -4  -4 -11   19.30    2.30
   4  -4  11   18.30    1.60
   4  -4  11   16.60    1.60
   4   4  11   17.70    1.40
  -5  -4 -11   39.30    2.40
   5  -4  11   47.20    2.30
   5  -4  11   44.00    2.30
   5   4  11   46.00    2.20
   6  -4  11    8.90    1.00
   6  -4  11    9.70    1.10
  -6  -4 -11    9.20    1.30
   6   4  11    7.80    1.50
   7  -4  11   27.80    1.80
  -7  -4 -11   26.90    1.90
   7  -4  11   24.60    1.30
   8  -5 -11   42.40    1.80
  -8   5  11   41.90    1.80
   7  -5 -11   14.40    1.30
  -7  -5  11   15.40    1.70
  -7   5  11   11.90    1.10
   6  -5 -11   70.59    3.10
  -6  -5  11   66.29    3.40
  -6   5  11   68.29    3.00
  -5  -5  11   38.10    1.90
   5  -5 -11   35.70    2.40
  -5  -5  11   39.20    3.00
  -5   5  11   38.70    2.20
  -4  -5  11  310.57   10.10
   4  -5 -11  315.27   10.60
  -4  -5  11  290.07   10.80
  -4   5  11  300.27   10.60
  -4   5  11  315.97   10.20
   3  -5 -11    0.30    1.20
  -3  -5  11    0.40    0.70
  -3   5  11    0.90    0.70
  -3   5  11   -1.00    0.70
   2  -5 -11 1021.60   32.70
  -2  -5  11 1072.99   33.10
  -2   5  11 1041.00   32.60
  -2   5  11  999.30   32.40
  -1  -5  11    0.10    0.70
  -1  -5  11   -0.80    1.20
   1  -5 -11    1.20    1.00
  -1   5  11    0.90    0.80
  -1   5  11   -0.80    0.60
   0  -5 -11   99.69    4.20
   0  -5  11   99.19    4.20
   0  -5  11  108.99    4.50
   0   5  11   97.79    4.10
   0   5  11   94.79    3.90
   1  -5  11   53.69    2.80
  -1  -5 -11   55.69    2.80
   1  -5  11   59.19    3.50
   1  -5  11   51.99    2.70
   1   5  11   55.29    4.20
   1   5  11   53.59    2.50
   2  -5  11   -1.20    0.70
   2  -5  11   -1.20    0.70
   2   5  11   -0.10    0.50
   3  -5  11  153.98    5.70
  -3  -5 -11  142.59    5.80
   3  -5  11  154.28    5.60
   3   5  11  153.18    5.40
   4  -5  11   22.80    1.70
   4  -5  11   20.80    1.60
  -4  -5 -11   19.30    1.70
   4   5  11   23.30    1.50
   5  -5  11    3.00    0.80
   5  -5  11    3.50    1.00
  -5  -5 -11    4.80    1.10
   5   5  11    5.10    1.10
   6  -5  11    1.30    0.50
   6  -5  11    1.40    0.50
  -6  -5 -11    1.50    0.70
   7  -5  11    3.00    0.70
   7  -5  11    2.80    0.70
   7  -6 -11   22.90    1.50
  -7  -6  11   20.00    2.00
  -7   6  11   23.30    1.30
  -6  -6  11   42.00    2.50
   6  -6 -11   45.50    2.70
  -6   6  11   43.20    2.10
  -5  -6  11   29.80    2.20
   5  -6 -11   30.00    2.00
  -5  -6  11   31.20    1.60
  -5   6  11   28.50    1.80
  -4  -6  11   28.40    2.20
  -4  -6  11   27.60    1.60
   4  -6 -11   29.50    2.10
  -4   6  11   27.70    1.80
  -4   6  11   25.40    1.80
  -3  -6  11   67.09    3.50
   3  -6 -11   70.19    3.30
  -3  -6  11   68.49    2.80
  -3   6  11   65.39    3.10
  -3   6  11   70.89    3.00
  -2  -6  11   77.89    4.00
   2  -6 -11   84.29    3.90
  -2   6  11   89.49    3.70
  -2   6  11   84.19    3.40
   1  -6 -11  100.69    4.40
  -1  -6  11  102.79    4.60
  -1   6  11  104.19    4.20
  -1   6  11  106.59    4.00
   0  -6  11  201.18    7.70
   0  -6 -11  197.28    7.40
   0  -6  11  213.18    7.30
   0   6  11  207.48    7.10
   0   6  11  197.08    7.20
   1  -6  11   44.10    2.50
   1  -6  11   45.30    2.50
  -1  -6 -11   41.50    2.50
   1   6  11   42.60    2.10
  -2  -6 -11  213.28    8.10
   2  -6  11  234.88    7.90
   2  -6  11  230.28    8.00
   2   6  11  234.28    7.80
  -3  -6 -11    0.80    0.70
   3  -6  11    0.30    0.70
   3  -6  11    0.50    0.70
   3   6  11    0.80    0.60
  -4  -6 -11   46.70    2.50
   4  -6  11   48.70    2.30
   4  -6  11   44.10    2.20
   4   6  11   49.10    2.20
   5  -6  11    0.50    0.50
  -5  -6 -11    0.90    0.60
   5  -6  11    0.90    0.50
   5   6  11   -0.60    0.70
   6  -6  11   20.60    1.10
  -6  -6 -11   21.70    1.60
   6  -6  11   20.70    1.20
   6  -7 -11    6.00    1.00
  -6  -7  11    8.20    1.70
  -6   7  11    6.30    0.90
  -5  -7  11   23.30    2.00
  -5  -7  11   18.20    1.20
   5  -7 -11   18.10    1.70
  -5   7  11   19.10    1.40
  -5   7  11   18.30    1.40
  -4  -7  11   14.40    1.90
   4  -7 -11   13.60    1.60
  -4  -7  11   13.80    1.20
  -4   7  11   14.70    1.30
  -4   7  11   15.50    1.40
  -3  -7  11  302.97   10.70
  -3  -7  11  300.57    9.90
   3  -7 -11  310.77   10.30
  -3   7  11  297.57   10.50
  -3   7  11  313.07   10.20
  -2  -7  11  356.46   13.10
   2  -7 -11  396.56   12.80
  -2   7  11  395.36   12.60
  -2   7  11  392.26   12.70
   1  -7 -11   76.49    3.40
  -1   7  11   71.89    3.30
  -1   7  11   73.19    3.10
   0   7  11    3.20    0.90
  -1  -7 -11    1.40    1.20
   1  -7  11   -2.20    1.30
   1   7  11    0.10    0.60
   2  -7  11    8.70    1.30
   2  -7  11    9.40    1.40
  -2  -7 -11    7.00    1.70
   2   7  11    6.60    1.10
   3  -7  11   69.29    2.90
  -3  -7 -11   69.99    3.20
   3  -7  11   69.89    3.00
   3   7  11   69.09    2.80
   4  -7  11    0.90    0.50
   4  -7  11    0.10    0.50
  -4  -7 -11    0.60    0.80
   4   7  11    0.50    0.60
  -5  -7 -11   -0.20    0.70
   5  -7  11    0.90    0.40
   5  -7  11   -0.10    0.50
   6  -7  11   27.50    1.20
   6  -7  11   29.20    1.30
  -5  -8  11    2.80    0.80
   4  -8 -11   43.30    2.10
  -4  -8  11   42.00    1.80
  -4  -8  11   39.90    2.70
  -4   8  11   43.80    1.90
  -4   8  11   42.70    2.00
   3  -8 -11   79.39    3.20
  -3  -8  11   76.59    2.90
  -3  -8  11   76.69    3.90
  -3   8  11   76.99    3.10
  -3   8  11   75.39    3.00
   2  -8 -11    6.00    1.40
  -2   8  11   10.10    1.60
  -2   8  11    7.10    1.00
   1  -8 -11   35.60    2.20
   0   8  11   21.90    1.40
   1   8  11   39.30    1.90
   2  -8  11   61.99    2.70
   2  -8  11   60.19    2.60
   2   8  11   64.59    2.50
   3  -8  11   18.40    1.30
   3  -8  11   19.30    1.30
   3   8  11   19.40    1.20
   4  -8  11    3.00    0.80
   4  -8  11    2.00    0.50
   5  -8  11    0.20    0.40
   5  -8  11   -0.20    0.40
   4  -9 -11    1.20    0.60
  -4   9  11    3.30    0.80
   3  -9 -11  112.29    3.90
  -3   9  11  110.99    3.90
   2  -9 -11   19.50    1.40
  -2   9  11   19.20    1.20
  -1   9  11   38.90    2.10
   0   9  11   19.80    1.40
   1   9  11    5.60    0.80
   2   9  11    0.40    0.60
  -1  10  11    5.90    0.60
   0  10  11    1.30    0.40
   9   0 -12   -0.30    0.50
   8   0 -12    1.10    0.60
   7   0 -12    0.00    0.60
  -6   0  12   48.40    2.80
   6   0 -12   49.20    2.50
  -6   0  12   45.90    3.00
  -5   0  12    1.20    1.00
  -5   0  12    0.40    1.10
   5   0 -12    0.60    0.80
   4   0 -12   83.69    3.50
  -4   0  12   80.19    3.80
  -4   0  12   76.59    3.60
   3   0 -12    0.60    1.40
  -3   0  12    0.20    0.90
  -2   0  12    5.40    1.60
  -2   0  12    6.00    1.30
  -1   0  12    1.00    0.80
  -1   0  12    0.10    0.70
  -1   0  12   -0.90    1.00
   0   0  12   90.09    3.90
   0   0  12   85.49    3.60
   0   0  12   87.09    3.70
   1   0  12    0.50    0.70
   1   0  12    0.30    0.70
   2   0  12 1431.26   44.60
   2   0  12 1436.36   44.80
  -3   0 -12    0.10    0.60
   3   0  12   -1.00    0.80
   3   0  12    0.10    0.60
   4   0  12   11.50    1.50
  -4   0 -12    7.20    1.40
   4   0  12    8.50    1.20
   5   0  12    0.80    0.60
   5   0  12   -1.70    0.90
  -5   0 -12    0.20    0.70
   6   0  12   83.79    3.30
  -6   0 -12   75.99    3.80
   7   0  12    0.30    0.60
   9  -1 -12   67.49    2.50
   9   1 -12   68.79    2.50
   8  -1 -12    4.70    1.00
   8   1 -12    5.90    1.00
  -7  -1  12   11.90    2.60
   7  -1 -12    9.20    1.30
  -7   1  12   12.00    1.80
   7   1 -12    7.90    1.10
   6  -1 -12   26.10    1.80
  -6  -1  12   21.90    2.10
  -6   1  12   22.40    1.80
  -5  -1  12  354.06   12.00
  -5  -1  12  342.57   12.80
   5  -1 -12  362.56   11.90
  -5   1  12  365.96   12.00
   4  -1 -12  286.87   10.00
  -4  -1  12  287.27   10.10
  -4  -1  12  320.57   10.60
  -4   1  12  298.07   10.50
  -4   1  12  281.67   10.10
  -3  -1  12   62.59    3.20
   3  -1 -12   58.29    3.40
  -3  -1  12   60.09    3.10
  -3   1  12   64.09    3.20
  -3   1  12   62.39    3.10
  -2  -1  12    2.40    0.90
  -2  -1  12    2.00    0.80
  -2   1  12    2.60    0.90
  -2   1  12    2.80    0.90
  -1  -1  12   81.39    3.60
  -1  -1  12   83.59    3.80
  -1   1  12   78.89    3.50
  -1   1  12   81.99    3.60
  -1   1  12   90.49    3.90
   0  -1  12  771.02   24.50
   0  -1  12  787.82   24.90
   0  -1  12  750.52   24.30
   0   1  12  762.92   24.30
   0   1  12  777.12   24.50
   1  -1  12  552.94   17.90
   1  -1  12  549.35   18.00
   1   1  12  572.84   17.90
   1   1  12  561.14   18.10
   2  -1  12    2.30    0.70
   2  -1  12    1.10    0.70
  -2  -1 -12    4.40    1.80
   2   1  12    2.20    0.90
   2   1  12    0.50    0.60
   3  -1  12  145.99    5.50
  -3  -1 -12  155.38    5.80
   3  -1  12  150.08    5.60
   3   1  12  149.88    5.40
  -3   1 -12  152.58    5.80
   3   1  12  151.88    5.60
   4  -1  12   57.09    2.70
   4  -1  12   51.09    2.60
  -4   1 -12   56.69    2.90
   4   1  12   55.89    2.50
   4   1  12   52.29    2.70
   5  -1  12  168.68    5.90
   5  -1  12  168.08    5.90
  -5  -1 -12  156.28    6.10
  -5   1 -12  157.98    6.10
   5   1  12  160.38    6.10
   5   1  12  167.68    5.90
   6  -1  12    3.00    1.00
   6  -1  12    3.50    1.20
  -6  -1 -12    4.20    1.50
   6   1  12    5.10    1.10
   7  -1  12  104.39    3.80
   7   1  12  101.59    3.70
   8  -2 -12    6.20    1.10
   8   2 -12    9.30    0.90
  -7  -2  12   10.80    1.80
   7  -2 -12   10.10    1.30
  -7   2  12    9.70    1.40
  -6  -2  12   70.19    3.60
   6  -2 -12   69.79    3.20
  -6   2  12   71.19    3.20
   5  -2 -12    2.80    1.00
  -5  -2  12    0.30    0.80
  -5   2  12   -0.40    0.70
  -4  -2  12   80.49    3.90
   4  -2 -12   81.09    3.60
  -4  -2  12   73.79    3.90
  -4   2  12   76.39    4.00
  -4   2  12   83.89    3.60
  -3  -2  12  124.69    5.00
   3  -2 -12  111.09    5.00
  -3  -2  12  132.39    5.30
  -3   2  12  124.09    4.90
  -3   2  12  130.19    5.20
  -2  -2  12  247.78    8.60
  -2  -2  12  252.87    9.00
  -2   2  12  239.88    8.30
  -2   2  12  243.28    8.50
  -1  -2  12    7.30    1.30
  -1  -2  12    9.70    1.60
  -1   2  12    6.80    1.40
  -1   2  12    4.40    0.90
   0  -2  12   18.30    2.00
   0  -2  12   23.70    1.90
   0  -2  12   25.20    1.90
   0   2  12   22.60    1.90
   0   2  12   21.70    1.70
   1  -2  12   79.29    3.40
   1  -2  12   81.39    3.70
  -1  -2 -12   78.59    3.60
   1  -2  12   76.09    3.40
   1   2  12   76.79    3.50
   1   2  12   75.99    3.20
   2  -2  12   62.89    3.00
  -2  -2 -12   66.89    3.10
   2  -2  12   61.39    2.90
   2   2  12   63.99    2.80
   2   2  12   62.69    3.10
  -3  -2 -12  175.08    6.50
   3  -2  12  162.38    6.00
   3  -2  12  164.08    6.10
  -3   2 -12  168.68    6.20
   3   2  12  163.18    5.90
   3   2  12  161.48    6.10
   4  -2  12   69.89    3.20
   4  -2  12   73.79    3.10
  -4  -2 -12   67.39    3.30
  -4   2 -12   73.09    3.50
   4   2  12   69.99    3.00
   5  -2  12   19.10    1.60
   5  -2  12   21.80    1.50
  -5  -2 -12   17.30    1.60
   5   2  12   22.10    1.50
   6  -2  12   15.00    1.30
  -6  -2 -12   17.50    1.60
   6  -2  12   18.20    1.40
   6   2  12   20.40    1.40
   7  -2  12   10.80    1.50
  -7  -2 -12   12.60    2.30
   7  -2  12    9.90    1.00
   8  -3 -12   -0.60    0.60
   8   3 -12   -0.70    0.50
  -8   3  12    1.30    0.90
   7  -3 -12   17.60    1.50
  -7  -3  12   20.80    2.30
  -7   3  12   19.10    1.50
   6  -3 -12   34.40    2.20
  -6  -3  12   30.10    2.30
  -6   3  12   31.30    2.00
  -5  -3  12    5.70    2.00
  -5   3  12    5.50    1.30
   4  -3 -12   93.09    4.10
  -4   3  12   89.19    3.90
   3  -3 -12    8.90    2.40
  -3  -3  12    9.30    2.50
  -3  -3  12   10.60    1.60
  -3   3  12   10.70    1.50
  -3   3  12   12.30    1.90
  -2  -3  12    9.90    1.50
  -2  -3  12    9.00    1.90
  -2   3  12    7.40    1.90
  -2   3  12   10.80    1.40
  -1  -3  12   18.30    1.80
  -1  -3  12   15.00    1.70
  -1   3  12   16.50    1.60
  -1   3  12   16.60    1.60
   0  -3  12  249.58    8.90
   0  -3 -12  255.27    8.80
   0  -3  12  223.98    8.40
   0  -3  12  248.18    8.60
   0   3  12  250.37    8.60
   0   3  12  250.27    8.40
  -1  -3 -12   24.40    2.40
   1  -3  12   25.70    1.90
   1  -3  12   30.30    2.20
   1   3  12   25.60    2.10
   1   3  12   24.40    1.70
   2  -3  12   11.80    1.50
  -2  -3 -12   11.20    1.40
   2  -3  12   11.10    1.40
   2   3  12   11.30    1.80
   2   3  12   12.80    1.30
   3  -3  12   48.30    2.50
   3  -3  12   48.70    2.50
  -3  -3 -12   50.19    2.70
   3   3  12   50.79    2.40
  -3   3 -12   50.19    2.80
   4  -3  12   39.50    2.20
   4  -3  12   41.40    2.20
  -4  -3 -12   36.80    2.30
   4   3  12   40.80    2.10
  -5  -3 -12   66.89    3.30
   5  -3  12   74.09    3.10
   5  -3  12   72.19    3.10
   5   3  12   76.19    3.00
   6  -3  12   13.40    1.20
   6  -3  12   13.10    1.20
  -6  -3 -12   14.30    1.50
   6   3  12   13.30    1.30
   7  -3  12    3.00    0.60
   7  -3  12    3.30    0.90
   8  -4 -12    1.10    0.60
   8   4 -12    0.70    0.50
  -8   4  12   -0.30    0.70
   7  -4 -12    4.10    1.20
  -7  -4  12    3.20    1.10
  -7   4  12    3.10    1.00
  -6  -4  12    7.00    1.80
   6  -4 -12    5.90    1.50
  -6   4  12    9.90    1.30
   5  -4 -12  294.17   10.10
  -5  -4  12  280.97   11.00
  -5   4  12  307.67   10.10
   4  -4 -12   80.79    3.80
  -4  -4  12   75.29    3.80
  -4  -4  12   83.39    3.30
  -4   4  12   79.19    3.50
  -3  -4  12   29.40    2.10
   3  -4 -12   34.60    2.70
  -3  -4  12   33.90    2.50
  -3   4  12   31.00    2.30
  -3   4  12   32.90    2.10
  -2  -4  12   51.49    3.10
  -2  -4  12   60.89    3.20
   2  -4 -12   58.59    3.10
  -2   4  12   54.39    2.80
  -2   4  12   53.19    2.60
  -1  -4  12   42.20    2.70
  -1  -4  12   46.00    2.70
   1  -4 -12   46.90    2.60
  -1   4  12   44.20    2.30
  -1   4  12   46.30    2.50
   0  -4  12  148.99    5.90
   0  -4  12  157.68    5.90
   0  -4 -12  161.48    6.10
   0  -4  12  166.28    6.30
   0   4  12  161.38    5.70
   0   4  12  153.88    5.90
   1  -4  12   16.80    1.60
   1  -4  12   17.60    2.10
   1  -4  12   17.80    1.90
  -1  -4 -12   15.20    1.60
   1   4  12   13.00    1.90
   1   4  12   16.80    1.40
   2  -4  12   34.30    2.10
  -2  -4 -12   39.40    2.30
   2  -4  12   38.60    2.30
   2   4  12   35.20    2.30
   3  -4  12   61.89    3.00
   3  -4  12   62.39    2.90
  -3  -4 -12   57.29    3.00
   3   4  12   61.39    2.70
   4  -4  12   48.10    2.40
   4  -4  12   46.50    2.30
  -4  -4 -12   42.40    2.50
   4   4  12   45.80    2.20
   5  -4  12   50.79    2.40
  -5  -4 -12   50.79    2.80
   5  -4  12   51.39    2.40
   5   4  12   52.39    2.30
  -6  -4 -12   35.70    2.00
   6  -4  12   34.00    1.70
   6  -4  12   36.00    1.80
   6   4  12   34.60    1.90
   7  -4  12   24.40    1.20
   7  -4  12   23.60    1.30
   7  -5 -12    2.30    0.70
  -7   5  12    3.20    0.80
   6  -5 -12   19.80    1.60
  -6  -5  12   22.20    2.00
  -6   5  12   19.10    1.40
  -5  -5  12   18.60    1.40
   5  -5 -12   19.20    1.80
  -5  -5  12   15.90    2.00
  -4  -5  12   21.50    1.60
  -4  -5  12   21.70    2.10
   4  -5 -12   26.80    2.20
  -4   5  12   22.40    1.80
  -4   5  12   25.40    1.80
  -3  -5  12  127.99    4.70
  -3  -5  12  124.89    5.40
   3  -5 -12  132.69    5.20
  -3   5  12  137.29    4.80
  -3   5  12  132.59    6.10
  -2  -5  12   13.30    1.80
   2  -5 -12   11.00    2.40
  -2   5  12   12.70    1.50
  -2   5  12   12.10    1.30
   1  -5 -12   23.90    2.30
  -1  -5  12   18.00    2.20
  -1   5  12   19.00    1.70
  -1   5  12   20.00    1.50
   0  -5  12  260.37    9.90
   0  -5 -12  232.28    9.80
   0  -5  12  218.88    8.00
   0   5  12  226.18    8.10
   0   5  12  223.68    7.90
   1  -5  12   52.29    2.70
   1  -5  12   53.79    2.70
  -1  -5 -12   52.79    2.80
   1   5  12   51.79    3.00
   1   5  12   54.69    2.50
  -2  -5 -12  114.89    4.90
   2  -5  12  119.59    4.70
   2  -5  12  116.99    4.60
   2   5  12  126.09    4.70
   3  -5  12  166.18    6.00
  -3  -5 -12  156.48    6.20
   3  -5  12  166.68    6.00
   3   5  12  166.08    5.80
   4  -5  12   72.39    3.20
  -4  -5 -12   65.99    3.20
   5  -5  12    0.10    0.50
   5  -5  12    0.30    0.50
  -5  -5 -12   -0.20    0.60
   5   5  12    1.00    0.60
   6  -5  12  100.09    3.80
   6  -5  12  104.59    3.70
  -6  -5 -12  109.99    4.10
   7  -5  12    1.00    0.40
   7  -5  12    1.20    0.40
   7  -6 -12   49.60    2.00
  -7   6  12   44.90    1.90
  -6  -6  12   19.20    1.90
   6  -6 -12   21.50    2.20
  -6   6  12   19.80    1.30
  -5  -6  12   11.40    1.70
  -5  -6  12   14.30    1.10
   5  -6 -12   14.20    1.40
  -5   6  12   13.20    1.30
   4  -6 -12  179.98    6.50
  -4  -6  12  162.58    7.50
  -4  -6  12  179.38    6.10
  -4   6  12  197.28    7.00
  -4   6  12  179.68    6.20
  -3  -6  12   64.29    3.50
   3  -6 -12   68.79    3.30
  -3   6  12   66.79    3.10
  -3   6  12   69.29    2.90
  -2  -6  12   -0.30    0.80
   2  -6 -12    1.00    1.10
  -2   6  12    0.10    0.60
  -2   6  12    0.90    0.70
  -1  -6  12  115.99    5.10
  -1   6  12  125.39    4.60
  -1   6  12  128.89    4.80
   0  -6 -12  194.58    7.40
   0  -6  12  195.08    7.80
   0  -6  12  211.48    7.20
   0   6  12  211.58    7.10
   0   6  12  202.88    7.20
   1  -6  12    2.20    1.00
   1  -6  12    1.00    0.80
  -1  -6 -12    1.30    0.90
   1   6  12    1.70    0.60
   2  -6  12    2.30    0.80
  -2  -6 -12    3.80    1.30
   2  -6  12    5.00    1.20
   2   6  12    3.00    1.00
   3  -6  12  140.89    5.10
   3  -6  12  139.49    5.30
  -3  -6 -12  133.89    5.30
   3   6  12  126.69    5.00
  -4  -6 -12    9.80    1.30
   4  -6  12    9.80    1.10
   4  -6  12   10.20    1.20
   4   6  12    9.90    1.00
   5  -6  12    1.10    0.50
   5  -6  12    1.10    0.50
  -5  -6 -12    1.10    0.70
   5   6  12    2.00    1.10
   6  -6  12   40.70    1.70
   6  -6  12   41.60    1.70
   6  -7 -12    0.40    0.50
  -6   7  12    0.60    0.40
  -5  -7  12   63.49    3.20
   5  -7 -12   69.09    2.80
  -5   7  12   68.29    2.80
   4  -7 -12   95.89    3.80
  -4  -7  12   93.99    4.20
  -4  -7  12   94.09    3.50
  -4   7  12   96.89    3.70
  -4   7  12   99.29    3.50
   3  -7 -12   51.39    2.60
  -3  -7  12   51.99    3.00
  -3   7  12   54.69    2.50
  -3   7  12   55.49    2.30
   2  -7 -12   17.80    2.00
  -2  -7  12   19.30    2.30
  -2   7  12   18.10    1.60
  -2   7  12   17.50    1.30
  -1   7  12  353.56   11.40
  -1   7  12  335.67   11.40
   0   7  12   48.20    2.20
   1  -7  12   28.80    2.10
   1  -7  12   25.80    1.90
   2  -7  12    1.80    0.70
  -2  -7 -12    1.10    1.10
   2  -7  12    0.90    0.80
   2   7  12    1.10    0.50
   3  -7  12    3.40    0.90
  -3  -7 -12    4.80    1.40
   3  -7  12    3.70    1.00
   3   7  12    3.20    0.90
   4  -7  12   13.70    1.20
  -4  -7 -12   13.70    1.60
   4  -7  12   13.30    1.10
   4   7  12   13.80    1.10
   5  -7  12    0.00    0.40
   5  -7  12    0.50    0.40
   5  -8 -12   47.70    2.00
  -5   8  12   50.89    2.00
   4  -8 -12    4.60    1.10
  -4   8  12    4.50    0.90
   3  -8 -12    0.70    0.80
  -3   8  12    0.70    0.70
  -3   8  12    1.00    0.50
   2  -8 -12    8.30    1.60
  -2   8  12   10.80    1.00
  -2   8  12   11.50    1.60
  -1   8  12    6.50    0.80
   0   8  12  106.99    3.90
   1   8  12   39.80    1.80
   2  -8  12    3.60    1.30
   2   8  12    2.80    0.90
   3  -8  12   33.00    1.60
   3  -8  12   33.40    1.60
   4  -8  12   31.20    1.40
   4  -8  12   29.70    1.40
  -3   9  12    1.50    0.40
  -2   9  12   18.40    1.10
  -1   9  12    5.40    1.10
   0   9  12    0.70    0.40
   1   9  12   80.09    3.20
   2   9  12    2.60    0.70
   8   0 -13    0.60    0.60
   7   0 -13   33.00    1.90
  -6   0  13    1.30    1.10
  -6   0  13    0.00    1.30
  -5   0  13  204.48    8.00
   5   0 -13  225.98    7.60
  -5   0  13  219.58    7.70
   4   0 -13    0.00    1.10
  -4   0  13   -0.30    0.90
  -4   0  13    0.40    0.70
  -3   0  13  618.04   20.40
  -3   0  13  646.44   20.90
  -2   0  13    1.00    1.50
  -2   0  13    0.30    0.70
  -1   0  13   58.69    2.90
  -1   0  13   64.69    3.20
  -1   0  13   55.59    2.90
   0   0  13    0.30    0.80
   0   0  13    0.90    0.70
   1   0  13   18.80    2.70
   2   0  13    0.20    0.70
  -2   0 -13    0.10    0.60
   2   0  13   -0.20    0.60
   3   0  13   86.69    3.70
  -3   0 -13   90.29    3.90
   3   0  13   84.69    3.50
   4   0  13   -0.70    0.70
   4   0  13   -0.30    0.60
  -4   0 -13    0.90    0.70
   5   0  13  210.18    7.10
  -5   0 -13  187.48    7.20
   5   0  13  205.28    7.10
   6   0  13    0.30    0.50
   7   0  13    0.90    0.80
   8  -1 -13   73.59    3.00
   8   1 -13   74.79    2.90
   7  -1 -13    1.70    0.70
   7   1 -13    0.50    0.60
  -6  -1  13   16.10    2.10
   6  -1 -13   17.10    1.60
   6   1 -13   15.50    1.50
  -6   1  13   18.10    2.10
   5  -1 -13   95.39    3.90
  -5  -1  13   95.49    4.10
  -5  -1  13   87.39    4.20
  -5   1  13   92.49    4.50
  -5   1  13   91.99    3.90
   4  -1 -13  139.59    5.40
  -4  -1  13  140.89    5.50
  -4  -1  13  146.09    5.90
  -4   1  13  139.49    5.80
  -4   1  13  135.69    5.40
  -3  -1  13  396.46   13.20
  -3  -1  13  404.46   13.70
  -3   1  13  382.46   13.20
  -3   1  13  403.36   13.60
  -2  -1  13  238.78    8.70
  -2  -1  13  228.78    8.30
  -2   1  13  224.18    8.20
  -2   1  13  250.17    8.70
  -1  -1  13  132.39    5.30
  -1  -1  13  134.49    5.00
  -1   1  13  127.89    4.70
  -1   1  13  109.59    5.30
   0  -1  13  391.06   13.00
   0  -1  13  367.36   12.40
   0  -1  13  385.56   13.70
   0   1  13  378.86   12.40
   0   1  13  372.16   12.70
   1  -1  13  243.78    9.10
   1  -1  13  269.37    8.80
   1   1  13  257.07    8.60
   1   1  13  243.48    8.90
   2  -1  13   33.30    2.00
   2  -1  13   32.90    2.20
  -2  -1 -13   33.90    2.10
   2   1  13   31.10    1.80
   2   1  13   32.00    2.10
   3  -1  13   62.79    3.00
   3  -1  13   64.39    2.90
  -3  -1 -13   66.69    3.20
   3   1  13   65.69    3.10
  -3   1 -13   64.89    3.20
   3   1  13   63.29    2.80
   4  -1  13  583.04   18.70
   4  -1  13  577.24   18.70
  -4  -1 -13  550.44   18.90
   4   1  13  601.24   18.60
   4   1  13  589.94   18.60
  -4   1 -13  576.54   18.90
  -5  -1 -13   35.40    2.20
   5  -1  13   37.30    2.00
   5  -1  13   33.70    1.90
  -5   1 -13   29.90    2.50
   5   1  13   38.90    2.00
   5   1  13   34.20    2.50
   6  -1  13    1.50    0.70
  -6  -1 -13    2.00    0.90
   6  -1  13    1.30    0.60
   6   1  13    1.20    0.50
   7   1  13   35.40    1.70
   8  -2 -13   11.20    1.10
   8   2 -13    8.80    1.10
   7  -2 -13  144.99    5.20
  -7  -2  13  140.09    5.60
   7   2 -13  146.49    5.10
  -7   2  13  139.79    5.10
  -6  -2  13    1.10    0.90
   6  -2 -13    0.20    1.10
  -6   2  13    0.90    0.70
   5  -2 -13   13.90    1.80
  -5   2  13   11.50    1.50
  -4  -2  13  100.89    4.80
   4  -2 -13  111.09    4.50
  -4  -2  13  107.19    4.60
  -4   2  13  119.99    4.50
  -3  -2  13   25.00    2.20
  -3  -2  13   26.20    2.10
  -3   2  13   23.70    1.90
  -2  -2  13   75.09    3.60
  -2  -2  13   70.59    3.30
  -2   2  13   71.89    3.20
  -2   2  13   64.19    4.10
  -1  -2  13  162.28    6.10
  -1  -2  13  167.98    6.50
  -1   2  13  164.38    6.10
   0  -2  13  140.29    5.60
   0  -2  13  134.39    5.10
   0  -2  13  135.29    5.20
   0   2  13  135.89    5.20
   0   2  13  132.19    5.00
  -1  -2 -13   19.50    1.80
   1  -2  13   20.40    1.70
   1  -2  13   19.10    1.80
   1   2  13   22.80    1.90
   1   2  13   21.00    1.50
   2  -2  13  181.38    6.60
  -2  -2 -13  186.38    6.90
   2  -2  13  184.58    6.50
   2   2  13  174.28    6.60
   2   2  13  184.08    6.40
   3  -2  13    0.80    0.70
  -3  -2 -13    0.70    0.60
   3  -2  13    0.60    0.60
   3   2  13    1.30    0.60
   3   2  13   -0.70    0.90
  -4  -2 -13    2.80    1.00
   4  -2  13    3.40    1.00
   4  -2  13    1.10    0.70
   4   2  13    1.20    0.60
   4   2  13    2.90    1.10
  -4   2 -13    2.50    1.10
   5  -2  13    3.50    1.00
  -5  -2 -13    1.40    1.00
  -6  -2 -13   29.50    2.00
   6  -2  13   28.00    1.60
   6  -2  13   27.80    1.50
   6   2  13   28.80    1.60
   7  -2  13  109.19    4.00
   8  -3 -13  187.58    6.20
   8   3 -13  184.18    6.10
  -7  -3  13    2.00    1.00
   7  -3 -13    2.50    0.70
  -7   3  13    3.10    1.10
   7   3 -13    1.90    0.60
  -6  -3  13   36.60    2.40
   6  -3 -13   39.20    2.20
  -6   3  13   39.60    2.10
   5  -3 -13   11.30    1.80
  -5  -3  13   11.50    1.80
  -5   3  13    9.70    1.40
   4  -3 -13  314.87   10.60
  -4  -3  13  293.57   11.00
  -4   3  13  318.57   10.90
   3  -3 -13   31.90    3.00
  -3  -3  13   28.50    2.50
  -3   3  13   34.00    2.20
  -3   3  13   33.90    2.10
  -2  -3  13  239.08    9.30
  -2  -3  13  215.18    7.90
  -2   3  13  226.48    8.20
  -2   3  13  211.28    7.60
   1  -3 -13  773.22   24.60
  -1  -3  13  783.92   24.40
  -1  -3  13  781.22   24.90
  -1   3  13  731.93   24.30
  -1   3  13  744.63   24.10
   0  -3 -13  402.86   12.90
   0  -3  13  396.56   13.00
   0  -3  13  364.96   12.50
   0  -3  13  352.76   12.30
   0   3  13  370.76   12.30
   0   3  13  362.56   12.50
  -1  -3 -13    4.10    1.20
   1  -3  13    4.70    1.00
   1  -3  13    3.30    0.90
   1   3  13    4.20    1.10
   1   3  13    7.40    1.50
   2  -3  13   49.40    2.50
  -2  -3 -13   51.99    3.10
   2  -3  13   49.99    2.50
   2   3  13   51.29    2.40
   2   3  13   47.00    2.60
   3  -3  13    1.50    0.70
  -3  -3 -13    0.20    0.50
  -3   3 -13   -0.20    1.10
   3   3  13    1.00    1.20
   3   3  13   -0.40    0.50
  -4  -3 -13   11.30    1.40
   4  -3  13   15.10    1.50
   4  -3  13   14.40    1.40
   4   3  13   11.80    1.30
   5  -3  13    4.00    1.00
   5  -3  13    4.80    1.00
  -5  -3 -13    4.00    1.20
   5   3  13    6.00    1.00
  -6  -3 -13   53.39    2.50
   6  -3  13   51.29    2.20
   6  -3  13   50.19    2.20
   6   3  13   51.09    2.20
   7  -3  13   82.59    3.10
   7  -3  13   91.29    3.10
   8  -4 -13    6.50    0.90
   8   4 -13    8.10    1.00
  -7  -4  13   63.49    3.10
   7  -4 -13   65.29    2.70
  -7   4  13   64.09    2.60
   6  -4 -13   31.30    1.90
  -6  -4  13   28.20    2.00
  -6   4  13   30.40    1.80
   5  -4 -13   17.90    2.00
  -5  -4  13   16.80    1.90
  -5   4  13   16.30    1.60
   4  -4 -13  357.96   11.90
  -4  -4  13  335.97   12.30
  -4   4  13  367.16   12.00
  -3  -4  13    7.00    1.40
   3  -4 -13    7.80    2.40
  -3   4  13   10.20    1.40
  -3   4  13    8.00    1.50
  -2  -4  13   55.89    3.10
   2  -4 -13   52.19    4.30
  -2  -4  13   56.89    3.10
  -2   4  13   58.99    2.70
  -2   4  13   58.09    3.10
  -1  -4  13   -0.10    1.00
   1  -4 -13    0.10    0.80
  -1  -4  13   -0.60    0.80
  -1   4  13   -0.10    0.80
  -1   4  13    1.00    0.70
   0  -4  13   11.80    1.60
   0  -4 -13    9.60    1.60
   0  -4  13   12.00    1.90
   0  -4  13   11.10    2.10
   0   4  13   10.50    1.70
   0   4  13   12.00    1.20
   1  -4  13    9.70    1.40
   1  -4  13    8.90    1.60
  -1  -4 -13   10.60    1.50
   1   4  13   13.80    1.80
   1   4  13    7.90    1.20
  -2  -4 -13  138.39    5.70
   2  -4  13  148.49    5.50
   2  -4  13  153.78    5.60
   2   4  13  159.38    5.60
   2   4  13  141.29    5.60
   3  -4  13    2.80    0.80
  -3  -4 -13    2.20    0.70
   3  -4  13    3.50    0.80
   4  -4  13   46.00    2.30
  -4  -4 -13   44.00    2.80
   4  -4  13   45.60    2.30
   4   4  13   50.39    2.40
   5  -4  13   12.40    1.10
   5  -4  13   12.10    1.10
  -5  -4 -13   10.20    1.30
   5   4  13   11.60    1.10
  -6  -4 -13   13.10    1.30
   6  -4  13   11.00    1.00
   6  -4  13   10.10    0.90
   6   4  13   11.90    1.30
   7  -4  13    7.00    0.80
   7  -5 -13   -0.20    0.50
  -7   5  13    0.20    0.50
   6  -5 -13    9.00    1.30
  -6  -5  13    8.00    1.40
  -6   5  13    9.30    1.30
  -5  -5  13    2.30    1.00
   5  -5 -13    2.70    0.90
  -5   5  13    1.10    0.70
   4  -5 -13   11.50    2.40
  -4  -5  13   10.80    1.90
  -4   5  13   12.50    1.60
  -4   5  13   13.70    1.40
  -3  -5  13   69.79    3.70
   3  -5 -13   79.39    3.60
  -3   5  13   78.09    3.40
  -3   5  13   81.49    3.20
  -2  -5  13  114.29    5.10
  -2   5  13  120.99    4.70
  -2   5  13  122.39    4.50
  -1  -5  13  430.16   14.90
   1  -5 -13  414.26   14.60
  -1  -5  13  448.16   14.40
  -1   5  13  461.85   14.30
  -1   5  13  443.66   14.40
   0  -5 -13   13.90    1.70
   0  -5  13   14.00    2.10
   0  -5  13   13.50    1.70
   0   5  13   15.40    1.70
   0   5  13   14.90    1.60
   1  -5  13  307.27   10.10
   1  -5  13  308.27   10.10
  -1  -5 -13  283.97   10.30
   1   5  13  283.87   10.00
   1   5  13  310.07   10.00
  -2  -5 -13   13.00    1.60
   2  -5  13   10.90    1.50
   2  -5  13   12.10    1.40
   2   5  13   13.30    1.20
   3  -5  13   75.99    3.30
   3  -5  13   75.59    3.70
  -3  -5 -13   69.09    3.30
   3   5  13   74.49    3.00
   4  -5  13  110.69    4.30
  -4  -5 -13  100.99    4.30
   4  -5  13  103.39    4.00
   4   5  13  107.59    3.90
  -5  -5 -13  115.59    4.40
   5  -5  13  112.99    4.20
   5  -5  13  114.09    4.20
   5   5  13  113.69    4.00
   6  -5  13   26.50    1.40
   6  -6 -13   26.20    1.80
  -6  -6  13   31.00    2.00
  -6   6  13   30.00    1.60
  -5  -6  13   48.30    2.70
   5  -6 -13   53.99    2.40
  -5   6  13   48.50    2.30
   4  -6 -13  112.99    4.30
  -4  -6  13  105.09    4.60
  -4   6  13  107.99    4.20
  -4   6  13  111.09    4.00
  -3  -6  13  196.98    7.70
   3  -6 -13  209.28   12.60
  -3   6  13  211.48    7.30
  -3   6  13  214.98    7.10
  -2  -6  13   50.59    3.10
  -2   6  13   55.09    2.40
  -2   6  13   57.99    2.70
  -1  -6  13    3.00    1.20
  -1   6  13    3.70    0.90
  -1   6  13    2.80    0.70
   0  -6  13   70.19    4.00
   0  -6 -13   70.79    3.60
   0   6  13   76.59    3.10
   0   6  13   79.09    3.50
   1  -6  13   17.20    1.90
  -1  -6 -13   17.70    1.80
   1   6  13   17.30    1.30
   2  -6  13  122.69    4.60
  -2  -6 -13  117.59    4.90
   2  -6  13  128.89    4.70
   2   6  13  128.09    5.20
   3  -6  13    8.70    1.10
  -3  -6 -13    6.90    1.30
   3  -6  13    8.60    1.20
   4  -6  13    0.70    0.50
  -4  -6 -13   -0.50    0.70
   4  -6  13   -0.40    0.50
   4   6  13   -0.60    0.50
   5  -6  13   55.29    2.20
   5  -6  13   54.69    2.20
  -5  -6 -13   56.99    2.50
   5   6  13   53.39    2.30
  -6   7  13   -0.20    0.40
   5  -7 -13    3.60    1.10
  -4  -7  13   24.70    2.10
   4  -7 -13   21.50    1.60
  -4   7  13   22.30    1.50
  -4   7  13   21.40    1.30
   3  -7 -13   47.80    2.50
  -3  -7  13   46.30    2.80
  -3   7  13   49.10    2.10
  -3   7  13   49.60    2.30
  -2  -7  13  135.89    5.60
  -2   7  13  138.39    4.90
  -2   7  13  140.99    5.00
  -1   7  13   29.50    1.60
  -1   7  13   27.00    2.00
   0   7  13    2.60    0.80
   1  -7  13   21.60    1.60
   1   7  13   18.40    1.30
  -2  -7 -13   26.20    2.30
   2  -7  13   30.90    1.80
   2  -7  13   28.20    1.60
   2   7  13   27.80    1.50
  -3  -7 -13   74.89    3.40
   3  -7  13   80.89    3.00
   3  -7  13   76.09    3.00
   3   7  13   73.59    2.80
   4  -7  13    8.40    0.90
   4   7  13    7.40    1.00
   5  -7  13   33.30    1.40
   5  -7  13   33.00    1.40
  -4   8  13   10.10    1.10
  -3   8  13  122.49    4.30
  -3   8  13  120.19    4.20
  -2   8  13    5.80    0.80
  -1   8  13   56.89    2.30
   0   8  13   31.20    1.50
   1   8  13   46.30    1.90
   2   8  13    0.70    0.40
   3  -8  13    9.80    1.40
   3  -8  13   10.50    1.70
   3   8  13    8.40    0.90
  -2   9  13    4.80    0.70
  -1   9  13    0.60    0.40
   0   9  13   11.80    0.80
   1   9  13   -0.10    0.40
   8   0 -14    0.80    0.60
   7   0 -14    0.50    0.70
   6   0 -14    7.70    1.40
  -6   0  14    8.50    1.60
  -6   0  14    6.90    1.60
  -5   0  14   -0.90    0.80
  -5   0  14   -0.20    1.00
   5   0 -14   -1.20    1.00
   4   0 -14  262.97    9.30
  -4   0  14  291.57    9.50
  -4   0  14  260.67    9.80
  -3   0  14    0.50    0.80
  -3   0  14    1.00    0.80
  -2   0  14  402.56   13.90
  -2   0  14  434.96   14.70
  -1   0  14    0.60    0.80
  -1   0  14   -0.70    1.00
  -1   0  14    0.20    0.70
   0   0  14  280.77    9.60
   0   0  14  274.57    9.40
   1   0  14    0.60    0.70
   1   0  14    0.10    0.70
  -2   0 -14   69.29    3.30
   2   0  14   63.69    3.00
   2   0  14   61.79    2.90
   3   0  14    0.60    0.90
   3   0  14    0.40    0.70
  -3   0 -14   -0.60    0.70
   4   0  14   49.10    2.30
  -4   0 -14   45.00    2.60
   4   0  14   47.30    2.40
  -5   0 -14    0.80    0.80
   5   0  14    0.20    0.80
   5   0  14    0.40    0.50
   6   0  14    4.50    0.90
   7   0  14    0.80    0.60
   8   1 -14    3.50    1.00
   7  -1 -14   45.60    2.20
   7   1 -14   41.20    2.10
   6  -1 -14    8.80    1.40
  -6  -1  14    5.60    1.80
   6   1 -14    8.90    1.40
  -6   1  14    8.90    1.50
   5  -1 -14    0.00    1.00
  -5  -1  14    0.80    0.80
  -5  -1  14    1.00    1.10
   5   1 -14   -0.60    0.90
  -5   1  14    1.20    0.80
  -5   1  14    0.10    1.30
   4  -1 -14  196.78    7.50
  -4  -1  14  208.68    8.00
  -4  -1  14  223.08    7.60
  -4   1  14  216.98    7.50
   4   1 -14  209.78    7.50
  -4   1  14  203.48    7.90
  -3  -1  14  128.59    6.50
  -3  -1  14  124.49    5.00
  -3   1  14  126.69    5.00
  -3   1  14  126.29    5.40
  -2  -1  14   88.39    3.90
  -2  -1  14   90.79    4.20
  -2   1  14   91.19    4.20
  -2   1  14   89.79    3.90
  -1  -1  14    7.10    1.60
  -1  -1  14    6.10    1.40
  -1   1  14    5.80    1.40
  -1   1  14    7.40    1.50
   0  -1  14  249.88    8.70
   0  -1  14  260.17    8.90
   0   1  14  249.58    8.60
   0   1  14  259.87    8.90
   1  -1  14  366.56   12.30
   1  -1  14  362.46   12.10
   1   1  14  366.96   12.20
   1   1  14  364.46   12.00
   2  -1  14  214.38    7.70
   2  -1  14  213.78    7.50
   2   1  14  219.18    7.50
   2   1  14  217.98    7.70
   3  -1  14  123.79    4.70
  -3  -1 -14  117.19    5.00
   3  -1  14  121.89    5.20
   3   1  14  128.49    4.80
   3   1  14  130.79    4.70
  -3   1 -14  120.79    5.00
   4  -1  14   24.10    1.60
  -4  -1 -14   25.30    1.90
   4  -1  14   26.50    1.70
   4   1  14   28.50    1.90
  -4   1 -14   26.00    2.00
   4   1  14   24.90    1.70
   5  -1  14    8.80    1.20
   5  -1  14    9.20    1.20
  -5  -1 -14   11.00    1.40
   5   1  14    8.20    1.00
  -6  -1 -14    1.30    1.10
   6  -1  14    1.20    0.50
   6  -1  14    0.60    0.70
   6   1  14    2.90    0.80
   7  -1  14   53.79    2.10
   8  -2 -14    2.30    0.70
   8   2 -14    0.90    0.60
   7  -2 -14    0.40    0.70
  -7  -2  14   -0.60    1.30
   7   2 -14    0.30    0.60
  -7   2  14   -0.30    1.20
   6  -2 -14  151.08    5.40
  -6  -2  14  140.09    5.80
   6   2 -14  147.19    5.20
  -6   2  14  145.09    5.30
  -5  -2  14  241.98    9.30
   5  -2 -14  264.97    8.80
  -5   2  14  257.57    8.80
   4  -2 -14  353.56   11.80
  -4  -2  14  320.37   12.60
  -4  -2  14  361.86   11.80
  -4   2  14  371.36   11.90
  -3  -2  14   19.50    2.00
  -3  -2  14   18.20    2.00
  -3   2  14   20.50    1.90
  -2  -2  14  235.38    8.50
  -2  -2  14  257.67    9.10
  -2   2  14  233.48    8.20
  -2   2  14  238.98    8.50
  -1  -2  14 1672.43   51.79
  -1  -2  14 1630.24   51.19
  -1   2  14 1625.64   51.19
  -1   2  14 1625.64   50.89
   0  -2  14   10.30    1.40
   0  -2  14   11.00    1.70
   0  -2  14    9.60    1.70
   0   2  14    8.70    1.50
   0   2  14    9.30    1.30
   1  -2  14  156.48    5.80
  -1  -2 -14  170.08    6.20
   1  -2  14  155.48    5.90
   1   2  14  153.68    5.70
   1   2  14  154.78    5.90
   2  -2  14  311.47   11.50
   2  -2  14  338.57   11.30
  -2  -2 -14  333.27   11.50
   2   2  14  343.07   11.20
   2   2  14  336.47   11.00
  -3  -2 -14   64.49    3.30
   3  -2  14   70.09    3.00
   3  -2  14   74.29    3.20
  -3   2 -14   64.19    3.30
   3   2  14   71.69    3.00
   3   2  14   72.69    3.20
  -4  -2 -14    6.40    1.20
   4  -2  14   10.10    1.30
   4  -2  14    8.60    1.20
   4   2  14    7.90    2.00
  -4   2 -14    7.20    1.90
   4   2  14    6.20    1.10
  -5  -2 -14    9.40    1.30
   5  -2  14   10.30    1.10
   5  -2  14    9.00    1.10
   5   2  14   10.00    1.10
   6  -2  14    5.30    0.80
   6  -2  14    4.30    1.00
   6   2  14    5.50    0.90
   7  -2  14    0.00    0.50
  -7  -3  14   22.40    2.20
   7  -3 -14   25.20    1.60
   7   3 -14   22.80    1.40
   6  -3 -14    0.80    0.90
  -6  -3  14    1.20    1.10
  -6   3  14    0.20    0.60
   6   3 -14    1.10    0.70
   5  -3 -14  292.87    9.90
  -4  -3  14    1.60    0.80
  -4   3  14    4.40    1.20
  -3  -3  14   72.99    3.40
  -3  -3  14   67.29    3.60
  -3   3  14   71.49    3.20
  -2  -3  14   96.49    4.00
  -2   3  14   90.29    3.90
  -2   3  14   87.99    3.70
  -1  -3  14    0.50    0.80
  -1   3  14   -0.10    0.80
  -1   3  14    1.60    0.80
   0  -3  14  242.78    8.10
   0  -3  14  243.88    8.30
   0  -3  14  202.68    9.60
   0   3  14  238.58    8.00
   0   3  14  243.58    8.30
   1  -3  14  548.25   17.80
   1  -3  14  555.64   17.90
  -1  -3 -14  535.45   18.20
   1   3  14  557.44   17.90
   1   3  14  562.04   17.70
   2  -3  14   31.20    1.90
  -2  -3 -14   31.50    2.10
   2  -3  14   32.90    2.00
   2   3  14   34.50    2.20
   2   3  14   30.40    1.80
   3  -3  14    4.50    1.20
   3  -3  14    6.10    1.10
   3   3  14    5.20    1.10
  -3   3 -14    6.80    1.90
   3   3  14    7.50    1.90
  -4  -3 -14   -0.40    0.70
   5  -3  14   20.70    1.40
  -5  -3 -14   24.20    1.70
   5  -3  14   22.20    1.40
   5   3  14   22.70    1.40
  -6  -3 -14   46.90    2.30
   6  -3  14   46.60    2.10
   6  -3  14   48.60    2.00
   6   3  14   45.70    2.00
   7  -4 -14    0.80    0.60
   7   4 -14   -0.60    0.60
  -7   4  14    1.30    0.60
   6  -4 -14  191.78    6.60
  -6  -4  14  188.48    7.00
  -6   4  14  189.28    6.50
  -5  -4  14    1.70    0.80
   5  -4 -14    0.90    1.00
  -5   4  14    1.10    0.60
  -4  -4  14   85.19    4.80
   4  -4 -14   87.69    4.10
  -4   4  14   89.09    3.70
  -3  -4  14  106.89    4.90
  -3   4  14  118.09    4.60
  -3   4  14  117.19    4.30
  -2  -4  14    7.90    1.50
   2  -4 -14    9.00    1.90
  -2  -4  14   11.40    1.80
  -2   4  14    8.60    1.30
  -2   4  14   10.20    1.70
  -1  -4  14   -0.40    0.80
   1  -4 -14    0.20    0.80
  -1  -4  14    0.50    0.80
  -1   4  14    0.10    0.60
  -1   4  14    1.50    0.80
   0  -4  14   34.70    2.60
   0  -4 -14   37.40    2.40
   0  -4  14   39.50    2.30
   0   4  14   39.40    2.30
   0   4  14   36.80    2.00
   1  -4  14  120.49    4.70
  -1  -4 -14  110.49    4.90
   1  -4  14  122.59    4.70
   1   4  14  120.19    4.70
   1   4  14  123.29    4.70
   2  -4  14    2.70    0.80
   2  -4  14    4.20    1.20
   2   4  14    3.70    1.00
   2   4  14    4.20    1.10
   3  -4  14  232.78    8.10
  -3  -4 -14  203.38    8.80
   3  -4  14  246.38    7.90
   3   4  14  227.88    7.70
  -4  -4 -14   61.19    3.00
   4  -4  14   57.99    2.60
   4  -4  14   60.59    2.60
   4   4  14   60.39    2.50
   5  -4  14   56.59    2.40
  -5  -4 -14   55.89    2.60
   5  -4  14   52.59    2.30
   5   4  14   57.19    2.30
   6  -4  14   17.90    1.00
  -7   5  14   41.30    1.70
  -6  -5  14   22.20    1.80
  -6   5  14   19.30    1.30
  -5  -5  14    1.40    0.80
   5  -5 -14   -0.20    0.80
  -5   5  14   -0.40    0.50
  -4  -5  14   30.90    2.20
   4  -5 -14   34.60    2.30
  -4   5  14   31.20    1.90
  -3  -5  14   60.09    3.30
  -3   5  14   60.99    2.60
  -3   5  14   63.99    2.90
  -2  -5  14    0.00    0.70
  -2   5  14    1.10    0.60
  -2   5  14    0.40    0.60
  -1  -5  14  138.79    5.20
   1  -5 -14  136.29    5.50
  -1  -5  14  129.09    5.60
  -1   5  14  143.59    5.10
  -1   5  14  147.09    5.30
   0  -5  14  202.68    7.80
   0  -5  14  216.98    7.40
   0  -5 -14  189.88    7.50
   0   5  14  221.78    7.40
   0   5  14  218.58    7.30
  -1  -5 -14   87.99    3.90
   1  -5  14   95.59    3.70
   1   5  14   88.49    4.00
   1   5  14   79.99    4.10
  -2  -5 -14  108.69    4.50
   2  -5  14  102.99    5.10
   2  -5  14  104.79    4.20
   2   5  14  109.39    4.00
   3  -5  14    6.60    1.10
   3  -5  14    5.20    1.00
  -3  -5 -14    5.30    1.30
   3   5  14    4.20    0.90
   4  -5  14   32.20    1.70
  -4  -5 -14   32.50    1.90
   4  -5  14   33.30    1.70
   4   5  14   31.20    2.10
   5  -5  14    4.90    1.00
   5  -5  14    4.80    0.70
  -5  -5 -14    3.80    1.20
   5   5  14    5.80    1.00
   6  -5  14    0.10    0.40
   6  -5  14   -0.40    0.40
   6  -6 -14    1.10    0.90
  -6   6  14    2.10    0.70
   5  -6 -14    7.10    1.30
  -5  -6  14    5.60    1.50
   4  -6 -14    7.80    1.70
  -4  -6  14    4.70    1.50
  -4   6  14    5.40    1.40
  -3  -6  14   38.40    2.50
  -3   6  14   41.70    2.10
  -3   6  14   40.50    1.90
  -2  -6  14   75.69    3.70
  -2   6  14   78.79    3.30
  -2   6  14   78.09    3.10
  -1  -6  14   13.50    2.20
  -1   6  14   17.60    1.30
  -1   6  14   19.20    1.60
   0  -6  14   21.90    1.80
   0   6  14   23.40    2.00
   0   6  14   20.40    1.40
   1  -6  14    6.80    2.20
   1  -6  14    3.90    1.20
  -1  -6 -14    4.30    1.60
   1   6  14    5.50    0.80
   2  -6  14   -0.50    0.70
   2  -6  14    0.20    0.60
   2   6  14    0.20    0.40
   3  -6  14    0.20    0.60
  -3  -6 -14    0.60    0.80
   3  -6  14   -0.30    0.50
   3   6  14    1.10    0.40
   4  -6  14   54.49    2.30
  -4  -6 -14   56.09    2.60
   4  -6  14   52.19    2.30
   4   6  14   55.59    2.20
   5  -6  14  127.99    4.30
   5  -6  14  127.69    4.30
  -5   7  14    9.10    0.90
  -4   7  14   21.70    1.30
  -3  -7  14    3.30    1.30
  -3   7  14    2.90    1.00
  -2  -7  14   15.80    3.30
  -2   7  14   14.80    1.10
  -2   7  14   13.60    1.40
  -1   7  14   20.80    1.80
  -1   7  14   20.60    1.90
   0   7  14    1.70    0.50
   1  -7  14    8.00    1.40
   1   7  14   12.10    1.00
   2  -7  14  170.68    5.70
   2  -7  14  171.98    5.70
   2   7  14  166.78    5.70
   3  -7  14   14.60    1.60
   3  -7  14   17.60    1.20
   3   7  14   18.80    1.10
   4  -7  14   26.70    1.20
   4  -7  14   24.40    1.30
  -3   8  14   10.70    0.90
  -1   8  14   30.50    1.40
   0   8  14  107.99    3.90
   1   8  14   15.90    1.00
   2   8  14    9.00    0.80
  -6   0  15    1.50    0.90
   6   0 -15   -0.10    0.80
   5   0 -15    0.10    1.10
  -5   0  15    4.30    1.40
  -5   0  15    0.90    1.10
  -4   0  15   -0.40    0.80
  -4   0  15   -0.40    1.00
  -3   0  15  416.06   13.50
  -3   0  15  393.96   13.90
  -2   0  15   -0.80    0.80
  -2   0  15   -0.40    0.80
  -1   0  15  140.49    5.20
  -1   0  15  141.59    5.40
   0   0  15   -0.80    0.80
   0   0  15   -1.10    0.70
   1   0  15   95.89    4.00
   1   0  15   96.29    3.90
   2   0  15    0.00    0.70
  -2   0 -15    0.30    0.60
   2   0  15    2.10    0.70
   3   0  15   87.49    3.50
   3   0  15   84.29    3.60
  -3   0 -15   83.79    3.80
  -4   0 -15   -0.50    0.70
   4   0  15    0.60    0.60
  -5   0 -15    4.30    1.60
   5   0  15    4.30    0.90
   5   0  15    4.50    1.20
   6   0  15   -0.10    0.40
   7  -1 -15   11.20    1.90
   7   1 -15   11.00    1.30
  -6  -1  15   20.90    2.30
   6  -1 -15   18.20    1.70
   6   1 -15   19.30    1.70
  -6   1  15   18.00    1.50
  -5  -1  15   32.00    2.40
  -5  -1  15   36.00    2.20
   5  -1 -15   34.10    2.50
  -5   1  15   34.40    2.10
   5   1 -15   31.90    2.30
  -4  -1  15   27.30    2.20
  -4  -1  15   32.00    2.10
  -4   1  15   27.40    2.00
  -3  -1  15   62.99    3.00
  -3  -1  15   55.29    3.30
  -3   1  15   64.69    3.00
  -2  -1  15  292.47   10.90
  -2  -1  15  319.47   10.60
  -2   1  15  311.77   10.60
  -1  -1  15   80.29    3.60
  -1  -1  15   78.29    3.90
  -1   1  15   79.59    4.40
  -1   1  15   85.39    3.40
   0  -1  15  109.79    4.50
   0  -1  15  114.19    4.40
   0   1  15  108.99    4.70
   0   1  15  110.99    4.30
   1  -1  15   80.79    4.80
   1  -1  15   82.29    3.40
   1   1  15   80.79    3.40
   1   1  15   78.59    3.50
   2  -1  15   19.30    1.60
   2  -1  15   16.00    1.60
  -2  -1 -15   17.70    1.70
   2   1  15   18.70    1.60
  -2   1 -15   19.50    1.80
   2   1  15   18.90    1.50
  -3  -1 -15    0.60    0.70
   3  -1  15    0.10    0.60
   3  -1  15    0.90    0.60
   3   1  15    0.10    0.70
  -3   1 -15   -0.30    0.70
   3   1  15    0.30    0.60
   4  -1  15  188.18    6.50
   4  -1  15  184.08    6.50
  -4  -1 -15  181.58    7.00
  -4   1 -15  187.18    6.80
   4   1  15  189.78    6.50
   4   1  15  183.18    6.50
   5  -1  15   19.10    1.30
   5  -1  15   19.00    1.30
  -5  -1 -15   19.20    1.70
   5   1  15   17.80    1.20
   6  -1  15   19.50    1.20
   6   1  15   20.20    1.20
   7  -2 -15   12.40    1.30
  -7   2  15    9.50    1.40
   7   2 -15   11.70    1.30
   6  -2 -15    2.00    1.00
  -6  -2  15    4.00    1.60
   6   2 -15    6.40    1.50
  -5  -2  15   -0.10    0.80
   5  -2 -15    3.10    1.20
  -5   2  15    1.70    0.70
   5   2 -15    1.20    1.10
  -4  -2  15   57.79    3.20
  -4   2  15   62.19    2.90
  -3  -2  15  104.49    4.90
  -3  -2  15  113.09    4.50
  -3   2  15  113.59    4.50
  -2  -2  15   95.19    4.00
  -2  -2  15   81.99    4.20
  -2   2  15   92.69    3.70
  -2   2  15   92.09    3.90
  -1  -2  15  254.07    9.50
  -1  -2  15  261.87    9.10
  -1   2  15  260.77    9.40
  -1   2  15  260.57    8.70
   0  -2  15   70.69    3.20
   0  -2 -15   65.19    3.40
   0  -2  15   71.99    3.20
   0   2  15   68.59    3.00
   0   2  15   73.39    3.30
   1  -2  15    2.50    1.00
   1   2  15    2.50    1.00
   1   2  15    4.00    1.30
  -2  -2 -15   23.60    1.90
   2  -2  15   28.80    1.80
  -2   2 -15   24.60    2.00
   2   2  15   26.90    1.80
   2   2  15   25.70    1.60
   3  -2  15   53.49    2.50
  -3  -2 -15   45.60    2.60
   3  -2  15   53.59    2.50
   3   2  15   53.39    2.40
   3   2  15   52.49    2.50
  -3   2 -15   47.90    2.70
   4  -2  15    0.60    0.50
   4  -2  15    0.80    0.60
  -4  -2 -15    0.70    0.60
   4   2  15   -0.40    0.50
  -5  -2 -15    5.30    1.20
   5  -2  15    7.50    1.00
   5  -2  15    6.00    0.80
   5   2  15    6.40    0.90
   6  -2  15   14.30    1.20
   6  -2  15   18.30    1.10
   6   2  15   17.90    1.10
   7  -3 -15   31.00    1.80
   7   3 -15   32.00    1.90
  -7   3  15   31.80    1.60
  -6  -3  15   20.80    1.90
   6  -3 -15   22.30    1.70
  -6   3  15   21.40    1.40
   6   3 -15   22.20    1.70
   5  -3 -15    1.70    1.20
  -5  -3  15    0.70    0.80
  -5   3  15    2.10    0.70
  -4  -3  15   38.50    2.50
  -4   3  15   44.90    2.30
   3  -3 -15   26.70    2.30
  -3  -3  15   23.10    2.00
  -3  -3  15   23.00    2.00
  -3   3  15   25.60    1.80
  -2  -3  15    8.10    1.60
   2  -3 -15    8.30    1.60
  -2  -3  15    5.40    1.50
  -2   3  15   10.70    1.40
  -2   3  15   12.10    1.50
  -1  -3  15   78.09    3.40
  -1  -3  15   71.99    3.80
   1  -3 -15   77.39    3.60
  -1   3  15   77.59    3.50
  -1   3  15   78.89    3.20
   0  -3  15   16.20    1.90
   0  -3 -15   11.80    1.60
   0  -3  15   14.00    1.50
   0   3  15   14.70    1.50
   0   3  15   10.80    1.20
   1  -3  15   66.79    3.10
  -1  -3 -15   64.09    3.50
   1  -3  15   63.89    3.00
   1   3  15   67.59    3.00
   1   3  15   66.69    2.90
   2  -3  15   54.89    2.60
   2  -3  15   54.49    2.70
  -2  -3 -15   53.49    2.90
  -2   3 -15   51.49    2.90
   2   3  15   58.29    2.50
   2   3  15   60.89    2.80
   3  -3  15   60.59    3.40
   3  -3  15   58.79    3.00
  -3  -3 -15   60.19    3.50
   3   3  15   58.29    2.90
  -3   3 -15   56.49    3.70
   3   3  15   58.19    2.80
  -4  -3 -15  154.08    6.00
   4  -3  15  145.49    5.60
   4  -3  15  154.38    5.40
   4   3  15  152.78    5.50
   5  -3  15    1.10    0.50
  -5  -3 -15    0.60    0.60
   5  -3  15    0.90    0.50
   5   3  15    0.50    0.50
   6  -3  15    1.30    0.40
   6  -3  15    2.70    0.80
   6   3  15    0.40    0.60
  -7   4  15    5.20    1.10
   6  -4 -15    5.20    1.00
  -6  -4  15    4.20    1.50
  -6   4  15    5.90    1.00
   5  -4 -15   11.30    1.90
  -5  -4  15    9.70    1.40
  -5   4  15   11.30    1.10
  -4  -4  15    1.60    0.80
  -4   4  15    1.10    0.60
  -3  -4  15   31.10    2.40
  -3   4  15   34.00    2.00
  -3   4  15   38.60    2.10
   2  -4 -15   -0.20    1.10
  -2  -4  15    2.80    1.50
  -2  -4  15    0.50    0.80
  -2   4  15    1.30    0.70
  -2   4  15    0.50    0.60
   1  -4 -15  176.78    6.80
  -1  -4  15  176.78    7.00
  -1  -4  15  185.88    6.60
  -1   4  15  185.28    6.40
  -1   4  15  188.08    6.60
   0  -4 -15    4.00    1.40
   0  -4  15    3.00    0.80
   0   4  15    4.60    1.40
   0   4  15    5.60    1.00
   1  -4  15  182.68    6.40
   1  -4  15  169.48    6.80
  -1  -4 -15  170.78    6.70
   1   4  15  181.78    6.30
   1   4  15  188.68    6.40
  -2  -4 -15   10.40    1.30
   2  -4  15    9.40    1.30
   2  -4  15    9.60    1.30
  -2   4 -15    8.00    2.20
   2   4  15    9.80    1.70
   2   4  15   12.80    1.10
   3  -4  15   22.80    1.50
  -3  -4 -15   22.90    1.80
   3  -4  15   23.40    1.60
   3   4  15   23.60    1.40
  -4  -4 -15   10.80    1.30
   4  -4  15   11.80    1.00
   4  -4  15   11.30    1.10
   4   4  15   11.30    1.00
   5  -4  15    2.90    1.00
  -5  -4 -15    3.70    1.20
   5  -4  15    2.40    0.70
   5   4  15    3.60    1.00
   6  -4  15   19.00    1.00
   6  -4  15   16.60    1.00
  -6   5  15    0.20    0.50
  -5  -5  15   21.20    1.80
  -5   5  15   22.10    1.50
  -4  -5  15   91.89    5.00
  -4   5  15  105.89    3.90
  -3  -5  15  166.98    6.60
  -3   5  15  170.48    5.80
  -3   5  15  174.48    6.10
  -2  -5  15    7.60    1.50
  -2   5  15    4.20    1.10
  -2   5  15    7.10    1.30
  -1  -5  15    2.30    0.90
  -1  -5  15    2.80    1.00
  -1   5  15    1.60    0.60
  -1   5  15    2.00    0.70
   0  -5 -15   18.00    1.80
   0  -5  15   19.00    1.60
   0   5  15   18.60    1.60
  -1  -5 -15   11.40    1.60
   1  -5  15   13.40    1.40
   1  -5  15   15.00    1.70
   1   5  15   10.40    1.80
   1   5  15   12.40    1.00
   2  -5  15   30.70    1.90
  -2  -5 -15   32.60    2.10
   2  -5  15   32.80    1.80
   2   5  15   31.00    1.60
   3  -5  15   18.60    1.30
  -3  -5 -15   19.50    1.50
   3  -5  15   17.80    1.40
   3   5  15   18.60    1.20
  -4  -5 -15    0.00    0.70
   4  -5  15    0.80    0.50
   4  -5  15    0.00    0.40
   5  -5  15   18.50    1.00
   5  -5  15   17.10    1.10
   5   5  15   17.00    1.10
  -4  -6  15   14.60    1.80
  -4   6  15   15.00    1.20
  -3  -6  15   21.60    2.00
  -3   6  15   19.80    1.30
  -3   6  15   20.30    1.40
  -2  -6  15    9.20    2.00
  -2   6  15    8.40    1.20
  -2   6  15   10.30    1.00
  -1   6  15   35.30    1.80
  -1   6  15   35.00    2.00
   0  -6  15    2.70    0.90
   0   6  15    2.60    1.00
   0   6  15    3.50    1.20
   1  -6  15   15.60    1.30
  -1  -6 -15   13.40    1.90
   1   6  15   15.70    1.10
   2  -6  15    0.40    0.60
  -2  -6 -15    0.50    0.90
   2  -6  15    0.80    0.80
   2   6  15    2.20    0.70
  -3  -6 -15    6.70    1.50
   3  -6  15    3.20    0.70
   3   6  15    3.80    0.70
   4  -6  15   60.89    2.30
   4  -6  15   59.69    2.30
   4   6  15   61.79    2.30
  -4   7  15   49.80    2.00
  -3   7  15   35.40    1.60
  -3   7  15   34.90    1.70
  -2   7  15    4.90    0.80
  -2   7  15    3.50    1.20
  -1   7  15    7.80    0.80
   0   7  15   35.40    1.60
   1   7  15   -0.10    0.40
   2  -7  15    2.00    0.70
   2   7  15    3.50    0.70
   3  -7  15    6.60    0.90
   3   7  15    8.50    0.80
  -2   8  15   26.20    1.20
  -1   8  15   50.39    1.90
   0   8  15   23.50    1.10
   1   8  15   12.60    0.80
  -5   0  16    1.10    0.70
  -4   0  16   46.70    2.90
  -4   0  16   52.39    2.70
  -3   0  16    1.00    0.70
  -3   0  16   -0.60    0.90
  -2   0  16  259.67    9.00
  -1   0  16   -1.20    1.00
  -1   0  16   -0.20    0.70
   0   0  16 1214.58   38.80
   0   0  16 1250.77   38.50
   1   0  16   -1.00    0.70
   1   0  16   -0.60    0.60
  -1   0 -16   -0.10    0.60
   2   0  16   62.29    2.90
  -2   0 -16   56.69    3.10
   2   0  16   66.59    2.80
   3   0  16   -0.10    0.60
   3   0  16    0.00    0.80
  -3   0 -16   -0.20    0.70
   4   0  16    8.20    0.90
   4   0  16    8.60    1.20
   5   0  16    0.00    0.40
   5   0  16    0.60    0.80
   6   0  16   -0.10    0.40
  -6  -1  16    1.90    1.40
  -6   1  16    0.90    0.70
  -5  -1  16   13.50    1.90
  -5  -1  16   11.90    1.70
  -5   1  16   12.30    1.40
  -4  -1  16   34.50    2.50
  -4  -1  16   37.90    2.20
  -4   1  16   37.70    2.30
  -3  -1  16   29.40    2.30
  -3  -1  16   28.40    2.00
  -3   1  16   28.00    1.90
  -2  -1  16   11.90    1.40
  -2  -1  16    9.90    1.70
  -2   1  16   11.00    1.40
  -1  -1  16   13.50    1.50
  -1   1  16   10.10    1.60
  -1   1  16   10.20    1.40
   0  -1  16  235.78    8.10
   0  -1  16  233.48    8.30
   0   1  16  241.28    8.10
   0   1  16  233.18    8.30
  -1  -1 -16  176.58    7.10
   1  -1  16  190.48    6.80
   1  -1  16  194.08    6.70
   1   1  16  193.08    6.80
   1   1  16  192.98    6.60
  -2  -1 -16   79.19    3.70
   2  -1  16   86.79    3.40
   2  -1  16   85.29    3.60
  -2   1 -16   83.09    3.80
   2   1  16   84.49    3.50
   2   1  16   86.29    3.40
   3  -1  16   15.50    1.30
  -3  -1 -16   11.40    1.40
   3  -1  16   13.60    1.30
   3   1  16   11.90    1.40
  -3   1 -16   13.60    1.60
   3   1  16   12.10    1.20
  -4  -1 -16    8.40    1.30
   4  -1  16    9.30    1.10
   4  -1  16    9.40    1.00
  -4   1 -16    9.10    1.50
   4   1  16    9.10    1.00
   4   1  16    9.30    1.30
   5  -1  16   74.89    2.80
  -5  -1 -16   71.39    3.20
   5  -1  16   73.09    2.90
   5   1  16   78.49    3.10
   6  -1  16   43.30    1.70
   6   1  16   42.80    1.80
  -6  -2  16   22.10    2.20
  -6   2  16   19.10    1.40
  -5  -2  16   14.20    2.70
  -5   2  16   14.60    1.30
  -4  -2  16   22.20    2.40
  -4  -2  16   23.20    1.90
  -4   2  16   25.70    1.70
  -3  -2  16   44.60    2.90
  -3  -2  16   50.29    3.10
  -3   2  16   46.70    2.40
  -2  -2  16   74.29    3.30
  -2  -2  16   69.59    3.70
  -2   2  16   73.79    3.30
  -2   2  16   73.69    3.20
  -1  -2  16    1.50    0.80
   1  -2 -16    0.80    0.80
  -1  -2  16    1.20    0.90
  -1   2  16    0.50    0.80
  -1   2  16    1.00    0.70
   0  -2  16  566.54   17.80
   0  -2 -16  511.05   18.00
   0  -2  16  535.55   17.40
   0   2  16  557.34   17.50
   0   2  16  556.54   18.00
   1  -2  16   11.10    1.30
  -1  -2 -16    9.90    1.40
   1  -2  16   11.40    1.50
   1   2  16   10.90    1.20
   1   2  16   10.40    1.40
   2  -2  16  270.67    8.90
   2  -2  16  260.57    8.80
  -2  -2 -16  242.28    9.10
  -2   2 -16  242.18    9.00
   2   2  16  259.77    8.90
   2   2  16  272.77    8.70
  -3  -2 -16  110.39    4.50
   3  -2  16  111.89    4.30
   3  -2  16  113.79    4.20
  -3   2 -16  107.89    4.50
   3   2  16  111.09    4.20
   3   2  16  112.89    4.20
   4  -2  16   20.70    1.40
   4  -2  16   20.80    1.40
  -4  -2 -16   22.60    1.70
   4   2  16   20.80    1.30
   5  -2  16   26.40    1.40
  -5  -2 -16   26.00    1.80
   5  -2  16   27.60    1.40
   5   2  16   26.50    1.40
   6  -2  16    7.10    0.70
  -6  -3  16    0.70    1.20
  -6   3  16    1.00    0.50
  -5  -3  16    3.30    1.30
  -5   3  16    1.60    0.60
  -4  -3  16   16.20    1.70
  -4   3  16   15.50    1.40
  -3  -3  16   98.39    4.50
  -3  -3  16  107.19    4.10
  -2  -3  16    4.10    1.50
   2  -3 -16    4.30    1.60
  -2   3  16    5.20    1.30
  -2   3  16    4.80    1.20
  -1  -3  16  112.39    4.40
  -1  -3  16  100.99    4.70
   1  -3 -16  101.09    4.50
  -1   3  16  118.79    5.50
  -1   3  16  111.59    4.10
   0  -3  16    1.80    0.70
   0  -3 -16    1.50    0.80
   0   3  16    1.20    0.60
   0   3  16    0.20    0.70
  -1  -3 -16  269.17   10.00
   1  -3  16  287.07    9.70
   1  -3  16  290.67    9.80
   1   3  16  290.87    9.70
   1   3  16  299.67    9.60
  -2  -3 -16    2.60    1.10
   2  -3  16    1.50    0.60
   2  -3  16    2.20    0.70
   2   3  16    0.90    0.70
   2   3  16    2.80    0.90
  -2   3 -16    1.50    0.90
  -3  -3 -16   22.90    1.70
   3  -3  16   25.20    1.50
   3  -3  16   22.20    1.50
   3   3  16   23.70    1.40
   4  -3  16   14.40    1.10
   4  -3  16   15.40    1.20
  -4  -3 -16   15.40    1.40
   4   3  16   15.10    1.10
   5  -3  16    0.40    0.50
   5  -3  16    0.70    0.40
   5   3  16    0.80    0.50
  -6   4  16    2.90    0.80
  -5  -4  16    4.90    1.40
  -5   4  16    4.30    0.90
  -4  -4  16   42.60    3.50
  -4   4  16   53.99    2.40
  -3  -4  16    7.00    1.50
  -3   4  16    7.00    1.10
  -2  -4  16   30.30    2.30
  -2  -4  16   37.00    2.10
  -2   4  16   31.50    1.80
  -2   4  16   31.10    1.90
  -1  -4  16   42.70    2.70
   1  -4 -16   44.40    2.70
  -1  -4  16   49.99    2.40
  -1   4  16   47.60    2.20
  -1   4  16   42.10    2.40
   0  -4 -16    2.60    0.90
   0  -4  16    3.70    1.20
   0   4  16    2.30    0.70
   0   4  16    4.90    0.90
  -1  -4 -16    2.80    0.80
   1  -4  16    2.40    0.90
   1  -4  16    3.90    1.00
   1   4  16    1.80    0.60
   1   4  16    4.00    1.30
   2  -4  16  124.89    4.60
  -2  -4 -16  128.89    5.00
   2  -4  16  128.59    4.70
   2   4  16  121.79    4.50
   3  -4  16   35.40    1.80
   3  -4  16   35.30    1.80
  -3  -4 -16   35.20    2.00
   3   4  16   35.00    1.70
   4  -4  16   13.90    1.10
   4  -4  16   13.90    1.00
  -4  -4 -16   15.70    1.40
   4   4  16   15.00    1.40
   5  -4  16   13.80    0.90
   5  -4  16   14.00    0.90
   5   4  16   13.80    1.00
  -5   5  16    0.60    0.50
  -4  -5  16   18.30    1.70
  -4   5  16   18.30    1.30
  -3  -5  16    4.30    1.50
  -3   5  16    1.60    0.80
  -3   5  16    2.80    0.90
  -2   5  16   34.00    1.70
  -2   5  16   35.50    1.90
  -1  -5  16    9.90    1.50
  -1   5  16    6.30    0.90
  -1   5  16    8.00    1.20
   0  -5 -16   23.10    2.00
   0  -5  16   23.80    1.60
   0   5  16   22.60    1.60
   0   5  16   22.90    1.40
   1  -5  16    5.10    1.10
  -1  -5 -16    5.50    1.60
   1   5  16    5.40    0.90
   2  -5  16    0.50    0.50
   2  -5  16   -1.00    0.70
  -2  -5 -16    0.60    0.70
   2   5  16    0.40    0.40
  -3  -5 -16   55.59    2.60
   3  -5  16   55.29    2.30
   3  -5  16   49.40    2.20
   3   5  16   53.49    2.20
   4  -5  16   21.40    1.20
   4  -5  16   21.00    1.30
   4   5  16   20.40    1.10
  -5   6  16   11.10    0.90
  -4   6  16   26.50    1.60
  -3  -6  16    6.30    1.90
  -3   6  16    4.10    0.80
  -3   6  16    5.40    1.20
  -2   6  16   11.70    1.20
  -2   6  16   12.20    1.00
  -1   6  16   63.59    2.60
  -1   6  16   62.79    2.50
   0  -6  16    3.50    1.50
   0   6  16    5.20    0.80
   1  -6  16    0.70    0.70
   1   6  16    0.60    0.40
   2  -6  16   12.90    1.20
   2   6  16   13.80    1.00
   3  -6  16    4.90    0.80
   3  -6  16    2.40    0.70
   3   6  16    3.20    0.60
  -3   7  16   95.69    3.80
  -2   7  16   61.29    2.30
  -1   7  16    2.20    0.70
   0   7  16   13.60    0.90
   1   7  16   19.80    1.10
   2   7  16   20.90    1.00
  -5   0  17  415.36   13.40
  -4   0  17   -0.40    0.60
  -3   0  17   63.29    2.90
  -2   0  17   -0.60    0.60
  -1   0  17   33.50    2.00
   0   0  17   -0.60    0.60
   1   0  17   27.70    1.80
  -1   0 -17   27.60    2.10
   1   0  17   27.00    2.40
  -2   0 -17    1.00    0.70
   2   0  17    1.30    0.60
   2   0  17    0.40    0.60
   3   0  17   28.70    1.60
   3   0  17   28.60    1.70
  -3   0 -17   28.80    1.90
   4   0  17    0.50    0.60
  -4   0 -17   -0.80    0.80
   4   0  17    0.40    0.50
   5   0  17   97.99    3.60
  -6   1  17   27.20    1.70
  -5   1  17    0.70    0.60
  -4  -1  17   54.19    2.50
  -4  -1  17   48.50    2.90
  -4   1  17   50.99    2.50
  -3  -1  17    0.40    0.70
  -3   1  17    1.40    0.60
  -2  -1  17    5.10    1.40
  -2   1  17    5.40    1.10
  -1  -1  17    2.90    1.10
  -1   1  17    5.00    1.10
  -1   1  17    1.30    0.90
   0  -1  17   30.20    2.00
   0  -1  17   31.50    1.90
   0  -1 -17   29.20    2.10
   0   1  17   38.00    2.10
  -1  -1 -17   92.29    5.00
   1  -1  17   95.09    3.80
   1  -1  17   89.29    3.60
  -1   1 -17   82.79    3.90
   1   1  17   94.39    4.20
   1   1  17   91.39    3.90
   2  -1  17    3.80    1.00
  -2  -1 -17    1.90    0.70
   2   1  17    3.40    1.00
  -2   1 -17    1.80    0.80
   2   1  17    1.00    0.60
  -3  -1 -17    1.50    0.60
   3  -1  17    1.10    0.50
   3  -1  17    0.00    0.50
   3   1  17    0.40    0.50
  -3   1 -17    1.40    0.80
   3   1  17    1.40    0.60
  -4  -1 -17   12.00    1.50
   4  -1  17   11.20    1.00
   4  -1  17   10.00    1.00
  -4   1 -17   11.50    2.50
   4   1  17   10.20    0.90
   5  -1  17   81.79    3.00
   5   1  17   85.09    3.10
  -6   2  17   -0.30    0.60
  -5  -2  17  102.19    4.30
  -5   2  17  105.19    3.90
  -4  -2  17    2.50    0.90
  -4   2  17    4.30    1.20
  -3  -2  17   35.20    2.40
  -3  -2  17   39.30    2.10
   3  -2 -17   38.10    2.50
  -3   2  17   38.90    2.10
   2  -2 -17  113.79    4.80
  -2  -2  17  120.19    4.50
   1  -2 -17   57.79    3.00
  -1   2  17   62.39    2.90
  -1   2  17   59.99    2.60
   0  -2  17   64.79    3.30
   0  -2  17   57.19    2.80
   0  -2 -17   62.29    3.20
   0   2  17   59.99    3.20
   0   2  17   58.99    2.60
  -1  -2 -17   10.90    1.40
   1  -2  17   11.20    1.30
   1  -2  17   11.50    1.40
   1   2  17   11.00    1.20
   1   2  17   10.40    1.30
  -2  -2 -17  237.18    8.50
   2  -2  17  236.28    8.00
   2  -2  17  227.88    7.80
   2   2  17  223.58    7.80
   2   2  17  231.18    7.90
  -2   2 -17  235.68    8.20
   3  -2  17  116.49    4.40
  -3  -2 -17  140.29    6.00
   3  -2  17  121.09    4.40
   3   2  17  115.49    4.40
  -3   2 -17  120.99    4.80
   3   2  17  121.69    4.40
  -4  -2 -17  217.88    7.80
   4  -2  17  247.98    8.40
   4  -2  17  216.68    7.50
   4   2  17  227.68    8.20
   5  -2  17   58.69    2.20
   5  -2  17   61.29    2.30
   5   2  17   61.09    2.30
  -6   3  17    0.70    0.50
  -5  -3  17   17.40    1.80
  -5   3  17   14.00    1.30
  -4  -3  17   27.00    2.00
  -4   3  17   24.80    1.60
  -3  -3  17    0.70    0.80
  -3  -3  17    2.30    0.90
  -3   3  17    1.40    0.60
  -2  -3  17    0.70    0.80
  -2  -3  17    1.20    0.80
   2  -3 -17    1.60    1.00
  -2   3  17    1.30    0.60
  -2   3  17    2.00    0.80
   1  -3 -17   10.00    1.60
  -1  -3  17   10.50    1.20
  -1   3  17    9.30    1.20
  -1   3  17    9.20    1.20
   0  -3  17  314.57   10.20
   0  -3 -17  299.67   10.40
   0   3  17  297.67   10.10
   0   3  17  293.27    9.90
   1  -3  17   27.60    1.70
  -1  -3 -17   28.00    2.00
   1  -3  17   27.50    1.90
   1   3  17   27.60    1.70
   1   3  17   31.40    1.60
   2  -3  17    0.00    0.50
  -2  -3 -17    0.40    0.60
   2  -3  17    0.30    0.70
   2   3  17    0.50    0.40
  -2   3 -17    1.40    1.00
   2   3  17    0.20    0.70
   3  -3  17    7.90    1.20
  -3  -3 -17    8.90    1.30
   3  -3  17    9.60    1.00
   3   3  17    7.60    0.90
  -4  -3 -17   83.39    3.40
   4  -3  17   83.29    3.10
   4  -3  17   85.89    3.10
   4   3  17   84.89    3.10
   5  -3  17   10.30    0.80
   5  -3  17   10.10    0.80
   5   3  17    8.10    0.80
  -5   4  17    7.20    1.30
  -4  -4  17   10.90    1.60
  -4   4  17    9.40    1.00
  -3  -4  17   -0.70    0.80
  -3   4  17   -0.10    0.50
  -2  -4  17   14.90    1.60
  -2   4  17   12.60    1.20
  -2   4  17   11.20    1.30
   1  -4 -17  144.69    5.60
  -1  -4  17  149.29    5.30
  -1   4  17  147.89    5.40
  -1   4  17  149.69    5.10
   0  -4  17   13.90    1.30
   0  -4 -17   11.80    1.60
   0   4  17   11.70    1.10
   0   4  17   12.80    1.30
   1  -4  17   16.40    1.30
  -1  -4 -17   13.00    1.40
   1   4  17   15.30    1.40
  -1   4 -17   14.20    1.90
   1   4  17   17.30    1.20
  -2  -4 -17    0.40    0.70
   2  -4  17    0.60    0.50
   2  -4  17    1.40    0.70
   2   4  17    1.00    0.40
   3  -4  17   86.59    3.30
  -3  -4 -17   92.19    3.60
   3  -4  17   85.39    3.30
   3   4  17   88.99    3.20
   4  -4  17    2.90    0.60
   4  -4  17    3.80    0.80
   4   4  17    3.00    0.70
  -5   5  17    3.40    0.70
  -4   5  17    0.50    0.40
  -3  -5  17    2.80    1.00
  -3   5  17    3.20    1.00
  -2   5  17    4.00    1.00
  -2   5  17    3.20    1.00
  -1   5  17    5.80    0.90
  -1   5  17    5.10    1.00
   0  -5 -17   20.50    2.40
   0  -5  17   21.80    1.50
   0   5  17   23.30    1.30
   0   5  17   20.10    1.50
   1  -5  17    4.00    0.90
   1   5  17    2.60    0.80
   2  -5  17   17.40    2.20
  -2  -5 -17   16.90    1.70
   2  -5  17   20.90    1.30
   2   5  17   17.90    1.10
   3  -5  17    5.70    1.10
   3  -5  17    5.30    0.70
   3   5  17    4.50    0.70
  -4   6  17    2.30    0.70
  -3   6  17   39.80    1.70
  -2   6  17   17.00    1.10
  -2   6  17   17.80    1.20
  -1   6  17   17.50    1.50
   0   6  17   13.20    0.90
   1  -6  17    4.80    1.00
   1   6  17    2.50    0.60
   2  -6  17    0.10    0.50
   2   6  17   -0.40    0.30
  -1   7  17    8.00    0.80
   0   7  17   11.00    0.80
  -5   0  18    0.60    0.70
  -4   0  18    1.40    0.60
  -3   0  18    0.60    0.60
  -2   0  18  132.59    5.50
  -1   0  18    1.10    0.60
   0   0  18  110.39    4.30
   0   0 -18  108.39    4.60
   0   0  18  114.79    4.10
  -1   0 -18    0.60    0.70
   1   0  18   -0.40    0.50
   1   0  18    1.10    0.60
  -2   0 -18  124.69    5.30
   2   0  18  127.09    4.50
   2   0  18  128.39    4.60
   3   0  18    0.20    0.60
   3   0  18    0.10    0.50
  -3   0 -18    0.00    0.70
   4   0  18   17.10    1.00
   4   0  18   15.50    1.20
  -5   1  18   51.89    2.20
  -4  -1  18    1.30    0.70
   4  -1 -18   -1.00    1.20
  -4   1  18    1.40    0.60
  -3  -1  18   89.39    3.50
  -3   1  18   90.29    3.60
  -2  -1  18   17.20    1.50
  -2   1  18   20.10    1.40
  -1  -1  18    0.70    0.60
   1  -1 -18    0.80    0.70
  -1   1  18    1.40    0.90
  -1   1  18    1.00    0.60
   0  -1 -18   -0.20    0.60
   0  -1  18    0.30    0.50
   0  -1  18    0.60    0.80
   0   1  18    0.00    0.50
   0   1  18    0.00    0.70
  -1  -1 -18  136.49    5.20
   1  -1  18  134.39    4.80
   1  -1  18  131.39    4.90
   1   1  18  128.89    4.80
  -1   1 -18  131.59    5.20
   1   1  18  133.89    4.70
  -2  -1 -18   90.79    3.90
   2  -1  18   86.89    3.50
   2  -1  18   85.89    3.40
   2   1  18   89.49    3.40
  -2   1 -18   89.49    3.80
   2   1  18   90.69    3.50
  -3  -1 -18   24.60    1.60
   3  -1  18   23.80    1.40
   3  -1  18   23.70    1.40
  -3   1 -18   25.00    1.90
   3   1  18   25.40    1.50
   3   1  18   27.40    1.90
   4  -1  18   10.60    0.90
   4  -1  18    8.30    0.90
   4   1  18   11.30    0.90
  -5   2  18   26.10    1.40
  -4   2  18    0.50    0.50
   3  -2 -18   19.40    2.20
  -3  -2  18   20.20    1.50
  -3   2  18   20.30    1.40
   2  -2 -18   30.90    2.10
  -2  -2  18   30.90    1.80
  -2   2  18   27.70    1.70
   1  -2 -18    0.30    0.70
  -1  -2  18   -0.80    0.60
  -1   2  18    0.10    0.60
  -1   2  18    0.20    0.70
   0  -2  18   72.89    3.10
   0  -2 -18   73.39    3.30
   0   2  18   69.49    3.00
   0   2  18   73.99    2.90
  -1  -2 -18   16.80    1.60
   1  -2  18   15.60    1.50
   1  -2  18   15.40    1.20
  -1   2 -18   15.00    2.40
   1   2  18   15.40    1.30
   1   2  18   17.40    1.20
   2  -2  18   31.50    1.70
   2  -2  18   31.70    1.70
  -2  -2 -18   30.70    1.90
   2   2  18   31.40    1.60
   2   2  18   30.70    1.70
  -2   2 -18   32.00    2.10
   3  -2  18   20.50    1.30
  -3  -2 -18   22.80    1.60
   3  -2  18   21.70    1.30
   3   2  18   20.70    1.30
   3   2  18   23.40    1.50
   4  -2  18   28.20    1.40
   4  -2  18   29.10    1.40
   4   2  18   27.40    1.30
  -5   3  18    1.10    0.50
  -4   3  18    0.30    0.60
  -3   3  18   38.20    1.90
   2  -3 -18    8.70    2.00
  -2  -3  18    5.50    1.20
  -2   3  18    4.90    0.90
   1  -3 -18    4.60    1.10
  -1  -3  18    5.00    1.10
  -1   3  18    5.50    1.10
  -1   3  18    6.40    1.00
   0  -3 -18   50.29    2.60
   0  -3  18   48.60    2.30
   0   3  18   50.19    2.20
   0   3  18   49.00    2.30
  -1  -3 -18   16.50    1.50
   1  -3  18   12.90    2.40
   1  -3  18   17.20    1.20
  -1   3 -18   14.70    1.70
   1   3  18   16.00    1.30
   1   3  18   15.20    1.10
   2  -3  18  123.39    4.40
   2  -3  18  124.79    4.40
  -2  -3 -18  124.59    4.70
   3  -3  18   12.40    0.90
   3  -3  18   14.40    1.10
  -3  -3 -18   14.20    1.40
   3   3  18   12.50    0.90
   4  -3  18   78.69    2.80
   4  -3  18   78.49    2.70
   4   3  18   75.79    2.70
  -5   4  18   22.70    1.20
  -3   4  18   37.80    1.90
  -2   4  18   18.60    1.40
  -1  -4  18    4.50    1.10
   1  -4 -18    7.20    1.90
  -1   4  18    5.60    1.00
  -1   4  18    4.10    0.90
   0  -4 -18    3.50    1.40
   0  -4  18    2.10    0.60
   0   4  18    2.10    0.50
   0   4  18    4.00    0.90
   1  -4  18  122.99    4.30
  -1  -4 -18  127.39    4.60
   1   4  18  109.49    4.20
   1   4  18  117.59    4.20
   2  -4  18  118.89    4.10
  -2  -4 -18  118.09    4.50
   2  -4  18  115.69    4.10
   2   4  18  116.59    4.10
   3  -4  18   37.10    1.60
   3  -4  18   33.80    1.50
   3   4  18   34.80    1.50
  -4   5  18    5.40    0.80
  -3   5  18   -0.40    0.40
  -2   5  18    6.40    1.10
  -1   5  18    2.60    0.90
   0  -5  18    0.10    0.60
   0   5  18   -0.90    0.70
   0   5  18   -0.10    0.50
   1  -5  18   34.80    1.60
   2  -5  18    9.10    0.80
   2   5  18    9.20    0.80
  -1   6  18    2.20    0.60
   0   6  18    6.70    0.80
   1   6  18   26.00    1.20
  -4   0  19    0.50    0.60
  -3   0  19  235.88    8.00
  -2   0  19   -0.20    0.50
   1   0 -19    0.80    0.60
  -1   0  19    0.30    0.50
   0   0 -19    0.40    0.60
   0   0  19    0.20    0.50
   0   0  19   -1.10    0.80
   1   0  19   44.00    2.10
   1   0  19   43.00    2.00
  -1   0 -19   46.50    2.30
   2   0  19   -0.40    0.50
  -2   0 -19    0.10    0.70
   2   0  19    0.10    0.50
   3   0  19   14.80    1.10
   3   0  19   13.70    1.00
   4   0  19    0.20    0.40
  -4  -1  19    5.60    1.20
   3  -1 -19    5.50    1.60
  -3  -1  19    5.20    1.00
  -3   1  19    5.40    0.90
   2  -1 -19    1.10    0.80
  -2  -1  19    0.00    0.50
  -2   1  19    1.10    0.50
  -1  -1  19    2.20    0.60
   1  -1 -19    1.40    0.70
  -1   1  19    2.50    0.80
   0  -1 -19    3.60    1.30
   0  -1  19    3.70    0.90
   0   1  19    5.00    1.10
   0   1  19    3.90    0.80
   1  -1  19    3.30    1.10
  -1  -1 -19    2.80    1.20
   1  -1  19    4.50    0.80
   1   1  19    3.20    0.90
  -1   1 -19    5.10    1.30
   1   1  19    3.80    0.90
   2  -1  19   13.20    1.10
  -2  -1 -19   14.00    1.40
   2  -1  19   12.10    1.00
   2   1  19   13.10    1.00
   2   1  19   11.70    1.10
  -2   1 -19   13.60    1.60
   3  -1  19    2.50    0.80
   3  -1  19    1.40    0.50
   3   1  19    0.90    0.40
   3   1  19    3.80    1.00
  -4   2  19   24.90    1.50
  -3  -2  19    6.00    1.20
  -3   2  19    8.60    1.50
  -2  -2  19   30.90    1.60
   2  -2 -19   29.90    2.20
  -2   2  19   31.60    1.70
  -1  -2  19    1.10    0.60
   1  -2 -19    0.10    0.80
  -1   2  19    0.30    0.50
   0  -2 -19   43.80    2.40
   0  -2  19   44.10    2.10
   0   2  19   45.50    2.00
   0   2 -19   45.80    2.40
   0   2  19   43.50    2.10
   1  -2  19   64.79    2.60
  -1  -2 -19   66.09    2.90
   1   2  19   64.69    2.60
  -1   2 -19   64.49    3.00
   1   2  19   65.29    2.50
   2  -2  19    0.70    0.60
  -2  -2 -19    3.00    1.10
   2  -2  19    1.00    0.50
   2   2  19    1.70    0.60
   2   2  19    1.70    0.50
   3  -2  19   12.80    1.00
   3  -2  19   11.70    0.90
   3   2  19   13.00    0.90
  -4   3  19   24.90    1.30
  -3   3  19    1.00    0.50
  -2  -3  19   15.40    1.30
  -2   3  19   15.10    1.10
  -1  -3  19   49.40    2.10
   1  -3 -19   46.30    2.60
  -1   3  19   47.20    2.10
  -1   3  19   49.10    2.20
   0  -3 -19   21.10    1.70
   0  -3  19   21.90    1.30
   0   3  19   21.20    1.70
   0   3  19   22.30    1.30
   0   3 -19   18.30    1.70
   1  -3  19    0.30    0.50
  -1  -3 -19   -0.10    0.70
   1   3  19    0.40    0.50
   1   3  19    1.20    0.60
   2   3  19   42.10    1.80
   3  -3  19    6.50    0.70
   3   3  19    6.70    0.70
  -3   4  19   30.60    1.50
  -2   4  19    2.60    0.80
  -1  -4  19    5.40    1.20
  -1   4  19    3.00    0.70
  -1   4  19    2.90    0.80
   0  -4  19    2.70    0.90
   0   4  19    0.90    0.50
   0   4  19    0.20    0.60
   1  -4  19   12.70    1.00
   1   4  19   10.30    0.90
   2  -4  19   84.89    3.00
   2   4  19   83.69    2.90
   0   5  19   -0.30    0.50
  -3   0  20    0.30    0.50
   2   0 -20  103.09    4.20
  -2   0  20  110.69    3.90
   1   0 -20    0.80    0.70
   0   0  20  129.19    4.60
   0   0 -20  134.69    4.90
   1   0  20    0.20    0.50
  -1   0 -20    0.70    0.70
   1   0  20    1.20    0.70
   2   0  20   44.20    1.80
   2   0  20   43.00    1.80
  -4   1  20    0.90    0.50
  -3  -1  20   30.30    1.50
  -3   1  20   29.70    1.40
   2   1 -20   11.00    1.40
  -2   1  20   13.40    1.00
  -1  -1  20    8.60    0.90
   1  -1 -20    9.30    1.50
  -1   1  20    9.90    0.90
   1   1 -20   10.80    1.40
   0  -1 -20   14.90    1.60
   0  -1  20   19.00    1.20
   0   1  20   18.00    1.20
   0   1 -20   18.90    1.60
   1  -1  20    1.90    0.70
  -1  -1 -20    0.00    0.90
   1   1  20    1.10    0.80
   1   1  20    0.60    0.60
   2  -1  20   10.50    0.80
   2   1  20    7.80    0.90
   2   1  20    7.80    0.90
  -3   2  20   98.19    3.50
  -2  -2  20   53.09    2.20
  -1  -2  20   17.60    1.20
  -1   2  20   18.10    1.10
   0   2  20   17.80    2.00
   0   2  20   13.40    1.20
   1  -2  20    0.40    0.40
   1   2  20    0.70    0.50
   1   2  20    0.50    0.50
   2  -2  20    0.70    0.40
   2   2  20   -0.20    0.40
  -3   3  20   35.70    1.50
  -2   3  20    7.90    0.80
  -1  -3  20    2.00    0.60
  -1   3  20    2.90    0.70
   0  -3  20   78.29    2.80
   0   3  20   78.99    2.90
   1  -3  20   13.30    1.00
   1   3  20   16.50    1.00
  -2   0  21    0.40    0.50
  -1   0  21   91.99    3.20
   0   0  21    0.20    0.40
  -2   1  21   41.30    1.70
  -1  -1  21   79.09    2.80
  -1   1  21   75.99    2.80
   0  -1  21  157.28    5.20
   0   1  21  156.48    5.20
   0   0   0    0.00    0.00
_computing_structure_solution     'SHELXT 2014/5 (Sheldrick, 2014)'
;
_shelx_hkl_checksum     35355
_shelx_res_file
;
TITL JTM1126_0m_a.res in P2(1)/n
    JTM1126_0m_a.res
    created by SHELXL-2018/3 at 15:32:27 on 06-Sep-2019
REM Old TITL JTM1126_0m in P2(1)/n
REM SHELXT solution in P2(1)/n
REM R1 0.128,  Rweak 0.004,  Alpha 0.016,  Orientation as input
REM Formula found by SHELXT:  C14 N3 O3
CELL  1.54178   8.4766   9.4841  16.9904   90.000   94.308   90.000
ZERR    4.000   0.0002   0.0002   0.0003    0.000    0.001    0.000
LATT  1
SYMM 1/2-X, 1/2+Y, 1/2-Z
SFAC C H N O
UNIT 52 64 16 12
TEMP -123
SIZE 0.085 0.22 0.344
L.S. 5
BOND $H
LIST 4
FMAP 2
PLAN 5
EQIV $1 -x+3/2, y-1/2, -z+1/2
HTAB O1 N3_$1
EQIV $2 -x+3/2, y+1/2, -z+1/2
HTAB N4 O2_$2
EQIV $3 -x+2, -y+1, -z
HTAB N4 N1_$3
HTAB C2 O1
EQIV $4 -x+2, -y+1, -z+1
HTAB C12 O1_$4
CONF
MPLA C4 > C9
MPLA C1 N1 N2 C2 N3
ACTA 140
WGHT    0.037800    0.384400
EXTI    0.005696
FVAR       0.83176
O1    4    0.916992    0.367856    0.329156    11.00000    0.02770    0.02589 =
         0.02853    0.00164    0.00702    0.00193
H1    2    0.834909    0.319145    0.342917    11.00000    0.05106
O2    4    0.818076    0.452508    0.471359    11.00000    0.03813    0.03537 =
         0.02584    0.00334    0.00644   -0.00437
O3    4    0.855017    0.680093    0.440128    11.00000    0.03873    0.03074 =
         0.02324   -0.00160    0.00489    0.00094
N1    3    0.973547    0.505806    0.099650    11.00000    0.04129    0.04724 =
         0.02469    0.00409    0.01134    0.01747
N2    3    0.851829    0.574349    0.202474    11.00000    0.02745    0.03074 =
         0.02141    0.00278    0.00733    0.00487
N3    3    0.811677    0.672585    0.144527    11.00000    0.03083    0.02791 =
         0.02173    0.00304    0.00768    0.00187
N4    3    0.889703    0.695052    0.014036    11.00000    0.05151    0.03974 =
         0.02504    0.00521    0.01413    0.01248
H4A   2    0.819292    0.763932    0.006587    11.00000    0.03895
H4B   2    0.917358    0.640437   -0.025843    11.00000    0.04933
C1    1    0.889461    0.626752    0.084479    11.00000    0.02964    0.03347 =
         0.02350    0.00050    0.00717    0.00246
C2    1    0.945260    0.477287    0.173578    11.00000    0.03764    0.04138 =
         0.02572    0.00352    0.00867    0.01586
H2    2    0.980238    0.396533    0.203463    11.00000    0.04329
C3    1    0.783169    0.584362    0.278611    11.00000    0.02788    0.02721 =
         0.01963    0.00093    0.00787    0.00338
H3    2    0.779977    0.685244    0.291429    11.00000    0.02735
C4    1    0.616772    0.524840    0.276373    11.00000    0.02489    0.03075 =
         0.02441    0.00500    0.00392    0.00520
C5    1    0.556668    0.434460    0.217320    11.00000    0.02976    0.03571 =
         0.02889    0.00227    0.00126    0.00529
H5    2    0.618500    0.414096    0.172018    11.00000    0.03036
C6    1    0.408161    0.373246    0.221963    11.00000    0.03333    0.04619 =
         0.04187    0.00031   -0.00652   -0.00080
H6    2    0.371850    0.312155    0.181123    11.00000    0.05060
C7    1    0.319940    0.401861    0.285399    11.00000    0.02533    0.06255 =
         0.05008    0.01030    0.00263   -0.00276
H7    2    0.220494    0.354035    0.288849    11.00000    0.05599
C8    1    0.375913    0.496368    0.342597    11.00000    0.02785    0.06579 =
         0.03823    0.00521    0.00990    0.00272
H8    2    0.310967    0.519841    0.388789    11.00000    0.05586
C9    1    0.522844    0.558812    0.337958    11.00000    0.02857    0.04795 =
         0.02899    0.00072    0.00739    0.00468
H9    2    0.561432    0.630606    0.380498    11.00000    0.04494
C10   1    0.897944    0.512192    0.341754    11.00000    0.02458    0.02704 =
         0.02375    0.00046    0.00420    0.00009
H10   2    1.002392    0.558049    0.337749    11.00000    0.02538
C11   1    0.851200    0.542680    0.425180    11.00000    0.02513    0.02982 =
         0.02375    0.00054    0.00130   -0.00039
C12   1    0.813498    0.722298    0.519084    11.00000    0.03756    0.04228 =
         0.02362   -0.00589    0.00430    0.00477
H12A  2    0.698013    0.713108    0.519464    11.00000    0.04146
H12B  2    0.865379    0.654291    0.557852    11.00000    0.03920
C13   1    0.872096    0.868527    0.533083    11.00000    0.07120    0.04100 =
         0.04138   -0.00994   -0.00128    0.00270
H13A  2    0.839439    0.905364    0.588395    11.00000    0.07705
H13B  2    0.821122    0.931617    0.491776    11.00000    0.07561
H13C  2    1.000019    0.870446    0.533977    11.00000    0.07113
HKLF 4
REM  JTM1126_0m_a.res in P2(1)/n
REM wR2 = 0.083978, GooF = S = 1.05187, Restrained GooF = 1.05187 for all data
REM R1 = 0.032459 for 2485 Fo > 4sig(Fo) and 0.035592 for all 2718 data
REM 246 parameters refined using 0 restraints
END
WGHT      0.0378      0.3844
REM Highest difference peak  0.219,  deepest hole -0.156,  1-sigma level  0.034
Q1    1   0.8364  0.5469  0.3116  11.00000  0.05    0.22
Q2    1   0.6980  0.5536  0.2769  11.00000  0.05    0.20
Q3    1   0.3781  0.4255  0.3233  11.00000  0.05    0.18
Q4    1   0.8647  0.5276  0.3802  11.00000  0.05    0.18
Q5    1   0.8200  0.5710  0.2387  11.00000  0.05    0.16
;
_shelx_res_checksum     42629
