# Supplementary material for: Crystal structure, computational study and Hirshfeld surface analysis of ethyl (2S,3R)-3-(3-amino-1H-1,2,4-triazol-1-yl)-2-hy­droxy-3-phenyl­propano­ate
Source: Acta Crystallogr E Crystallogr Commun. 2019 Nov 26;75(Pt 12):1919–24. doi: 10.1107/S2056989019015743 (PMC6895933; doi:10.1107/S2056989019015743)
Supplement: Supplementary file 2 [file e-75-01919-Isup2.hkl]

data_I                                                                          
_shelx_title ' JTM1126_0m_a.res in P2(1)/n'                                     
_shelx_refln_list_code          4                                               
_shelx_F_calc_maximum      137.11                                               
_exptl_crystal_F_000       584.00                                               
_reflns_d_resolution_high  0.8000                                               
                                                                                
loop_                                                                           
 _space_group_symop_operation_xyz                                               
 'x, y, z'                                                                      
 '-x+1/2, y+1/2, -z+1/2'                                                        
 '-x, -y, -z'                                                                   
 'x-1/2, -y-1/2, z-1/2'                                                         
                                                                                
_cell_length_a     8.4766                                                       
_cell_length_b     9.4841                                                       
_cell_length_c    16.9904                                                       
_cell_angle_alpha  90.000                                                       
_cell_angle_beta   94.308                                                       
_cell_angle_gamma  90.000                                                       
                                                                                
_shelx_F_squared_multiplier     1.000                                           
                                                                                
loop_                                                                           
 _refln_index_h                                                                 
 _refln_index_k                                                                 
 _refln_index_l                                                                 
 _refln_F_squared_calc                                                          
 _refln_F_squared_meas                                                          
 _refln_F_squared_sigma                                                         
 _refln_observed_status                                                         
   2   0   0         17.56         15.93         0.61 o                         
   4   0   0       7875.69       8056.24       483.38 o                         
   6   0   0        206.94        213.49         8.03 o                         
   8   0   0          3.27          4.63         1.59 o                         
  10   0   0         39.91         45.85         2.75 o                         
   1   1   0       2745.31       2630.06        60.64 o                         
   2   1   0       5249.16       5022.77        82.84 o                         
   3   1   0       1438.35       1341.81        20.86 o                         
   4   1   0       1568.11       1492.77        23.44 o                         
   5   1   0        184.12        204.09         5.32 o                         
   6   1   0        119.38        109.08         3.05 o                         
   7   1   0         10.41          8.02         0.83 o                         
   8   1   0         22.35         23.94         1.86 o                         
   9   1   0         13.43         14.61         1.17 o                         
  10   1   0         35.10         31.92         1.33 o                         
   1   2   0       7800.79       7934.37       173.26 o                         
   2   2   0       2266.85       2231.15        34.81 o                         
   3   2   0          2.62          4.92         0.39 o                         
   4   2   0          1.67          5.50         0.86 o                         
   5   2   0        903.58        963.40        17.77 o                         
   6   2   0         10.22         11.09         0.92 o                         
   7   2   0          0.01          1.36         0.50 o                         
   8   2   0         35.52         32.84         1.48 o                         
   9   2   0         28.79         24.69         1.38 o                         
  10   2   0         12.04         12.78         0.97 o                         
   1   3   0        278.20        293.96         6.63 o                         
   2   3   0        166.43        179.03         2.99 o                         
   3   3   0       1464.72       1333.83        18.61 o                         
   4   3   0          4.77          8.91         0.95 o                         
   5   3   0        218.72        215.24         2.97 o                         
   6   3   0        139.20        132.61         3.76 o                         
   7   3   0          2.89          2.81         0.57 o                         
   8   3   0          3.15          4.45         0.89 o                         
   9   3   0         61.81         53.05         1.89 o                         
  10   3   0         80.33         75.89         2.20 o                         
   1   4   0        737.84        688.35        21.50 o                         
   2   4   0         84.64         99.38         2.25 o                         
   3   4   0         29.87         28.14         0.79 o                         
   4   4   0        133.47        124.24         1.92 o                         
   5   4   0          0.01          0.30         0.52 o                         
   6   4   0        115.76        108.52         1.98 o                         
   7   4   0         64.09         53.54         1.44 o                         
   8   4   0         23.15         25.92         1.53 o                         
   9   4   0        114.54        119.66         2.40 o                         
   1   5   0       1306.83       1267.27        27.93 o                         
   2   5   0         28.64         25.48         1.38 o                         
   3   5   0         27.00         22.46         0.83 o                         
   4   5   0        216.11        226.23         3.12 o                         
   5   5   0         99.22         99.16         2.06 o                         
   6   5   0          0.11          1.40         0.67 o                         
   7   5   0          0.57         -0.16         0.45 o                         
   8   5   0         19.82         19.33         1.05 o                         
   9   5   0         76.80         73.20         1.78 o                         
   0   6   0        543.12        538.21        12.50 o                         
   1   6   0        297.88        317.89         4.48 o                         
   2   6   0        155.30        150.41         2.26 o                         
   3   6   0        200.82        200.80         2.84 o                         
   4   6   0        317.01        345.30         5.00 o                         
   5   6   0        169.10        165.98         2.53 o                         
   6   6   0         39.97         39.89         1.10 o                         
   7   6   0         32.02         31.27         1.21 o                         
   8   6   0         60.10         70.57         2.11 o                         
   9   6   0         55.35         50.13         1.52 o                         
   1   7   0         86.76         93.23         1.75 o                         
   2   7   0        133.27        138.93         2.95 o                         
   3   7   0        862.05        883.93        10.77 o                         
   4   7   0          8.26          8.13         0.86 o                         
   5   7   0          7.09         10.26         0.67 o                         
   6   7   0         22.66         25.83         1.26 o                         
   7   7   0         64.81         64.32         1.75 o                         
   8   7   0          3.77          3.55         0.47 o                         
   0   8   0         12.79         16.53         1.22 o                         
   1   8   0         45.56         37.67         1.34 o                         
   2   8   0        290.87        292.68         4.28 o                         
   3   8   0         36.07         41.41         1.17 o                         
   4   8   0         29.32         31.05         1.49 o                         
   5   8   0         34.37         37.28         1.31 o                         
   6   8   0        305.07        287.66         4.46 o                         
   7   8   0         36.63         38.56         1.04 o                         
   1   9   0          7.64          7.55         0.84 o                         
   2   9   0        305.14        323.84         5.02 o                         
   3   9   0        514.94        569.05         8.40 o                         
   4   9   0          8.44         10.89         1.25 o                         
   5   9   0         11.84         10.94         0.58 o                         
   6   9   0          9.37         10.07         0.60 o                         
   0  10   0          0.01          0.65         0.51 o                         
   1  10   0         65.44         63.31         1.54 o                         
   2  10   0          0.36          0.41         0.35 o                         
   3  10   0         17.05         13.03         0.63 o                         
   4  10   0          0.00         -0.03         0.37 o                         
   5  10   0          0.59          0.09         0.59 o                         
   1  11   0         12.25         12.97         0.61 o                         
   2  11   0         27.91         19.79         0.71 o                         
   3  11   0          0.70          1.57         0.69 o                         
  -9   0   1         12.49         16.34         1.73 o                         
  -7   0   1         45.93         50.47         2.89 o                         
  -5   0   1        440.40        409.65         9.71 o                         
  -3   0   1          6.22          4.66         0.45 o                         
   3   0   1      13960.79      14574.87       318.92 o                         
   5   0   1         90.60         97.77         3.06 o                         
   7   0   1         19.15         21.83         2.02 o                         
   9   0   1        169.49        158.56         6.08 o                         
 -10   1   1          4.96          5.27         0.86 o                         
  -9   1   1         53.83         54.68         2.05 o                         
  -8   1   1         39.18         36.14         1.61 o                         
  -7   1   1         57.31         54.84         1.63 o                         
  -6   1   1         50.02         47.87         1.32 o                         
  -5   1   1        358.37        336.88         6.78 o                         
  -4   1   1       1006.67       1043.10        17.90 o                         
  -3   1   1        640.49        680.47        10.75 o                         
  -2   1   1       3849.51       3678.96        57.39 o                         
  -1   1   1        158.82        168.83         2.69 o                         
   0   1   1        771.16        757.14        16.52 o                         
   1   1   1       1151.64       1143.44        17.89 o                         
   2   1   1      18798.93      20261.13       624.86 o                         
   3   1   1       2974.00       2852.34        47.77 o                         
   4   1   1          7.49          9.22         0.63 o                         
   5   1   1          1.11          0.70         0.57 o                         
   6   1   1        176.67        193.17         3.60 o                         
   7   1   1        112.24        125.99         3.01 o                         
   8   1   1          9.53          4.88         1.11 o                         
   9   1   1         35.37         39.55         1.77 o                         
  10   1   1         16.07         14.39         1.02 o                         
 -10   2   1          3.32          2.46         0.87 o                         
  -9   2   1         37.08         33.19         1.64 o                         
  -8   2   1         86.30         80.36         2.06 o                         
  -7   2   1         14.53         17.66         1.36 o                         
  -6   2   1        402.54        411.64         6.19 o                         
  -5   2   1        102.93         93.22         2.47 o                         
  -4   2   1         86.69         90.86         2.63 o                         
  -3   2   1        129.11        125.95         2.06 o                         
  -2   2   1        298.85        281.35         4.81 o                         
  -1   2   1        224.01        187.13         3.80 o                         
   0   2   1         80.04         79.69         2.75 o                         
   1   2   1       2077.05       2110.10        72.70 o                         
   2   2   1       6526.64       6670.20       157.47 o                         
   3   2   1       3721.79       3680.53        61.51 o                         
   4   2   1          8.55          6.01         0.66 o                         
   5   2   1        399.53        406.80         6.90 o                         
   6   2   1        404.37        405.23         6.82 o                         
   7   2   1         70.89         67.49         1.75 o                         
   8   2   1        363.12        363.35         8.26 o                         
   9   2   1         21.08         14.75         1.11 o                         
  10   2   1          0.62          0.29         0.90 o                         
 -10   3   1        126.21        133.61         3.43 o                         
  -9   3   1         62.00         58.89         2.09 o                         
  -8   3   1        189.40        202.11         9.41 o                         
  -7   3   1          8.95         16.18         1.23 o                         
  -6   3   1          0.04          1.00         0.61 o                         
  -5   3   1          0.13         -0.15         0.50 o                         
  -4   3   1        475.33        517.38        12.93 o                         
  -3   3   1       1699.76       1640.15        22.82 o                         
  -2   3   1       1756.27       1878.02        29.12 o                         
  -1   3   1        515.81        529.67        11.62 o                         
   0   3   1       1199.42       1187.60        59.23 o                         
   1   3   1         16.77         13.89         0.61 o                         
   2   3   1        103.23         93.99         1.52 o                         
   3   3   1        347.15        339.67         5.03 o                         
   4   3   1        773.77        758.92        14.59 o                         
   5   3   1        131.24        136.36         2.10 o                         
   6   3   1         13.77         11.91         0.93 o                         
   7   3   1         16.76         17.22         1.29 o                         
   8   3   1          1.29          1.49         0.59 o                         
   9   3   1         18.04         20.91         2.39 o                         
  10   3   1          6.56          7.63         1.45 o                         
  -9   4   1          0.00          1.02         0.50 o                         
  -8   4   1        537.28        505.31        11.92 o                         
  -7   4   1          4.33          2.31         0.64 o                         
  -6   4   1         57.25         63.34         1.44 o                         
  -5   4   1         84.13         82.89         1.49 o                         
  -4   4   1        352.12        313.69         3.84 o                         
  -3   4   1         77.33         93.89         1.73 o                         
  -2   4   1        106.71        112.50         2.05 o                         
  -1   4   1        393.57        377.52         8.58 o                         
   0   4   1         91.28        110.49         2.66 o                         
   1   4   1        423.48        449.67        14.26 o                         
   2   4   1         57.69         52.70         1.50 o                         
   3   4   1        748.86        840.20        18.94 o                         
   4   4   1        190.12        182.64         2.80 o                         
   5   4   1         21.10         17.79         0.83 o                         
   6   4   1          8.87          8.77         1.01 o                         
   7   4   1         12.40          9.52         0.90 o                         
   8   4   1         41.72         33.75         1.34 o                         
   9   4   1          1.65          2.41         0.89 o                         
  -9   5   1          1.40          0.87         0.44 o                         
  -8   5   1        178.58        183.68         3.76 o                         
  -7   5   1          1.60          2.12         0.70 o                         
  -6   5   1         67.92         75.56         2.19 o                         
  -5   5   1        162.09        156.60         2.64 o                         
  -4   5   1        102.89        100.70         1.68 o                         
  -3   5   1        190.39        217.09         2.80 o                         
  -2   5   1        391.58        392.40         9.14 o                         
  -1   5   1          0.10          3.08         0.56 o                         
   0   5   1        223.35        229.94         7.25 o                         
   1   5   1         50.43         68.70         2.01 o                         
   2   5   1        188.88        187.54         4.76 o                         
   3   5   1        160.90        162.60         2.94 o                         
   4   5   1        895.68        898.92        10.88 o                         
   5   5   1         18.78         15.19         0.82 o                         
   6   5   1          0.00          0.43         0.57 o                         
   7   5   1         22.86         20.64         1.23 o                         
   8   5   1          3.61          4.64         0.98 o                         
   9   5   1         24.89         26.55         0.98 o                         
  -9   6   1         36.04         30.55         1.17 o                         
  -8   6   1         27.25         21.51         1.63 o                         
  -7   6   1         31.74         30.25         1.20 o                         
  -6   6   1         74.95         76.23         1.69 o                         
  -5   6   1         89.83         89.60         1.63 o                         
  -4   6   1        196.81        190.17         2.99 o                         
  -3   6   1          6.76          7.99         0.65 o                         
  -2   6   1        128.19        134.93         2.09 o                         
  -1   6   1          5.04          6.39         0.64 o                         
   0   6   1        850.30        874.35        11.44 o                         
   1   6   1         73.04         78.56         1.58 o                         
   2   6   1        353.41        371.98         4.80 o                         
   3   6   1         77.93         84.64         1.53 o                         
   4   6   1         44.03         51.07         1.35 o                         
   5   6   1         44.09         39.93         1.04 o                         
   6   6   1         53.23         54.60         1.29 o                         
   7   6   1          9.63         14.64         1.15 o                         
   8   6   1         20.13         20.58         1.05 o                         
   9   6   1         43.08         37.94         1.28 o                         
  -8   7   1          0.16          0.05         0.54 o                         
  -7   7   1         59.40         56.85         1.98 o                         
  -6   7   1         56.72         61.45         1.79 o                         
  -5   7   1          2.49          3.47         0.47 o                         
  -4   7   1        309.34        332.04         4.77 o                         
  -3   7   1        208.49        211.55         2.99 o                         
  -2   7   1        301.62        306.37         6.22 o                         
  -1   7   1          0.02          0.50         0.46 o                         
   0   7   1        199.57        200.26         3.05 o                         
   1   7   1         12.09          9.43         0.75 o                         
   2   7   1         91.32        104.03         2.80 o                         
   3   7   1        139.66        127.52         2.03 o                         
   4   7   1        994.22       1027.87        14.69 o                         
   5   7   1          0.02          0.28         0.34 o                         
   6   7   1        194.46        193.82         3.75 o                         
   7   7   1         15.73         12.90         0.99 o                         
   8   7   1         24.33         24.58         1.59 o                         
  -7   8   1        124.83        133.64         2.19 o                         
  -6   8   1        156.32        152.03         2.82 o                         
  -5   8   1          2.51          0.55         0.64 o                         
  -4   8   1        157.50        168.81         2.68 o                         
  -3   8   1         64.64         71.65         1.50 o                         
  -2   8   1          0.32          0.34         0.42 o                         
  -1   8   1        207.67        219.97         3.33 o                         
   0   8   1         19.45         22.15         0.93 o                         
   1   8   1        106.00        112.49         2.20 o                         
   2   8   1          0.24          0.21         0.46 o                         
   3   8   1          2.35          0.95         0.42 o                         
   4   8   1          7.64          8.99         0.69 o                         
   5   8   1        133.63        145.67         2.97 o                         
   6   8   1          0.50          1.52         0.42 o                         
   7   8   1          5.30          4.68         0.77 o                         
  -6   9   1          3.88          4.66         0.54 o                         
  -5   9   1          3.28          2.32         0.78 o                         
  -4   9   1        242.95        236.53         3.74 o                         
  -3   9   1         20.82         19.18         0.86 o                         
  -2   9   1          1.77          1.64         0.43 o                         
  -1   9   1        141.23        139.62         2.50 o                         
   0   9   1         63.01         64.32         1.50 o                         
   1   9   1        113.76        116.89         2.21 o                         
   2   9   1         87.56         86.20         1.77 o                         
   3   9   1        138.88        153.85         3.03 o                         
   4   9   1        153.45        149.33         2.55 o                         
   5   9   1         19.94         16.52         0.65 o                         
   6   9   1         39.00         39.16         1.13 o                         
  -5  10   1          3.82          4.30         0.57 o                         
  -4  10   1          1.90          1.47         0.29 o                         
  -3  10   1          7.95          6.41         0.55 o                         
  -2  10   1         36.81         31.87         1.03 o                         
  -1  10   1         80.49         90.54         1.93 o                         
   0  10   1        107.08        104.67         2.15 o                         
   1  10   1         21.46         18.01         0.75 o                         
   2  10   1          6.56          7.83         0.63 o                         
   3  10   1         44.48         38.09         0.95 o                         
   4  10   1         20.44         20.08         0.74 o                         
   5  10   1          4.36          3.44         0.54 o                         
  -3  11   1         21.47         21.74         0.77 o                         
  -2  11   1         17.82         16.52         0.70 o                         
  -1  11   1         36.95         45.12         1.08 o                         
   0  11   1         29.47         24.32         0.72 o                         
   1  11   1          4.19          1.03         0.32 o                         
   2  11   1          0.95          0.29         0.33 o                         
   3  11   1          1.74          3.07         0.45 o                         
 -10   0   2         45.40         49.03         2.46 o                         
  -8   0   2         23.59         17.60         3.25 o                         
  -6   0   2         47.10         36.79         1.84 o                         
  -4   0   2        792.38        749.56        20.19 o                         
  -2   0   2        544.97        511.48        16.13 o                         
   0   0   2       1027.59       1015.56        22.54 o                         
   2   0   2       2497.94       2371.21        52.68 o                         
   4   0   2          5.86          1.61         0.49 o                         
   6   0   2       1734.82       1738.16        38.39 o                         
   8   0   2        139.12        154.59         6.08 o                         
  10   0   2          9.97          9.11         1.30 o                         
 -10   1   2         21.46         21.48         1.45 o                         
  -9   1   2         35.43         33.79         1.22 o                         
  -8   1   2         77.05         71.06         2.32 o                         
  -7   1   2          3.57          4.44         1.18 o                         
  -6   1   2        339.72        348.04         5.87 o                         
  -5   1   2         42.05         43.83         2.24 o                         
  -4   1   2          6.11         10.47         1.45 o                         
  -3   1   2        395.59        387.69         6.28 o                         
  -2   1   2       3676.13       3506.11        54.72 o                         
  -1   1   2       2849.63       2695.84        43.93 o                         
   0   1   2       1304.70       1221.66        22.06 o                         
   1   1   2       1997.24       2090.44        41.47 o                         
   2   1   2       8928.87       9068.79       188.20 o                         
   3   1   2        610.94        618.04         9.89 o                         
   4   1   2        292.32        287.34         4.92 o                         
   5   1   2         10.79          7.98         1.03 o                         
   6   1   2        237.42        232.30         4.58 o                         
   7   1   2        263.51        258.75         5.49 o                         
   8   1   2         14.03         11.16         1.27 o                         
   9   1   2          1.00         -0.32         0.87 o                         
 -10   2   2         23.48         25.78         1.32 o                         
  -9   2   2         22.23         18.36         1.31 o                         
  -8   2   2        266.02        260.63         4.75 o                         
  -7   2   2        224.47        249.37         4.57 o                         
  -6   2   2         16.71         24.85         1.15 o                         
  -5   2   2          3.77          2.36         0.57 o                         
  -4   2   2          0.16          0.67         0.32 o                         
  -3   2   2        857.86        791.41        11.17 o                         
  -2   2   2        162.83        152.92         2.61 o                         
  -1   2   2         84.86         79.04         1.63 o                         
   0   2   2       8448.56       8616.47       386.44 o                         
   1   2   2       6234.91       6654.90       145.59 o                         
   2   2   2       1268.67       1281.93        19.90 o                         
   3   2   2        893.52        830.09        11.73 o                         
   4   2   2       2272.25       2238.14        47.96 o                         
   5   2   2        315.23        309.67         5.38 o                         
   6   2   2        306.36        324.33         9.38 o                         
   7   2   2          3.17          1.70         0.68 o                         
   8   2   2         30.09         32.61         1.46 o                         
   9   2   2          0.03          0.51         0.61 o                         
  10   2   2          6.10          6.74         1.81 o                         
 -10   3   2          1.99          2.52         0.56 o                         
  -9   3   2         41.95         40.80         1.41 o                         
  -8   3   2          0.26          1.13         0.69 o                         
  -7   3   2          1.23          2.57         0.63 o                         
  -6   3   2         85.26         84.07         1.82 o                         
  -5   3   2          2.43          5.37         0.65 o                         
  -4   3   2         26.70         23.75         1.39 o                         
  -3   3   2        519.42        507.51         7.33 o                         
  -2   3   2        519.82        526.34         7.45 o                         
  -1   3   2         11.18         17.80         0.52 o                         
   0   3   2          9.85          9.54         0.56 o                         
   2   3   2         44.48         44.67         1.25 o                         
   3   3   2        864.30        854.17        12.10 o                         
   4   3   2       1405.18       1326.00        24.13 o                         
   5   3   2        510.95        494.14         7.29 o                         
   6   3   2        144.43        146.96         3.00 o                         
   7   3   2          1.29          1.78         0.46 o                         
   8   3   2          7.23         11.78         1.48 o                         
   9   3   2         36.61         41.77         1.74 o                         
  10   3   2          1.87          0.29         0.72 o                         
  -9   4   2          0.01          0.18         0.43 o                         
  -8   4   2        355.70        343.45         8.68 o                         
  -7   4   2        101.72         79.27         2.00 o                         
  -6   4   2        226.36        220.82         4.70 o                         
  -5   4   2        560.06        566.55         7.03 o                         
  -4   4   2         12.56         15.07         0.75 o                         
  -3   4   2         85.58         83.53         1.62 o                         
  -2   4   2          0.34          1.07         0.29 o                         
  -1   4   2       2785.01       2838.41        45.37 o                         
   0   4   2        600.87        596.98        24.89 o                         
   1   4   2       3748.44       3531.42       134.84 o                         
   2   4   2        978.61        892.11        20.01 o                         
   3   4   2        137.12        151.36         4.15 o                         
   4   4   2        617.14        627.17         9.12 o                         
   5   4   2        499.74        476.48         6.47 o                         
   6   4   2        573.63        582.70         8.61 o                         
   7   4   2        115.48        123.03         2.62 o                         
   8   4   2         75.34         83.36         2.65 o                         
   9   4   2          0.12         -0.15         0.63 o                         
  -9   5   2         59.16         55.43         1.47 o                         
  -8   5   2         32.11         34.74         1.20 o                         
  -7   5   2          0.97          2.09         0.51 o                         
  -6   5   2        124.61        119.20         2.73 o                         
  -5   5   2        400.33        423.34         6.17 o                         
  -4   5   2          9.40         12.76         0.76 o                         
  -3   5   2        532.81        555.44         6.43 o                         
  -2   5   2       1965.63       1919.02        42.17 o                         
  -1   5   2        333.21        340.02        11.33 o                         
   0   5   2       1468.93       1532.91        33.52 o                         
   1   5   2        425.97        415.43         7.86 o                         
   2   5   2        309.79        324.32         7.80 o                         
   3   5   2        453.02        444.72         5.29 o                         
   4   5   2         45.93         52.38         1.19 o                         
   5   5   2        155.49        169.15         2.75 o                         
   6   5   2         31.42         30.91         1.10 o                         
   7   5   2        232.47        226.72         4.89 o                         
   8   5   2          4.50          1.94         0.94 o                         
   9   5   2         23.32         24.25         1.15 o                         
  -9   6   2          0.55          0.84         0.94 o                         
  -8   6   2          0.02         -0.36         0.36 o                         
  -7   6   2         31.79         28.63         1.48 o                         
  -6   6   2        138.86        131.80         2.46 o                         
  -5   6   2        360.93        364.08         5.17 o                         
  -4   6   2          9.33          9.43         0.78 o                         
  -3   6   2        109.93        124.66         1.98 o                         
  -2   6   2         24.46         21.01         0.95 o                         
  -1   6   2         33.30         45.09         1.19 o                         
   0   6   2        350.47        379.84         5.27 o                         
   1   6   2        293.49        267.68         3.58 o                         
   2   6   2         64.62         61.83         1.31 o                         
   3   6   2          4.28          2.68         0.49 o                         
   4   6   2          4.02          4.24         0.72 o                         
   5   6   2        383.37        371.18         6.57 o                         
   6   6   2        499.03        516.19         8.01 o                         
   7   6   2          7.53          6.77         0.87 o                         
   8   6   2          3.11          0.73         0.58 o                         
  -8   7   2          1.47          1.19         0.45 o                         
  -7   7   2         10.76         11.56         1.10 o                         
  -6   7   2         22.27         23.33         1.14 o                         
  -5   7   2         10.72         10.94         0.76 o                         
  -4   7   2        290.99        305.13         6.60 o                         
  -3   7   2         48.81         41.85         1.16 o                         
  -2   7   2         51.08         46.44         2.43 o                         
  -1   7   2         82.32         73.27         1.86 o                         
   0   7   2        311.20        337.12         4.76 o                         
   1   7   2        139.69        121.95         2.32 o                         
   2   7   2        123.74        121.24         2.72 o                         
   3   7   2         65.23         66.53         1.34 o                         
   4   7   2        102.41        107.78         1.81 o                         
   5   7   2          1.99          1.33         0.42 o                         
   6   7   2        145.72        136.50         2.50 o                         
   7   7   2        114.93        124.56         2.86 o                         
   8   7   2         52.92         40.03         1.38 o                         
  -7   8   2          2.79          2.03         0.42 o                         
  -6   8   2          6.38          6.04         0.58 o                         
  -5   8   2         84.46         76.73         2.81 o                         
  -4   8   2        145.20        159.93         2.59 o                         
  -3   8   2          1.74          2.30         0.43 o                         
  -2   8   2          1.18          0.55         0.46 o                         
  -1   8   2          8.94          7.88         0.82 o                         
   0   8   2         53.19         50.31         1.24 o                         
   1   8   2          2.46          4.43         0.61 o                         
   2   8   2          0.51          0.78         0.48 o                         
   3   8   2          7.93          7.44         0.73 o                         
   4   8   2        109.10        112.97         1.81 o                         
   5   8   2         41.39         40.19         1.05 o                         
   6   8   2         11.56         10.15         0.77 o                         
   7   8   2         22.84         24.91         1.88 o                         
  -6   9   2          7.50          8.31         0.71 o                         
  -5   9   2          5.66          7.66         0.49 o                         
  -4   9   2         43.01         46.77         1.12 o                         
  -3   9   2          5.11          5.27         0.59 o                         
  -2   9   2        181.40        192.45         3.24 o                         
  -1   9   2         38.64         44.42         1.24 o                         
   0   9   2          3.59          3.09         0.53 o                         
   1   9   2          8.16          7.13         0.72 o                         
   2   9   2         88.41         93.99         1.88 o                         
   3   9   2          1.26          1.52         0.48 o                         
   4   9   2          3.94          3.68         0.67 o                         
   5   9   2          3.43          1.88         0.37 o                         
   6   9   2          1.43          1.33         0.65 o                         
  -5  10   2          2.13          1.44         0.33 o                         
  -4  10   2          0.33          0.18         0.42 o                         
  -3  10   2         33.32         36.29         1.05 o                         
  -2  10   2         66.63         69.01         1.64 o                         
  -1  10   2          3.54          1.92         0.45 o                         
   0  10   2          9.96          6.33         0.67 o                         
   1  10   2          4.16          8.89         0.62 o                         
   2  10   2         47.58         47.15         1.13 o                         
   3  10   2         62.57         67.70         1.39 o                         
   4  10   2          3.80          3.74         0.51 o                         
   5  10   2         35.23         34.80         1.12 o                         
  -3  11   2          2.91          3.29         0.46 o                         
  -2  11   2        218.34        227.15         3.96 o                         
  -1  11   2         28.51         25.81         1.11 o                         
   0  11   2          4.15          6.36         0.53 o                         
   1  11   2          9.72         11.84         0.67 o                         
   2  11   2         84.54         89.49         1.72 o                         
   3  11   2         40.39         39.66         1.03 o                         
  -9   0   3        149.96        150.98         4.10 o                         
  -7   0   3       1096.26       1113.61        35.24 o                         
  -5   0   3       1129.19        949.77        85.53 o                         
  -3   0   3        944.23        892.55        19.86 o                         
  -1   0   3       5866.61       6109.45       189.43 o                         
   1   0   3        126.36        100.11         3.48 o                         
   3   0   3       4279.22       4239.12        93.52 o                         
   5   0   3       4027.24       3859.07        84.16 o                         
   7   0   3        247.30        253.00         8.99 o                         
   9   0   3        106.42        111.28         4.49 o                         
 -10   1   3         33.30         35.30         1.43 o                         
  -9   1   3         67.11         62.31         1.61 o                         
  -8   1   3         75.12         80.14         2.19 o                         
  -7   1   3         43.62         41.85         1.40 o                         
  -6   1   3         64.20         59.35         1.55 o                         
  -5   1   3         15.58         17.57         1.89 o                         
  -4   1   3        509.55        552.81        13.87 o                         
  -3   1   3         97.45         99.71         2.36 o                         
  -2   1   3       1220.40       1065.71        19.12 o                         
  -1   1   3       1296.12       1190.07        22.87 o                         
   0   1   3        614.71        516.57         9.39 o                         
   1   1   3       1053.50       1019.42        22.36 o                         
   2   1   3       4507.88       4621.96        82.75 o                         
   3   1   3          0.80          2.75         1.01 o                         
   4   1   3         29.45         28.48         1.18 o                         
   5   1   3        438.05        430.52        15.62 o                         
   6   1   3        645.76        636.94        10.32 o                         
   7   1   3        141.86        142.71         3.31 o                         
   8   1   3        519.43        548.17        12.84 o                         
   9   1   3          5.98          3.04         1.01 o                         
  10   1   3        219.34        217.62         5.23 o                         
 -10   2   3         28.24         27.99         1.38 o                         
  -9   2   3          0.29          0.18         0.58 o                         
  -8   2   3         55.51         54.33         1.94 o                         
  -7   2   3        483.23        490.60         8.70 o                         
  -6   2   3         49.43         41.15         1.36 o                         
  -5   2   3          3.09          2.48         0.65 o                         
  -4   2   3        728.22        774.78        12.43 o                         
  -3   2   3        269.05        242.86         3.70 o                         
  -2   2   3          4.31          4.15         0.36 o                         
  -1   2   3       1213.59       1122.97        19.56 o                         
   0   2   3       5517.31       5556.25        86.01 o                         
   1   2   3       3481.03       3502.80        96.10 o                         
   2   2   3       1821.57       1657.91        25.69 o                         
   3   2   3         69.24         77.79         1.46 o                         
   4   2   3        690.78        666.96        10.79 o                         
   5   2   3         37.14         29.40         1.45 o                         
   6   2   3         26.81         22.23         1.27 o                         
   7   2   3          3.40          3.24         0.78 o                         
   8   2   3         58.22         65.52         2.90 o                         
   9   2   3          0.00          1.01         0.66 o                         
  10   2   3          9.89          9.19         0.97 o                         
 -10   3   3         36.94         35.82         1.38 o                         
  -9   3   3          5.97          6.69         0.80 o                         
  -8   3   3         65.02         72.53         2.10 o                         
  -7   3   3        696.51        744.99        13.98 o                         
  -6   3   3          0.17          1.35         0.92 o                         
  -5   3   3          9.34         11.90         0.77 o                         
  -4   3   3        329.39        355.05         6.39 o                         
  -3   3   3          0.26          0.93         0.31 o                         
  -2   3   3        772.91        707.05         9.95 o                         
  -1   3   3          1.64          0.87         0.18 o                         
   0   3   3         16.96         18.29         0.82 o                         
   1   3   3       1831.14       1672.69        51.82 o                         
   2   3   3        139.40        140.25         2.34 o                         
   3   3   3       1109.76       1112.02        20.17 o                         
   4   3   3         22.58         22.77         2.37 o                         
   5   3   3        257.55        243.04         4.60 o                         
   6   3   3        230.79        235.97         5.02 o                         
   7   3   3         78.25         85.34         1.82 o                         
   8   3   3         60.01         56.51         4.56 o                         
   9   3   3         45.77         45.12         2.31 o                         
  10   3   3         35.90         29.57         2.24 o                         
  -9   4   3         28.93         31.11         1.06 o                         
  -8   4   3        128.60        109.50         2.30 o                         
  -7   4   3          1.31          1.76         0.56 o                         
  -6   4   3         88.50         85.85         1.92 o                         
  -5   4   3         11.89         13.56         0.81 o                         
  -4   4   3         78.83         75.86         1.62 o                         
  -3   4   3         12.73         14.84         0.77 o                         
  -2   4   3        532.40        538.70         8.63 o                         
  -1   4   3        255.24        282.30         5.20 o                         
   0   4   3        628.86        727.40        16.21 o                         
   1   4   3       1065.06       1043.86        23.16 o                         
   2   4   3        334.39        351.64         8.32 o                         
   3   4   3        183.32        189.38         5.02 o                         
   4   4   3       1238.03       1199.66        16.95 o                         
   5   4   3         83.89         81.46         2.18 o                         
   6   4   3        198.46        200.17         3.82 o                         
   7   4   3        258.34        268.07         7.10 o                         
   8   4   3          2.41          1.72         0.52 o                         
   9   4   3         47.41         50.05         2.10 o                         
  -9   5   3          9.72          8.06         0.83 o                         
  -8   5   3        167.29        169.19         2.85 o                         
  -7   5   3         65.60         75.74         2.08 o                         
  -6   5   3        105.79        102.95         2.11 o                         
  -5   5   3          0.26          1.05         0.47 o                         
  -4   5   3        151.69        150.87         2.45 o                         
  -3   5   3       1161.51       1166.68        13.94 o                         
  -2   5   3        472.62        455.39        15.12 o                         
  -1   5   3        746.36        732.25        13.43 o                         
   0   5   3        137.98        139.46         3.63 o                         
   1   5   3       1322.06       1299.39        28.85 o                         
   2   5   3       1486.40       1531.66        27.71 o                         
   3   5   3        168.69        165.59         2.61 o                         
   4   5   3        781.09        746.31         9.84 o                         
   5   5   3        285.29        265.04         4.53 o                         
   6   5   3        106.72        109.20         2.21 o                         
   7   5   3         15.87         15.16         1.11 o                         
   8   5   3        245.75        233.39         4.82 o                         
   9   5   3         80.20         82.18         2.30 o                         
  -9   6   3         10.20          9.38         1.16 o                         
  -8   6   3         68.52         67.45         2.40 o                         
  -7   6   3          2.80          3.10         0.55 o                         
  -6   6   3         46.80         48.39         1.64 o                         
  -5   6   3         66.52         65.06         1.44 o                         
  -4   6   3        280.11        280.07         4.17 o                         
  -3   6   3         36.52         35.40         1.20 o                         
  -2   6   3        131.84        143.78         2.35 o                         
  -1   6   3        282.45        289.59         4.14 o                         
   0   6   3        181.10        195.65         2.99 o                         
   1   6   3        280.81        289.78         4.31 o                         
   2   6   3          3.90          5.70         0.63 o                         
   3   6   3          0.61          1.00         0.60 o                         
   4   6   3          0.34          0.45         0.41 o                         
   5   6   3         12.38         13.50         0.88 o                         
   6   6   3         11.76         10.71         0.82 o                         
   7   6   3         65.57         58.50         1.53 o                         
   8   6   3         49.70         50.18         1.29 o                         
  -8   7   3          0.54         -0.60         0.61 o                         
  -7   7   3          0.53          0.33         0.36 o                         
  -6   7   3          2.18          1.08         0.65 o                         
  -5   7   3         27.56         32.79         1.00 o                         
  -4   7   3        195.82        187.75         2.98 o                         
  -3   7   3          7.43          7.19         0.73 o                         
  -2   7   3        169.93        181.87         3.12 o                         
  -1   7   3        494.91        532.26         7.89 o                         
   0   7   3        442.64        421.30         5.80 o                         
   1   7   3         70.98         69.81         1.65 o                         
   2   7   3         15.40         23.69         0.99 o                         
   3   7   3       1155.39       1230.33        14.76 o                         
   4   7   3        667.29        677.36         8.38 o                         
   5   7   3         21.28         26.90         0.95 o                         
   6   7   3         11.74         11.53         0.76 o                         
   7   7   3        152.12        148.30         3.33 o                         
   8   7   3          0.44          0.87         0.48 o                         
  -7   8   3          0.09          0.48         0.40 o                         
  -6   8   3         35.74         36.35         0.90 o                         
  -5   8   3         97.89         91.49         1.69 o                         
  -4   8   3          1.93          3.31         0.64 o                         
  -3   8   3        138.21        138.75         2.55 o                         
  -2   8   3          0.03          0.72         0.44 o                         
  -1   8   3         90.32         80.15         1.74 o                         
   0   8   3         92.47         88.46         1.85 o                         
   1   8   3         18.79         22.71         1.00 o                         
   2   8   3         61.51         66.04         1.36 o                         
   3   8   3          5.12          7.36         0.65 o                         
   4   8   3          3.77          3.04         0.45 o                         
   5   8   3        154.93        160.39         2.48 o                         
   6   8   3          0.60          0.04         0.51 o                         
   7   8   3          8.76          7.16         0.61 o                         
  -6   9   3          0.65          0.89         0.36 o                         
  -5   9   3         15.59         16.20         0.65 o                         
  -4   9   3        392.57        391.65         6.77 o                         
  -3   9   3         31.76         39.54         1.08 o                         
  -2   9   3          1.51          1.69         0.57 o                         
  -1   9   3         36.94         42.82         1.46 o                         
   0   9   3        211.45        218.69         3.59 o                         
   1   9   3         35.41         30.63         1.04 o                         
   2   9   3        170.52        178.52         2.80 o                         
   3   9   3          0.01          0.53         0.47 o                         
   4   9   3         17.97         17.37         1.01 o                         
   5   9   3         32.29         36.49         1.10 o                         
   6   9   3         10.95         10.25         0.86 o                         
  -5  10   3          2.75          2.39         0.40 o                         
  -4  10   3          0.24          0.58         0.33 o                         
  -3  10   3         80.44         68.10         1.53 o                         
  -2  10   3         46.29         44.45         1.21 o                         
  -1  10   3         29.79         24.17         0.92 o                         
   0  10   3         10.64         14.66         0.80 o                         
   1  10   3          0.14         -0.22         0.31 o                         
   2  10   3         36.83         42.68         1.03 o                         
   3  10   3          0.19          0.50         0.31 o                         
   4  10   3          0.16          0.55         0.43 o                         
   5  10   3         13.62         13.67         0.80 o                         
  -3  11   3          4.53          4.78         0.53 o                         
  -2  11   3          6.81          6.28         0.50 o                         
  -1  11   3        116.65        110.27         1.83 o                         
   0  11   3          0.01          0.34         0.31 o                         
   1  11   3          4.63          5.54         0.53 o                         
   2  11   3         59.45         53.77         2.46 o                         
   3  11   3         18.88         22.10         0.78 o                         
  -8   0   4        314.36        335.46         8.15 o                         
  -6   0   4          0.79          1.73         1.45 o                         
  -4   0   4       2636.01       2520.99        55.27 o                         
  -2   0   4       2717.61       2639.45        58.35 o                         
   0   0   4       2032.19       1979.95        61.76 o                         
   2   0   4       2425.25       2336.40        51.25 o                         
   4   0   4        132.81        131.02         3.63 o                         
   6   0   4         22.08         19.23         1.58 o                         
   8   0   4        722.12        792.69        25.63 o                         
  10   0   4          0.01          0.43         0.87 o                         
 -10   1   4         74.27         76.46         4.33 o                         
  -9   1   4         55.57         57.08         1.48 o                         
  -8   1   4          5.17          7.11         1.33 o                         
  -7   1   4        628.72        634.82        10.38 o                         
  -6   1   4        118.24        117.36         2.44 o                         
  -5   1   4        166.07        142.07         6.88 o                         
  -4   1   4        533.61        539.77        10.20 o                         
  -3   1   4        592.12        582.60         9.32 o                         
  -2   1   4       1182.26       1064.21        16.58 o                         
  -1   1   4         38.36         41.63         0.88 o                         
   0   1   4         72.47         63.04         1.69 o                         
   1   1   4       6674.53       6745.19       120.68 o                         
   2   1   4         18.12         14.46         1.74 o                         
   3   1   4         23.48         21.60         0.74 o                         
   4   1   4          1.70          0.76         0.60 o                         
   5   1   4       2222.60       2186.74        30.38 o                         
   6   1   4         65.34         66.39         1.66 o                         
   7   1   4        234.34        237.31         4.99 o                         
   8   1   4          6.26          5.14         0.98 o                         
   9   1   4         35.61         41.87         1.74 o                         
  10   1   4          6.23          8.68         1.02 o                         
 -10   2   4         11.34         10.86         1.16 o                         
  -9   2   4          3.77          1.74         0.71 o                         
  -8   2   4          2.10          3.49         0.63 o                         
  -7   2   4        314.40        319.39         5.60 o                         
  -6   2   4         18.91         18.41         1.10 o                         
  -5   2   4        404.50        390.30         6.55 o                         
  -4   2   4         25.17         28.61         1.25 o                         
  -3   2   4        295.03        264.53         4.04 o                         
  -2   2   4        505.06        572.71         9.08 o                         
  -1   2   4       1460.23       1443.83        25.85 o                         
   0   2   4        980.34        877.23        19.36 o                         
   1   2   4       3799.00       3782.78        67.80 o                         
   2   2   4       1427.43       1367.49        24.52 o                         
   3   2   4         32.30         29.60         1.09 o                         
   4   2   4         63.26         56.32         1.56 o                         
   5   2   4        258.77        242.94         4.37 o                         
   6   2   4          0.49          2.39         0.65 o                         
   7   2   4          2.24          2.61         0.59 o                         
   8   2   4        172.57        176.24         4.64 o                         
   9   2   4         73.44         74.54         2.35 o                         
  10   2   4          0.55          2.89         1.01 o                         
 -10   3   4         79.23         73.57         2.96 o                         
  -9   3   4         76.28         85.87         2.31 o                         
  -8   3   4         16.34         13.09         0.90 o                         
  -7   3   4         43.93         39.02         1.33 o                         
  -6   3   4          3.00          3.62         0.69 o                         
  -5   3   4        312.62        322.22         5.60 o                         
  -4   3   4        893.75        957.08        15.27 o                         
  -3   3   4         46.37         40.65         1.03 o                         
  -2   3   4          3.87          4.23         0.45 o                         
  -1   3   4          0.00          1.24         0.29 o                         
   0   3   4        596.43        660.45        12.42 o                         
   1   3   4        313.84        315.32        10.46 o                         
   2   3   4       1236.63       1154.84        17.98 o                         
   3   3   4       1234.97       1180.37        21.38 o                         
   4   3   4         13.98         11.89         1.29 o                         
   5   3   4          0.84          3.06         0.80 o                         
   6   3   4        235.55        241.23         4.42 o                         
   7   3   4          0.13          1.16         0.47 o                         
   8   3   4          0.01          0.65         0.50 o                         
   9   3   4          9.24          7.64         1.01 o                         
  -9   4   4          0.61          0.95         0.47 o                         
  -8   4   4         60.62         62.89         1.47 o                         
  -7   4   4         96.20         85.44         2.09 o                         
  -6   4   4          2.27          2.42         0.59 o                         
  -5   4   4         50.95         52.39         1.26 o                         
  -4   4   4          0.02          0.22         0.43 o                         
  -3   4   4       1044.73        968.62        25.85 o                         
  -2   4   4         18.36         18.25         0.79 o                         
  -1   4   4         47.75         45.24         0.94 o                         
   0   4   4        259.67        278.77         6.67 o                         
   1   4   4         22.35         15.42         1.17 o                         
   2   4   4       1017.65       1124.62        25.13 o                         
   3   4   4          0.05         -0.09         0.47 o                         
   4   4   4         19.76         19.44         1.06 o                         
   5   4   4        117.21        115.93         5.16 o                         
   6   4   4          3.75          3.58         0.67 o                         
   7   4   4         28.55         26.35         0.98 o                         
   8   4   4          7.86          6.55         0.74 o                         
   9   4   4          4.83          4.48         1.45 o                         
  -9   5   4          1.85          1.67         0.55 o                         
  -8   5   4         92.73        103.37         2.00 o                         
  -7   5   4          6.11          4.45         0.77 o                         
  -6   5   4         54.60         52.55         1.44 o                         
  -5   5   4         73.15         64.93         1.44 o                         
  -4   5   4        177.69        188.34         3.23 o                         
  -3   5   4         62.14         56.80         1.32 o                         
  -2   5   4         36.07         40.51         1.64 o                         
  -1   5   4         31.39         32.60         1.64 o                         
   0   5   4        929.95        906.31        14.37 o                         
   1   5   4          0.83          2.13         0.56 o                         
   2   5   4        113.90        105.46         2.13 o                         
   3   5   4        128.32        114.64         2.31 o                         
   4   5   4         73.74         76.21         1.55 o                         
   5   5   4        169.34        162.59         2.88 o                         
   6   5   4        196.80        197.07         3.80 o                         
   7   5   4          4.64          5.53         1.17 o                         
   8   5   4         77.17         77.60         1.72 o                         
   9   5   4          1.84          3.87         2.24 o                         
  -9   6   4         12.89         10.99         1.30 o                         
  -8   6   4         46.54         40.18         1.04 o                         
  -7   6   4        486.26        459.69         6.89 o                         
  -6   6   4         24.53         22.24         1.00 o                         
  -5   6   4         87.68         89.93         2.33 o                         
  -4   6   4        148.29        142.63         2.39 o                         
  -3   6   4         58.04         49.44         1.38 o                         
  -2   6   4         60.26         63.21         1.40 o                         
  -1   6   4         12.58         11.96         1.14 o                         
   0   6   4       1088.89       1098.53        14.20 o                         
   1   6   4         34.39         33.14         1.08 o                         
   2   6   4         44.07         38.59         1.31 o                         
   3   6   4         11.67         14.56         0.80 o                         
   4   6   4         37.99         39.78         1.10 o                         
   5   6   4          0.22          0.14         0.47 o                         
   6   6   4        177.93        189.82         3.68 o                         
   7   6   4         38.35         36.49         1.18 o                         
   8   6   4         55.93         53.71         1.32 o                         
  -8   7   4         11.81         12.40         0.77 o                         
  -7   7   4         35.23         39.64         1.08 o                         
  -6   7   4         89.78         89.22         1.83 o                         
  -5   7   4         18.22         15.94         0.78 o                         
  -4   7   4        405.54        411.64         5.73 o                         
  -3   7   4         69.45         67.50         1.46 o                         
  -2   7   4          7.27          8.31         0.78 o                         
  -1   7   4       1096.51       1091.19        33.48 o                         
   0   7   4          0.63          1.02         0.54 o                         
   1   7   4        138.89        141.40         2.68 o                         
   2   7   4        323.56        313.89         4.16 o                         
   3   7   4        712.01        721.65         9.09 o                         
   4   7   4         22.52         26.07         1.08 o                         
   5   7   4          3.22          3.39         0.49 o                         
   6   7   4         10.01         12.50         0.84 o                         
   7   7   4          1.97          1.44         0.40 o                         
   8   7   4         19.49         19.81         1.74 o                         
  -7   8   4         40.27         37.13         1.25 o                         
  -6   8   4        198.14        181.14         3.01 o                         
  -5   8   4          4.54          5.16         0.52 o                         
  -4   8   4         89.91         97.18         1.79 o                         
  -3   8   4        270.39        290.93         3.92 o                         
  -2   8   4        955.58        955.37        11.59 o                         
  -1   8   4        335.23        349.04         5.40 o                         
   0   8   4        176.76        204.47         3.42 o                         
   1   8   4        137.45        136.26         2.49 o                         
   2   8   4        457.35        467.32         5.53 o                         
   3   8   4         10.96          9.10         0.70 o                         
   4   8   4          3.47          5.23         0.56 o                         
   5   8   4         41.51         44.41         1.17 o                         
   6   8   4         17.60         16.03         1.00 o                         
   7   8   4         18.71         18.34         0.80 o                         
  -6   9   4         63.76         59.81         1.67 o                         
  -5   9   4         81.32         72.93         1.38 o                         
  -4   9   4         83.78         84.15         1.58 o                         
  -3   9   4        107.79        104.03         2.30 o                         
  -2   9   4        106.13        136.18         2.71 o                         
  -1   9   4        479.16        488.34         8.12 o                         
   0   9   4        101.14        112.34         2.12 o                         
   1   9   4         85.38         76.03         1.63 o                         
   2   9   4         88.92        100.76         2.93 o                         
   3   9   4         25.91         20.29         0.84 o                         
   4   9   4         77.71         85.91         1.67 o                         
   5   9   4          2.83          2.93         0.65 o                         
   6   9   4          0.62          0.14         0.58 o                         
  -5  10   4         38.79         41.59         1.10 o                         
  -4  10   4         32.87         31.89         0.90 o                         
  -3  10   4          0.33          0.58         0.35 o                         
  -2  10   4         69.15         71.42         1.65 o                         
  -1  10   4         52.81         47.80         1.26 o                         
   0  10   4          0.07          0.12         0.43 o                         
   1  10   4         21.59         22.30         0.75 o                         
   2  10   4         20.85         18.46         0.74 o                         
   3  10   4         28.80         26.52         0.84 o                         
   4  10   4         25.38         25.50         0.97 o                         
   5  10   4          0.21          0.22         0.37 o                         
  -3  11   4         16.11         14.05         0.67 o                         
  -2  11   4         11.57         10.59         0.53 o                         
  -1  11   4         11.65         15.28         0.79 o                         
   0  11   4         46.05         41.55         1.05 o                         
   1  11   4          0.17          0.26         0.34 o                         
   2  11   4          8.95          6.00         0.58 o                         
   3  11   4         30.39         24.15         1.45 o                         
  -9   0   5        410.02        381.96         9.04 o                         
  -7   0   5       1168.36       1201.25        38.04 o                         
  -5   0   5        402.83        376.88        12.78 o                         
  -3   0   5         42.37         54.46         1.84 o                         
  -1   0   5        949.89        883.81        28.49 o                         
   1   0   5        203.27        212.57         5.08 o                         
   3   0   5        976.60        919.97        16.88 o                         
   5   0   5       1102.75       1066.39        19.47 o                         
   7   0   5        305.84        297.67        10.44 o                         
   9   0   5         72.89         81.44         3.62 o                         
 -10   1   5        241.60        239.62         5.49 o                         
  -9   1   5         20.42         20.11         0.97 o                         
  -8   1   5        144.43        152.93         3.45 o                         
  -7   1   5         69.74         76.80         1.94 o                         
  -6   1   5         69.47         60.82         1.50 o                         
  -5   1   5        762.30        771.60        18.26 o                         
  -4   1   5        217.03        229.45         5.04 o                         
  -3   1   5       1058.33       1098.63        15.46 o                         
  -2   1   5        198.55        205.52         3.55 o                         
  -1   1   5        682.56        652.30        15.19 o                         
   0   1   5        568.93        616.23        13.76 o                         
   1   1   5       1064.18       1019.09        18.39 o                         
   2   1   5         60.51         51.03         1.36 o                         
   3   1   5        483.89        441.44         7.42 o                         
   4   1   5       2114.58       2088.21        46.49 o                         
   5   1   5        153.13        145.40         2.37 o                         
   6   1   5          4.75          4.91         0.74 o                         
   7   1   5         72.33         77.56         2.31 o                         
   9   1   5          0.28          0.00         0.72 o                         
 -10   2   5         65.04         61.32         1.75 o                         
  -9   2   5          0.04          0.17         0.47 o                         
  -8   2   5        631.82        670.73        10.97 o                         
  -7   2   5          4.27          6.99         0.87 o                         
  -6   2   5        383.22        381.67        11.15 o                         
  -5   2   5        116.57        112.61         2.41 o                         
  -4   2   5       1097.86       1135.73        20.85 o                         
  -3   2   5          0.25          0.19         0.33 o                         
  -2   2   5       1925.61       1870.57        25.97 o                         
  -1   2   5       1501.09       1525.80        31.37 o                         
   0   2   5        326.93        291.68         6.73 o                         
   1   2   5        659.35        612.99        11.20 o                         
   2   2   5       1069.87       1042.92        16.41 o                         
   3   2   5       1096.92       1184.67        21.52 o                         
   4   2   5        449.06        445.78        10.48 o                         
   5   2   5        278.97        284.11         5.02 o                         
   6   2   5         15.68         17.45         0.98 o                         
   7   2   5        115.91        121.10         2.29 o                         
   8   2   5          1.04          0.27         0.69 o                         
   9   2   5         23.05         22.44         1.32 o                         
  -9   3   5          4.27          3.95         0.69 o                         
  -8   3   5        211.16        224.91         5.57 o                         
  -7   3   5         21.10         26.33         0.94 o                         
  -6   3   5        847.20        884.40        21.66 o                         
  -5   3   5        126.65        137.58         3.18 o                         
  -4   3   5        693.49        693.07        10.09 o                         
  -3   3   5         15.81         16.30         0.83 o                         
  -2   3   5        198.59        233.54         9.16 o                         
  -1   3   5        356.13        349.69         6.10 o                         
   0   3   5        336.15        396.40         7.44 o                         
   1   3   5        394.08        397.42         5.77 o                         
   2   3   5       2020.27       2045.86        31.66 o                         
   3   3   5        179.71        166.21         3.58 o                         
   4   3   5        186.55        203.27         3.38 o                         
   5   3   5        272.12        260.01         4.69 o                         
   6   3   5        449.31        441.04         9.20 o                         
   7   3   5        117.33        126.98         3.03 o                         
   8   3   5         33.50         29.91         1.12 o                         
   9   3   5          3.66          2.75         0.72 o                         
  -9   4   5         88.79         91.78         1.90 o                         
  -8   4   5         72.85         71.07         1.58 o                         
  -7   4   5          9.84         13.09         0.89 o                         
  -6   4   5          0.01          0.06         0.63 o                         
  -5   4   5        328.54        328.43         4.89 o                         
  -4   4   5        104.45         98.22         2.19 o                         
  -3   4   5        456.24        432.75         7.60 o                         
  -2   4   5         24.47         20.56         0.99 o                         
  -1   4   5         15.46         10.98         0.66 o                         
   0   4   5        362.75        373.34         6.25 o                         
   1   4   5       1517.67       1476.97        26.78 o                         
   2   4   5       1347.27       1423.15        31.67 o                         
   3   4   5         80.39         79.56         1.96 o                         
   4   4   5        342.77        330.50         5.11 o                         
   5   4   5       1040.97       1077.45        17.23 o                         
   6   4   5         33.86         35.64         2.06 o                         
   7   4   5         80.71         82.38         1.74 o                         
   8   4   5        155.10        154.35         2.60 o                         
   9   4   5         25.26         30.36         1.38 o                         
  -9   5   5          0.45          0.60         1.07 o                         
  -8   5   5         57.22         54.15         1.29 o                         
  -7   5   5         12.69         11.81         0.85 o                         
  -6   5   5         14.40         14.70         1.20 o                         
  -5   5   5         29.55         32.88         1.05 o                         
  -4   5   5         65.15         60.23         1.37 o                         
  -3   5   5          1.80          1.71         0.49 o                         
  -2   5   5        128.11        126.51         2.31 o                         
  -1   5   5         10.36         17.84         1.17 o                         
   0   5   5         16.00         15.20         1.20 o                         
   1   5   5         26.92         29.52         1.70 o                         
   2   5   5        730.72        757.27         9.23 o                         
   3   5   5        585.16        557.96         9.08 o                         
   4   5   5          1.31          1.81         1.52 o                         
   5   5   5        804.82        798.97        13.06 o                         
   6   5   5         25.63         31.47         2.44 o                         
   7   5   5          1.79          2.17         0.43 o                         
   8   5   5         12.38          9.61         0.85 o                         
  -8   6   5         42.35         38.51         1.16 o                         
  -7   6   5         10.92          9.29         0.82 o                         
  -6   6   5         93.81         95.64         2.16 o                         
  -5   6   5         38.76         35.74         1.35 o                         
  -4   6   5         53.52         48.34         1.22 o                         
  -3   6   5         38.04         35.06         1.07 o                         
  -2   6   5        313.19        317.90         4.52 o                         
  -1   6   5          4.50          6.32         0.66 o                         
   0   6   5        177.05        172.69         3.00 o                         
   1   6   5         68.57         62.77         1.38 o                         
   2   6   5        405.89        428.98         5.11 o                         
   3   6   5          3.09          4.28         0.63 o                         
   4   6   5         26.75         28.27         1.01 o                         
   5   6   5        150.03        143.38         3.01 o                         
   6   6   5         72.98         72.63         1.81 o                         
   7   6   5         58.59         57.68         1.28 o                         
   8   6   5         14.02         14.46         1.23 o                         
  -8   7   5         63.62         58.67         1.28 o                         
  -7   7   5        153.52        151.32         2.57 o                         
  -6   7   5         20.07         22.59         0.92 o                         
  -5   7   5        203.82        207.42         3.16 o                         
  -4   7   5        217.12        219.68         3.34 o                         
  -3   7   5          1.96          2.44         0.48 o                         
  -2   7   5          3.19          4.02         0.71 o                         
  -1   7   5        116.25        109.66         3.02 o                         
   0   7   5        197.99        205.48         3.98 o                         
   1   7   5        154.27        147.56         2.98 o                         
   2   7   5        782.19        791.29         9.03 o                         
   3   7   5        149.35        149.38         2.29 o                         
   4   7   5         84.72         85.10         1.64 o                         
   5   7   5         72.18         63.22         1.67 o                         
   6   7   5         15.78         15.09         0.96 o                         
   7   7   5         20.44         18.01         0.80 o                         
  -7   8   5         83.78         79.21         2.84 o                         
  -6   8   5          0.18          0.53         0.36 o                         
  -5   8   5         71.76         71.28         1.40 o                         
  -4   8   5        193.87        201.43         2.85 o                         
  -3   8   5        326.59        312.27         4.15 o                         
  -2   8   5         82.02         86.84         1.89 o                         
  -1   8   5          6.16          6.75         0.80 o                         
   0   8   5          7.30          7.77         0.84 o                         
   1   8   5        883.22        928.28        13.29 o                         
   2   8   5          0.07          0.69         0.41 o                         
   3   8   5         32.56         42.03         1.04 o                         
   4   8   5          0.00         -0.51         0.51 o                         
   5   8   5        133.21        133.29         2.65 o                         
   6   8   5          0.97          0.46         0.66 o                         
   7   8   5         11.27         10.01         1.01 o                         
  -6   9   5         28.67         25.96         1.17 o                         
  -5   9   5         42.14         38.30         1.61 o                         
  -4   9   5         26.61         19.79         0.76 o                         
  -3   9   5          1.31          1.09         0.38 o                         
  -2   9   5         56.67         58.35         2.23 o                         
  -1   9   5         13.80         13.99         1.11 o                         
   0   9   5        148.26        163.62         3.11 o                         
   1   9   5          1.82          4.64         0.62 o                         
   2   9   5         80.63         81.86         1.55 o                         
   3   9   5        210.27        201.36         3.21 o                         
   4   9   5         25.42         21.00         1.43 o                         
   5   9   5         63.61         64.90         1.99 o                         
   6   9   5          2.99          2.14         0.80 o                         
  -5  10   5         29.25         33.46         1.17 o                         
  -4  10   5          7.61          6.56         0.66 o                         
  -3  10   5         24.84         30.78         1.02 o                         
  -2  10   5          0.09          0.11         0.36 o                         
  -1  10   5          8.74          7.55         0.75 o                         
   0  10   5         34.36         32.75         0.91 o                         
   1  10   5          2.16          3.33         0.45 o                         
   2  10   5        111.95        111.26         1.94 o                         
   3  10   5          1.22          0.09         0.44 o                         
   4  10   5          1.11          0.55         0.48 o                         
  -3  11   5          4.81          4.14         0.50 o                         
  -2  11   5          9.26          8.68         0.48 o                         
  -1  11   5         12.85         16.89         0.72 o                         
   0  11   5          4.01          4.62         0.71 o                         
   1  11   5          1.81          1.92         0.90 o                         
   2  11   5          6.74          8.43         0.86 o                         
 -10   0   6          3.30          0.99         1.01 o                         
  -8   0   6         11.17         13.22         1.95 o                         
  -6   0   6        848.55        824.77        18.82 o                         
  -4   0   6       1115.61       1089.26        24.47 o                         
  -2   0   6         57.25         40.92         3.26 o                         
   0   0   6       3659.81       3798.61       118.18 o                         
   2   0   6        111.04        118.58         4.49 o                         
   4   0   6        311.07        309.87         7.64 o                         
   6   0   6       1313.23       1333.24        29.79 o                         
   8   0   6        250.27        256.95         9.13 o                         
 -10   1   6          3.19          2.54         1.23 o                         
  -9   1   6         48.48         47.95         1.31 o                         
  -8   1   6          2.48          1.62         0.67 o                         
  -7   1   6        739.80        736.00        11.96 o                         
  -6   1   6         62.91         60.99         1.76 o                         
  -5   1   6        458.57        408.43         6.12 o                         
  -4   1   6        424.07        457.21         8.52 o                         
  -3   1   6        127.51        150.69         2.85 o                         
  -2   1   6         99.45         95.15         1.71 o                         
  -1   1   6       1477.84       1423.74        38.56 o                         
   0   1   6          2.23          1.59         0.43 o                         
   1   1   6        586.91        660.54        10.53 o                         
   2   1   6         14.48         11.67         0.72 o                         
   3   1   6         22.71         25.89         0.99 o                         
   4   1   6         76.52         75.91         2.52 o                         
   5   1   6         29.03         30.10         0.98 o                         
   6   1   6          6.01          6.92         0.75 o                         
   7   1   6        152.13        169.27         4.18 o                         
   8   1   6          0.96          0.22         0.82 o                         
   9   1   6          8.84         10.15         1.23 o                         
 -10   2   6         19.17         21.26         1.88 o                         
  -9   2   6          4.57          6.01         0.71 o                         
  -8   2   6         20.65         20.78         1.18 o                         
  -7   2   6         99.76         98.30         2.04 o                         
  -6   2   6        254.11        237.78         3.87 o                         
  -5   2   6        202.46        206.67         3.81 o                         
  -4   2   6         57.69         47.04         1.85 o                         
  -3   2   6        240.13        232.45         4.80 o                         
  -2   2   6        143.78        131.32         2.99 o                         
  -1   2   6        631.65        577.82         9.22 o                         
   0   2   6         22.57         21.42         1.08 o                         
   1   2   6       1085.45       1136.22        17.84 o                         
   2   2   6        258.49        283.86         4.80 o                         
   3   2   6       1062.64       1059.18        24.59 o                         
   4   2   6          0.55          0.95         0.54 o                         
   5   2   6        442.53        441.47         6.58 o                         
   6   2   6        506.27        508.67         9.38 o                         
   7   2   6        145.72        154.75         2.73 o                         
   8   2   6          3.99          4.83         1.01 o                         
   9   2   6         20.22         20.68         2.02 o                         
  -9   3   6          8.32         10.48         1.28 o                         
  -8   3   6          0.01          0.27         0.50 o                         
  -7   3   6          0.85          1.10         0.57 o                         
  -6   3   6         68.53         74.07         1.71 o                         
  -5   3   6         53.22         52.28         1.98 o                         
  -4   3   6        260.48        286.70         5.77 o                         
  -3   3   6        121.23        122.71         2.92 o                         
  -2   3   6       1912.47       1874.84        29.22 o                         
  -1   3   6        403.45        404.04         6.62 o                         
   0   3   6         26.66         21.34         0.72 o                         
   1   3   6         64.42         60.80         1.15 o                         
   2   3   6        171.35        147.41         2.72 o                         
   3   3   6         22.95         18.58         1.76 o                         
   4   3   6         65.47         67.93         1.63 o                         
   5   3   6         58.96         66.12         1.80 o                         
   6   3   6        642.62        655.87         9.60 o                         
   7   3   6          1.85          3.19         0.55 o                         
   8   3   6          0.74          0.69         0.68 o                         
   9   3   6          1.02          1.81         1.08 o                         
  -9   4   6          1.76          1.98         0.63 o                         
  -8   4   6         46.91         57.48         1.41 o                         
  -7   4   6         32.10         30.44         1.28 o                         
  -6   4   6         24.24         22.54         1.05 o                         
  -5   4   6         34.77         31.35         1.61 o                         
  -4   4   6         11.90          9.60         0.83 o                         
  -3   4   6        225.75        224.44         4.60 o                         
  -2   4   6        283.61        292.31         7.13 o                         
  -1   4   6          5.46          4.27         0.73 o                         
   0   4   6        217.17        252.94         4.51 o                         
   1   4   6       1603.60       1679.44        30.39 o                         
   2   4   6          8.09          5.22         0.98 o                         
   3   4   6        699.57        676.64         8.96 o                         
   4   4   6        237.57        233.57         3.48 o                         
   5   4   6         69.65         71.91         2.68 o                         
   6   4   6          0.43          0.91         0.52 o                         
   7   4   6         55.13         61.03         1.83 o                         
   8   4   6          2.79          3.33         0.53 o                         
  -9   5   6        150.12        148.96         3.69 o                         
  -8   5   6        241.34        240.94         3.81 o                         
  -7   5   6          6.07          7.37         0.72 o                         
  -6   5   6          0.48          0.88         0.49 o                         
  -5   5   6        158.50        157.93         3.03 o                         
  -4   5   6          7.35          4.30         0.57 o                         
  -3   5   6         17.05         18.08         0.91 o                         
  -2   5   6        201.99        191.21         2.91 o                         
  -1   5   6        190.23        189.29         3.63 o                         
   0   5   6        150.24        145.42         3.44 o                         
   1   5   6         52.58         51.38         1.69 o                         
   2   5   6        312.75        306.82         4.59 o                         
   3   5   6        118.05        120.28         2.07 o                         
   4   5   6        109.31        111.13         2.21 o                         
   5   5   6         65.15         69.53         3.09 o                         
   6   5   6        428.87        435.87         9.79 o                         
   7   5   6        194.74        193.37         3.17 o                         
   8   5   6          9.71          9.97         0.86 o                         
  -8   6   6         34.31         38.73         1.07 o                         
  -7   6   6         72.72         78.08         1.73 o                         
  -6   6   6        177.31        171.66         3.04 o                         
  -5   6   6         80.88         86.22         1.62 o                         
  -4   6   6        171.11        189.21         2.98 o                         
  -3   6   6         12.75         12.40         0.91 o                         
  -2   6   6         22.01         19.40         0.88 o                         
  -1   6   6        390.03        377.47         6.54 o                         
   0   6   6         48.65         55.67         1.59 o                         
   1   6   6          0.20          1.66         0.54 o                         
   2   6   6         17.54         17.36         0.86 o                         
   3   6   6        811.21        835.63        10.15 o                         
   4   6   6          1.02          2.85         0.67 o                         
   5   6   6         16.03         16.59         1.02 o                         
   6   6   6         24.63         26.63         1.81 o                         
   7   6   6         48.53         41.46         1.04 o                         
   8   6   6         78.99         82.88         2.40 o                         
  -8   7   6        151.58        142.54         3.48 o                         
  -7   7   6         21.84         21.65         0.93 o                         
  -6   7   6         92.85         95.34         1.93 o                         
  -5   7   6         39.29         40.64         1.10 o                         
  -4   7   6        173.67        178.75         3.46 o                         
  -3   7   6        425.28        457.02         5.94 o                         
  -2   7   6          0.79          0.80         0.49 o                         
  -1   7   6        231.31        254.16         4.14 o                         
   0   7   6        162.63        164.78         2.91 o                         
   1   7   6         65.13         58.16         1.32 o                         
   2   7   6          8.93          9.42         0.80 o                         
   3   7   6        135.20        145.37         2.22 o                         
   4   7   6          9.02         11.93         0.84 o                         
   5   7   6          0.26          0.44         0.50 o                         
   6   7   6          9.60         12.66         0.80 o                         
   7   7   6         39.09         31.60         0.99 o                         
  -7   8   6         38.82         38.94         0.95 o                         
  -6   8   6         57.99         50.81         1.23 o                         
  -5   8   6          7.43          7.10         0.65 o                         
  -4   8   6          9.69          8.49         0.85 o                         
  -3   8   6         81.30         80.88         1.60 o                         
  -2   8   6        221.48        238.36         3.58 o                         
  -1   8   6         88.85         87.76         2.06 o                         
   0   8   6          0.00          1.20         0.59 o                         
   1   8   6         21.80         25.68         1.07 o                         
   2   8   6        161.63        162.73         2.38 o                         
   3   8   6         42.99         44.83         1.06 o                         
   4   8   6         57.31         53.42         1.32 o                         
   5   8   6          5.70          6.88         0.72 o                         
   6   8   6          8.84         10.94         0.67 o                         
  -6   9   6          0.31          0.24         0.56 o                         
  -5   9   6         21.40         22.50         0.83 o                         
  -4   9   6          2.57          0.76         0.41 o                         
  -3   9   6         57.54         62.74         1.40 o                         
  -2   9   6        137.17        131.00         2.89 o                         
  -1   9   6         17.62         25.30         2.17 o                         
   0   9   6          1.88          2.64         0.71 o                         
   1   9   6        121.01        116.75         2.37 o                         
   2   9   6          6.02          7.55         0.73 o                         
   3   9   6         39.95         41.53         1.07 o                         
   4   9   6         66.89         62.24         3.83 o                         
   5   9   6         76.54         80.66         3.83 o                         
  -5  10   6          0.00         -0.42         0.45 o                         
  -4  10   6         74.63         73.77         2.74 o                         
  -3  10   6        290.99        283.86         5.85 o                         
  -2  10   6         16.24         18.12         0.90 o                         
  -1  10   6         19.35         16.67         0.69 o                         
   0  10   6          0.00         -0.22         0.38 o                         
   1  10   6         52.49         48.74         1.09 o                         
   2  10   6          6.10          7.26         0.69 o                         
   3  10   6         11.43         12.29         1.45 o                         
   4  10   6         26.10         29.36         1.66 o                         
  -2  11   6          0.04          0.43         0.41 o                         
  -1  11   6          1.92          3.44         0.46 o                         
   0  11   6          0.59          1.11         0.38 o                         
   1  11   6          0.56          0.75         0.56 o                         
  -9   0   7         32.69         31.67         1.63 o                         
  -7   0   7         59.72         63.21         3.62 o                         
  -5   0   7         21.90         45.40         7.52 o                         
  -3   0   7        672.53        641.04        26.11 o                         
  -1   0   7         12.19          8.60         0.74 o                         
   1   0   7       1746.21       1651.94        29.78 o                         
   3   0   7        193.30        194.17         5.12 o                         
   5   0   7         47.10         46.09         1.70 o                         
   7   0   7          0.07         -0.79         1.30 o                         
   9   0   7         61.13         54.10         2.89 o                         
 -10   1   7         31.62         32.54         1.45 o                         
  -9   1   7          2.97          4.66         0.70 o                         
  -8   1   7          4.73          3.04         1.01 o                         
  -7   1   7        215.64        215.56         4.07 o                         
  -6   1   7        478.09        487.40        10.34 o                         
  -5   1   7         87.95         89.98         2.01 o                         
  -4   1   7         31.31         26.02         2.60 o                         
  -3   1   7          5.40         11.11         1.06 o                         
  -2   1   7       8292.65       9020.87       114.14 o                         
  -1   1   7        288.90        320.03         4.82 o                         
   0   1   7        279.90        281.38         4.81 o                         
   1   1   7       2835.94       2854.27        39.52 o                         
   2   1   7         15.36          8.32         0.73 o                         
   3   1   7          3.62          5.41         0.76 o                         
   4   1   7          0.26          0.44         0.51 o                         
   5   1   7         38.65         35.63         1.15 o                         
   6   1   7          0.07          0.17         0.50 o                         
   7   1   7          1.56          1.94         0.70 o                         
   8   1   7         22.40         21.33         1.64 o                         
   9   1   7          0.03          1.76         3.83 o                         
 -10   2   7          9.54          6.94         1.73 o                         
  -9   2   7          8.70          7.49         1.02 o                         
  -8   2   7         16.36         16.28         1.26 o                         
  -7   2   7        233.84        240.10         3.96 o                         
  -6   2   7        216.20        233.20         3.61 o                         
  -5   2   7         55.27         54.92         1.48 o                         
  -4   2   7         85.21         87.26         1.98 o                         
  -3   2   7        928.24        984.59        15.75 o                         
  -2   2   7        598.14        542.59         7.26 o                         
  -1   2   7        843.79        890.90        12.65 o                         
   0   2   7        155.25        157.27         2.94 o                         
   1   2   7          4.95         10.12         0.68 o                         
   2   2   7        258.31        240.33         4.94 o                         
   3   2   7        166.87        166.70         3.19 o                         
   4   2   7         14.36         13.26         0.97 o                         
   5   2   7         51.39         54.16         1.63 o                         
   6   2   7         20.68         23.04         1.12 o                         
   7   2   7         21.67         24.44         1.09 o                         
   8   2   7        129.65        133.44         3.74 o                         
   9   2   7         86.18         81.03         3.76 o                         
  -9   3   7         65.85         67.78         1.84 o                         
  -8   3   7         33.33         36.08         1.18 o                         
  -7   3   7        250.83        276.56         5.28 o                         
  -6   3   7        125.97        126.96         2.44 o                         
  -5   3   7         71.87         64.90         1.61 o                         
  -4   3   7        143.56        121.76         2.52 o                         
  -3   3   7        324.19        340.31         5.95 o                         
  -2   3   7        109.04        110.52         2.65 o                         
  -1   3   7        321.77        334.68         7.10 o                         
   0   3   7       1124.62       1247.19        16.06 o                         
   1   3   7       1560.87       1565.53        21.88 o                         
   2   3   7         53.36         64.59         2.04 o                         
   3   3   7        239.21        250.17         6.21 o                         
   4   3   7         27.78         31.63         1.18 o                         
   5   3   7          6.47          5.39         0.72 o                         
   6   3   7         98.23         95.07         1.94 o                         
   7   3   7         27.44         28.92         1.54 o                         
   8   3   7          6.02          5.92         0.65 o                         
  -9   4   7          8.99         10.99         2.02 o                         
  -8   4   7          0.94          0.78         0.54 o                         
  -7   4   7         85.91         93.84         1.76 o                         
  -6   4   7         66.71         62.53         1.59 o                         
  -5   4   7         10.85         11.64         1.06 o                         
  -4   4   7         60.57         62.13         1.39 o                         
  -3   4   7         22.95         28.99         1.11 o                         
  -2   4   7        562.87        626.18        22.65 o                         
  -1   4   7          1.13          2.37         0.84 o                         
   0   4   7        283.99        293.21         5.97 o                         
   1   4   7          9.96         10.22         1.03 o                         
   2   4   7       1687.85       1709.63        26.71 o                         
   3   4   7         31.27         28.36         1.26 o                         
   4   4   7         69.82         68.99         1.92 o                         
   5   4   7         24.12         25.76         1.62 o                         
   6   4   7         77.99         76.03         1.67 o                         
   7   4   7         31.71         33.22         1.07 o                         
   8   4   7          4.41          3.86         0.60 o                         
  -9   5   7         24.98         22.94         1.16 o                         
  -8   5   7         84.47         84.75         1.70 o                         
  -7   5   7         73.66         73.57         1.48 o                         
  -6   5   7         51.11         53.55         1.73 o                         
  -5   5   7        292.40        302.69         4.86 o                         
  -4   5   7        377.30        358.26         5.12 o                         
  -3   5   7         21.81         19.56         0.93 o                         
  -2   5   7          4.02          6.05         0.76 o                         
  -1   5   7          0.01          1.73         0.65 o                         
   0   5   7        386.75        403.21         7.06 o                         
   1   5   7         23.91         24.69         2.16 o                         
   2   5   7        396.65        408.71         6.19 o                         
   3   5   7         58.11         50.71         1.29 o                         
   4   5   7        188.40        196.26         3.06 o                         
   5   5   7        522.61        523.86         8.90 o                         
   6   5   7         63.54         64.18         1.70 o                         
   7   5   7         30.14         33.13         1.02 o                         
   8   5   7          0.42          1.02         0.68 o                         
  -8   6   7        119.19        114.08         2.21 o                         
  -7   6   7        191.60        188.92         2.86 o                         
  -6   6   7        200.52        243.22         4.45 o                         
  -5   6   7          6.70         10.93         0.90 o                         
  -4   6   7        234.00        247.13         3.73 o                         
  -3   6   7        546.19        549.19         8.15 o                         
  -2   6   7        264.66        244.14         3.65 o                         
  -1   6   7          1.71          0.99         0.71 o                         
   0   6   7          7.57          7.03         1.15 o                         
   1   6   7         35.29         44.64         1.31 o                         
   2   6   7         76.54         75.84         1.52 o                         
   3   6   7        514.03        500.71         6.82 o                         
   4   6   7         82.09         80.64         1.68 o                         
   5   6   7         38.15         38.19         1.41 o                         
   6   6   7         28.41         22.19         0.87 o                         
   7   6   7         48.53         44.18         1.05 o                         
  -8   7   7          0.06          0.51         0.65 o                         
  -7   7   7          1.57          0.79         0.37 o                         
  -6   7   7        105.27        113.18         2.20 o                         
  -5   7   7        712.21        739.52        11.75 o                         
  -4   7   7          2.09          3.86         0.75 o                         
  -3   7   7          6.42          9.32         0.91 o                         
  -2   7   7         39.90         39.06         1.17 o                         
  -1   7   7        595.38        571.44        11.17 o                         
   0   7   7         30.65         28.64         1.24 o                         
   1   7   7        218.18        213.24         2.99 o                         
   2   7   7         41.53         42.23         1.19 o                         
   3   7   7        301.58        293.76         4.21 o                         
   4   7   7        114.36        121.69         2.07 o                         
   5   7   7          8.85         10.61         0.90 o                         
   6   7   7         74.54         78.25         1.52 o                         
   7   7   7          8.86         15.90         3.18 o                         
  -7   8   7         30.76         34.33         1.28 o                         
  -6   8   7         10.72         10.73         0.69 o                         
  -5   8   7         57.80         49.95         1.28 o                         
  -4   8   7         86.00         90.24         1.68 o                         
  -3   8   7         57.01         57.17         1.31 o                         
  -2   8   7          4.13          3.90         0.61 o                         
  -1   8   7         59.14         51.04         1.51 o                         
   0   8   7         42.68         40.73         1.42 o                         
   1   8   7        663.50        675.58         8.91 o                         
   2   8   7        117.46        120.21         1.91 o                         
   3   8   7         18.47         15.78         0.82 o                         
   4   8   7        141.44        142.72         2.82 o                         
   5   8   7         95.79         92.22         1.96 o                         
   6   8   7          0.42          0.69         0.39 o                         
  -6   9   7          3.95          5.28         0.59 o                         
  -5   9   7          0.01         -0.27         0.47 o                         
  -4   9   7          0.01          0.20         0.45 o                         
  -3   9   7         10.10          9.52         0.74 o                         
  -2   9   7         67.01         69.91         2.04 o                         
  -1   9   7        375.61        383.79         6.38 o                         
   0   9   7        130.26        128.90         2.29 o                         
   1   9   7         37.48         40.80         1.10 o                         
   2   9   7          2.83          2.47         0.56 o                         
   3   9   7         26.29         30.94         1.57 o                         
   4   9   7        245.43        235.79         4.66 o                         
   5   9   7         58.59         68.14         2.29 o                         
  -4  10   7         80.17         74.24         1.67 o                         
  -3  10   7         11.33         10.75         0.60 o                         
  -2  10   7         99.65        108.92         2.67 o                         
  -1  10   7          0.09         -0.35         0.53 o                         
   0  10   7        147.70        135.31         2.53 o                         
   1  10   7         30.66         32.88         1.17 o                         
   2  10   7         10.45         11.77         0.81 o                         
   3  10   7          0.04         -0.43         0.87 o                         
   4  10   7         12.86         13.30         1.30 o                         
  -2  11   7         16.18         14.72         0.86 o                         
  -1  11   7          9.59          8.37         0.76 o                         
   0  11   7         93.57         84.69         2.25 o                         
 -10   0   8        220.57        204.34         6.82 o                         
  -8   0   8        196.55        221.00         5.89 o                         
  -6   0   8       1196.19       1223.43        39.23 o                         
  -4   0   8       2031.09       1936.02        61.15 o                         
  -2   0   8        222.77        200.82         7.40 o                         
   0   0   8       1242.80       1222.21        27.29 o                         
   2   0   8       1359.10       1465.67        46.23 o                         
   4   0   8          0.10         -0.60         0.88 o                         
   6   0   8        619.72        653.86        12.35 o                         
   8   0   8         28.82         31.09         2.75 o                         
 -10   1   8          0.40          0.37         0.66 o                         
  -9   1   8          7.11          8.12         1.11 o                         
  -8   1   8        289.00        287.04         7.13 o                         
  -7   1   8        129.79        125.07         2.47 o                         
  -6   1   8         36.41         39.39         1.72 o                         
  -5   1   8        430.29        401.08         6.84 o                         
  -4   1   8          3.63          7.30         1.17 o                         
  -3   1   8       1138.12       1152.23        18.39 o                         
  -2   1   8        125.02        143.52         2.86 o                         
  -1   1   8         95.18        102.58         1.93 o                         
   0   1   8       2257.98       2216.90        34.51 o                         
   1   1   8       1269.15       1294.58        20.42 o                         
   2   1   8         90.86        103.93         2.91 o                         
   3   1   8          4.18          2.77         0.53 o                         
   4   1   8        111.62        101.96         1.86 o                         
   5   1   8         54.73         57.67         1.64 o                         
   6   1   8        210.06        208.64         3.82 o                         
   7   1   8        292.36        307.98         6.28 o                         
   8   1   8          0.74         -0.14         2.17 o                         
  -9   2   8        202.49        205.90         5.17 o                         
  -8   2   8          0.07          0.87         0.76 o                         
  -7   2   8        157.46        156.55         2.84 o                         
  -6   2   8        274.76        284.93         5.09 o                         
  -5   2   8       2296.83       2305.94        35.94 o                         
  -4   2   8         83.13         76.26         1.86 o                         
  -3   2   8        105.94        107.88         2.44 o                         
  -2   2   8       1603.33       1686.39        51.43 o                         
  -1   2   8         90.87         91.48         1.97 o                         
   0   2   8        442.01        491.16        13.78 o                         
   1   2   8          3.06          1.31         0.45 o                         
   2   2   8       1232.11       1293.53        21.68 o                         
   3   2   8        263.58        239.26         4.27 o                         
   4   2   8        213.91        206.21         4.91 o                         
   5   2   8        122.56        122.38         2.60 o                         
   6   2   8         88.84         91.61         1.78 o                         
   7   2   8         19.61         21.82         1.12 o                         
   8   2   8         57.99         54.10         3.33 o                         
  -9   3   8         23.66         29.48         1.33 o                         
  -8   3   8         55.59         58.25         2.36 o                         
  -7   3   8        325.35        323.31         5.99 o                         
  -6   3   8         16.61         13.86         1.13 o                         
  -5   3   8         23.04         20.64         1.12 o                         
  -4   3   8         98.19        105.59         2.34 o                         
  -3   3   8         97.05         99.50         2.05 o                         
  -2   3   8        319.21        320.33        12.48 o                         
  -1   3   8         81.94         89.53         2.81 o                         
   0   3   8         35.03         27.33         1.01 o                         
   1   3   8          9.68         10.01         1.33 o                         
   2   3   8        104.31        114.17         2.70 o                         
   3   3   8        236.54        250.54         4.45 o                         
   4   3   8        114.62        113.69         2.59 o                         
   5   3   8        140.74        143.62         2.67 o                         
   6   3   8        322.01        323.37         5.06 o                         
   7   3   8        101.26        101.24         1.99 o                         
   8   3   8          0.04          0.59         0.64 o                         
  -9   4   8          4.48          4.07         1.52 o                         
  -8   4   8         16.66         18.48         1.21 o                         
  -7   4   8          3.06          3.40         0.61 o                         
  -6   4   8          1.46          1.33         0.64 o                         
  -5   4   8        524.28        538.17        13.60 o                         
  -4   4   8        445.22        474.69         7.98 o                         
  -3   4   8          0.94          1.40         0.99 o                         
  -2   4   8         35.13         30.38         1.33 o                         
  -1   4   8        587.97        592.69        12.69 o                         
   0   4   8        282.70        285.34         5.96 o                         
   1   4   8          0.40          0.01         0.48 o                         
   2   4   8         20.29         20.10         1.00 o                         
   3   4   8          0.18          0.27         0.61 o                         
   4   4   8         26.45         25.30         1.12 o                         
   5   4   8         63.02         59.46         1.56 o                         
   6   4   8          2.09          3.15         0.57 o                         
   7   4   8         22.10         22.52         1.02 o                         
   8   4   8          2.61          1.90         0.74 o                         
  -9   5   8          4.78          2.98         1.16 o                         
  -8   5   8          4.07          1.76         0.88 o                         
  -7   5   8         13.80         13.09         0.77 o                         
  -6   5   8         34.20         32.88         1.20 o                         
  -5   5   8        113.25        115.81         3.96 o                         
  -4   5   8          0.00          0.87         0.46 o                         
  -3   5   8        253.74        249.01         4.54 o                         
  -2   5   8        469.48        454.35         7.62 o                         
  -1   5   8        237.99        226.64         4.48 o                         
   0   5   8          4.23          3.74         0.84 o                         
   1   5   8        587.64        590.24         9.66 o                         
   2   5   8        122.95        119.83         2.53 o                         
   3   5   8        113.51        116.79         2.29 o                         
   4   5   8         17.73         16.87         1.00 o                         
   5   5   8        162.42        163.72         3.01 o                         
   6   5   8          0.26          0.26         0.57 o                         
   7   5   8          0.51          0.10         0.46 o                         
   8   5   8          1.21          2.02         0.87 o                         
  -8   6   8         20.13         20.61         1.15 o                         
  -7   6   8          5.91          8.78         0.67 o                         
  -6   6   8         48.08         47.67         1.50 o                         
  -5   6   8        136.62        135.76         3.36 o                         
  -4   6   8        143.33        138.45         2.64 o                         
  -3   6   8        277.17        290.60         4.62 o                         
  -2   6   8        137.60        143.38         2.94 o                         
  -1   6   8          0.47         -0.55         0.63 o                         
   0   6   8          0.01          0.20         0.95 o                         
   1   6   8         95.67         93.97         2.61 o                         
   2   6   8        145.98        129.00         2.44 o                         
   3   6   8        104.52         90.14         1.99 o                         
   4   6   8         67.15         69.61         1.62 o                         
   5   6   8          0.16          0.57         0.45 o                         
   6   6   8          1.10          0.77         0.42 o                         
   7   6   8         22.71         24.13         0.98 o                         
  -7   7   8          0.99          1.15         0.43 o                         
  -6   7   8        151.63        152.66         4.04 o                         
  -5   7   8         64.60         63.55         1.85 o                         
  -4   7   8         15.32         15.85         0.89 o                         
  -3   7   8          2.04          1.44         0.51 o                         
  -2   7   8        344.42        344.48         5.35 o                         
  -1   7   8          4.86          6.02         0.79 o                         
   0   7   8         69.40         67.04         2.11 o                         
   1   7   8        141.58        137.13         2.53 o                         
   2   7   8         49.85         53.91         1.57 o                         
   3   7   8          6.77          6.32         0.74 o                         
   4   7   8        199.55        202.61         3.36 o                         
   5   7   8          7.02          5.39         0.75 o                         
   6   7   8         11.80         14.73         0.77 o                         
   7   7   8        145.24        144.31         4.93 o                         
  -7   8   8         11.55         15.04         0.87 o                         
  -6   8   8         92.83         86.79         1.83 o                         
  -5   8   8         48.21         46.58         1.32 o                         
  -4   8   8        202.10        221.27         3.58 o                         
  -3   8   8         11.54         11.97         1.21 o                         
  -2   8   8        194.32        208.84         3.80 o                         
  -1   8   8         64.52         60.33         1.86 o                         
   0   8   8          3.96          4.12         0.67 o                         
   1   8   8         22.61         22.53         1.09 o                         
   2   8   8        358.70        329.87         6.06 o                         
   3   8   8          0.55          2.19         0.63 o                         
   4   8   8        279.06        279.76         4.87 o                         
   5   8   8          0.15         -0.32         0.37 o                         
   6   8   8         38.41         31.24         1.59 o                         
  -5   9   8          0.07          0.21         0.53 o                         
  -4   9   8         41.80         35.50         1.38 o                         
  -3   9   8         13.21         12.32         0.82 o                         
  -2   9   8          1.27         -0.11         0.49 o                         
  -1   9   8          0.15         -0.01         0.56 o                         
   0   9   8          7.20          8.11         0.96 o                         
   1   9   8          0.81         -0.25         0.61 o                         
   2   9   8          4.42          5.00         0.89 o                         
   3   9   8         28.31         29.17         1.57 o                         
   4   9   8        124.13        112.14         2.97 o                         
   5   9   8          3.99          4.91         0.87 o                         
  -4  10   8         21.07         19.71         0.78 o                         
  -3  10   8         74.37         73.16         3.33 o                         
  -2  10   8          4.00          3.63         0.59 o                         
  -1  10   8          7.28          6.41         0.62 o                         
   0  10   8         20.85         22.64         1.08 o                         
   1  10   8        104.55        103.52         2.25 o                         
   2  10   8          0.58          0.43         1.01 o                         
   3  10   8          1.94          1.73         0.87 o                         
  -9   0   9        254.79        255.20         8.85 o                         
  -7   0   9        141.91        145.18         5.79 o                         
  -5   0   9        746.14        748.53        17.31 o                         
  -1   0   9       1389.55       1433.45        45.22 o                         
   1   0   9        281.63        266.94         6.82 o                         
   3   0   9       2471.03       2444.45        43.82 o                         
   5   0   9        147.69        143.80         3.37 o                         
   7   0   9        395.85        388.98        13.06 o                         
  -9   1   9        137.57        142.96         3.92 o                         
  -8   1   9        285.63        288.09         8.05 o                         
  -7   1   9        186.27        188.80         4.34 o                         
  -6   1   9          8.09         15.48         1.38 o                         
  -5   1   9        208.48        206.76         4.63 o                         
  -4   1   9         18.86         17.55         1.04 o                         
  -3   1   9        795.34        820.91        19.20 o                         
  -2   1   9       1597.00       1745.37        31.69 o                         
  -1   1   9        142.39        149.88         4.20 o                         
   0   1   9       1704.23       1842.52        33.39 o                         
   1   1   9        124.12        124.03         3.57 o                         
   2   1   9        703.54        696.43        15.79 o                         
   3   1   9          1.86          8.11         1.07 o                         
   4   1   9        374.49        360.42         5.05 o                         
   5   1   9        106.18        111.11         2.15 o                         
   6   1   9          0.27          0.07         0.52 o                         
   7   1   9          0.01         -0.72         0.72 o                         
  -9   2   9        131.62        133.19         5.86 o                         
  -8   2   9         63.40         61.96         2.83 o                         
  -7   2   9          2.37          1.10         0.80 o                         
  -6   2   9        341.03        344.60        11.20 o                         
  -5   2   9         10.98         13.82         1.06 o                         
  -4   2   9          0.73          0.67         0.56 o                         
  -3   2   9        126.92        107.43         2.36 o                         
  -2   2   9        267.65        273.72         4.95 o                         
  -1   2   9         37.10         39.13         2.24 o                         
   0   2   9          5.28          8.54         0.98 o                         
   1   2   9         56.00         62.97         1.83 o                         
   2   2   9          7.30          3.34         0.64 o                         
   3   2   9        325.57        348.33         8.27 o                         
   4   2   9        243.75        256.82         4.23 o                         
   5   2   9          1.41          2.63         0.65 o                         
   6   2   9         10.65         11.43         0.98 o                         
   7   2   9         18.99         18.59         1.21 o                         
  -9   3   9         54.80         61.50         1.89 o                         
  -8   3   9         62.36         59.83         1.92 o                         
  -7   3   9         38.77         39.60         1.68 o                         
  -6   3   9        292.91        280.92         5.25 o                         
  -5   3   9         19.31         18.87         1.09 o                         
  -4   3   9        322.34        315.16         5.52 o                         
  -3   3   9        535.44        540.89        11.78 o                         
  -2   3   9          1.42          1.33         0.56 o                         
  -1   3   9       1125.06       1048.00        20.79 o                         
   0   3   9         64.11         68.42         3.33 o                         
   1   3   9        132.54        121.63         2.33 o                         
   2   3   9          8.34          5.43         1.08 o                         
   3   3   9        284.15        276.01         4.36 o                         
   4   3   9        256.03        283.40         5.44 o                         
   5   3   9         31.44         38.18         1.44 o                         
   6   3   9         41.97         42.63         1.37 o                         
   7   3   9         63.39         72.60         1.96 o                         
   8   3   9         36.51         35.06         1.58 o                         
  -9   4   9        110.32        114.00         3.04 o                         
  -8   4   9          0.01          0.11         0.56 o                         
  -7   4   9        174.61        173.25         6.37 o                         
  -6   4   9         74.23         67.87         1.79 o                         
  -5   4   9         21.24         26.09         1.22 o                         
  -4   4   9        321.52        358.74         6.23 o                         
  -3   4   9         55.96         60.80         2.23 o                         
  -2   4   9        327.10        304.14         7.62 o                         
  -1   4   9         38.81         45.68         1.51 o                         
   0   4   9        600.39        620.65         8.65 o                         
   1   4   9          5.05          4.26         0.65 o                         
   2   4   9         59.23         62.07         1.64 o                         
   3   4   9        199.79        228.20         6.12 o                         
   4   4   9         46.12         54.62         1.78 o                         
   5   4   9         19.05         19.61         1.17 o                         
   6   4   9        103.46        113.24         4.07 o                         
   7   4   9        117.02        114.87         3.97 o                         
   8   4   9          0.62          1.42         0.56 o                         
  -8   5   9        166.03        155.42         3.44 o                         
  -7   5   9          1.77          2.85         0.67 o                         
  -6   5   9        195.96        209.33         4.46 o                         
  -5   5   9        125.18        139.97         3.09 o                         
  -4   5   9          2.26          2.02         0.55 o                         
  -3   5   9        474.83        494.43         8.34 o                         
  -2   5   9        471.30        502.53         8.45 o                         
  -1   5   9        159.41        174.97         7.05 o                         
   0   5   9         92.34         86.54         1.97 o                         
   1   5   9         16.08         11.94         1.01 o                         
   2   5   9          7.52          8.25         0.89 o                         
   3   5   9        160.53        171.40         3.33 o                         
   4   5   9         35.13         30.51         1.36 o                         
   5   5   9        316.99        319.35         5.56 o                         
   6   5   9          0.40         -0.05         0.44 o                         
   7   5   9         26.39         25.53         1.10 o                         
  -8   6   9          4.51          5.47         0.86 o                         
  -7   6   9          3.50          2.67         0.61 o                         
  -6   6   9        498.72        480.78         8.09 o                         
  -5   6   9         12.21         12.69         1.00 o                         
  -4   6   9        268.52        287.53         5.36 o                         
  -3   6   9          1.83          2.35         0.67 o                         
  -2   6   9       1450.34       1468.41        23.18 o                         
  -1   6   9         82.28         82.18         2.12 o                         
   0   6   9        156.41        154.36         2.85 o                         
   1   6   9        571.58        570.50         9.41 o                         
   2   6   9        167.28        170.81         3.33 o                         
   3   6   9          5.30          4.11         0.69 o                         
   4   6   9        134.87        133.35         2.73 o                         
   5   6   9         66.67         62.38         1.95 o                         
   6   6   9         10.99         10.63         0.84 o                         
   7   6   9          4.03          4.26         1.16 o                         
  -7   7   9          0.01          0.43         0.51 o                         
  -6   7   9         13.40         14.68         0.80 o                         
  -5   7   9         38.65         34.34         1.20 o                         
  -4   7   9         87.95        100.45         2.26 o                         
  -3   7   9         11.53         10.01         0.99 o                         
  -2   7   9         73.00         77.78         2.46 o                         
  -1   7   9        215.30        215.73         4.10 o                         
   0   7   9         42.05         38.78         1.95 o                         
   1   7   9         65.02         65.83         1.65 o                         
   2   7   9          0.01         -0.36         0.48 o                         
   3   7   9         27.11         26.79         1.13 o                         
   4   7   9        142.51        127.37         2.55 o                         
   5   7   9          3.87          2.98         0.59 o                         
   6   7   9         77.65         79.17         1.88 o                         
  -6   8   9          1.45          1.01         0.51 o                         
  -5   8   9          8.26          6.63         0.68 o                         
  -4   8   9          0.53          0.96         0.44 o                         
  -3   8   9        217.02        223.18         4.08 o                         
  -2   8   9         25.23         26.14         1.34 o                         
  -1   8   9        203.18        224.05         9.48 o                         
   0   8   9          5.78          3.73         0.97 o                         
   1   8   9          2.21          4.15         1.02 o                         
   2   8   9         52.26         47.92         1.55 o                         
   3   8   9         34.02         31.36         1.14 o                         
   4   8   9          0.24          1.76         0.48 o                         
   5   8   9          1.02          0.94         0.41 o                         
   6   8   9          0.34          1.16         0.58 o                         
  -5   9   9         45.46         48.33         1.10 o                         
  -4   9   9         37.96         41.28         1.05 o                         
  -3   9   9          6.41          6.94         0.79 o                         
  -2   9   9         26.12         28.26         1.13 o                         
  -1   9   9          1.56          1.84         0.51 o                         
   0   9   9         16.17         15.06         1.15 o                         
   1   9   9          9.77         10.05         1.09 o                         
   2   9   9          0.88         -0.01         0.59 o                         
   3   9   9         68.36         65.52         1.80 o                         
   4   9   9          6.74          9.25         1.16 o                         
  -3  10   9          2.71          1.19         0.37 o                         
  -2  10   9          0.10          0.00         0.58 o                         
  -1  10   9         18.94         18.90         1.74 o                         
   0  10   9          7.85          9.40         0.96 o                         
   1  10   9         21.85         17.35         1.30 o                         
  -8   0  10         22.26         21.40         1.88 o                         
  -6   0  10       1226.83       1329.90        53.43 o                         
  -4   0  10          9.76         10.48         1.73 o                         
  -2   0  10        873.57        904.37        37.48 o                         
   0   0  10          1.01          2.02         1.30 o                         
   2   0  10       1326.70       1321.09        29.38 o                         
   4   0  10        150.12        145.05         6.95 o                         
   6   0  10        807.04        838.90        35.39 o                         
  -9   1  10         10.12         10.05         0.97 o                         
  -8   1  10         17.41         15.09         2.10 o                         
  -7   1  10         37.08         34.94         1.84 o                         
  -6   1  10        393.30        388.41        10.52 o                         
  -5   1  10          6.61          8.82         1.16 o                         
  -4   1  10         21.71         18.10         1.10 o                         
  -3   1  10         46.14         51.16         1.55 o                         
  -2   1  10        263.25        249.40         6.89 o                         
  -1   1  10        433.21        457.63        15.55 o                         
   0   1  10        290.43        315.05         6.50 o                         
   1   1  10          4.10          4.39         0.75 o                         
   2   1  10        218.82        219.01         3.95 o                         
   3   1  10        141.52        130.50         2.19 o                         
   4   1  10        178.87        184.76         3.22 o                         
   5   1  10          4.09          5.25         0.86 o                         
   6   1  10        320.23        327.00         5.78 o                         
   7   1  10        298.21        311.23         7.49 o                         
  -9   2  10         66.43         67.90         2.05 o                         
  -8   2  10          7.01          6.94         1.59 o                         
  -7   2  10          3.24          2.72         0.86 o                         
  -6   2  10       1238.96       1252.81        23.07 o                         
  -5   2  10         13.61         12.17         1.54 o                         
  -4   2  10          2.39          2.48         0.55 o                         
  -3   2  10          2.11          1.68         0.53 o                         
  -2   2  10        168.97        177.57         4.18 o                         
  -1   2  10        116.06        129.55         6.18 o                         
   0   2  10         39.30         44.79         1.34 o                         
   1   2  10         35.54         32.16         1.11 o                         
   2   2  10        201.47        189.26         3.16 o                         
   3   2  10        174.38        175.37         3.58 o                         
   4   2  10         99.52         93.90         1.92 o                         
   5   2  10         20.35         23.98         1.25 o                         
   6   2  10        128.90        129.10         2.64 o                         
   7   2  10         83.44         90.01         2.37 o                         
  -9   3  10         77.17         68.20         2.24 o                         
  -8   3  10         30.76         28.31         2.24 o                         
  -7   3  10        129.26        128.56         7.67 o                         
  -6   3  10        379.75        415.09        13.97 o                         
  -5   3  10        127.24        114.67         2.54 o                         
  -4   3  10         22.71         25.36         2.17 o                         
  -3   3  10          2.60          1.96         0.60 o                         
  -2   3  10         63.63         72.62         1.98 o                         
  -1   3  10       1075.43       1063.61        16.92 o                         
   0   3  10        159.20        185.93         3.34 o                         
   1   3  10         53.34         49.81         1.26 o                         
   2   3  10        151.58        158.23         4.06 o                         
   3   3  10         33.39         37.36         1.51 o                         
   4   3  10          4.48          4.32         0.70 o                         
   5   3  10        172.85        180.62         3.76 o                         
   6   3  10        228.35        237.77         6.79 o                         
   7   3  10          0.15         -0.29         0.49 o                         
   8   3  10         15.00         18.07         1.88 o                         
  -8   4  10         20.14         18.61         1.46 o                         
  -7   4  10         56.23         57.94         1.88 o                         
  -6   4  10        182.13        198.15         4.63 o                         
  -5   4  10        581.88        566.84        10.01 o                         
  -4   4  10        677.80        666.33        10.95 o                         
  -3   4  10         57.58         54.69         1.92 o                         
  -2   4  10          5.75          5.53         0.79 o                         
  -1   4  10        487.94        543.17         8.07 o                         
   0   4  10          1.03          2.80         0.84 o                         
   1   4  10         70.11         78.30         2.37 o                         
   2   4  10         12.93          9.91         0.94 o                         
   3   4  10         45.31         32.19         1.73 o                         
   4   4  10          7.70         12.73         0.94 o                         
   5   4  10         35.04         39.88         1.36 o                         
   6   4  10          0.96         -0.03         0.44 o                         
   7   4  10         15.96         14.46         0.91 o                         
  -8   5  10          8.73          9.02         1.08 o                         
  -7   5  10         17.47         15.48         1.10 o                         
  -6   5  10         40.24         38.11         1.84 o                         
  -5   5  10         92.76         85.51         2.84 o                         
  -4   5  10        228.61        223.08         7.77 o                         
  -3   5  10        276.21        275.26         5.02 o                         
  -2   5  10        333.96        345.46         7.12 o                         
  -1   5  10        155.55        155.75         3.85 o                         
   0   5  10        425.84        411.16         6.22 o                         
   1   5  10        149.57        142.23         3.05 o                         
   2   5  10         68.05         73.42         1.86 o                         
   3   5  10         83.56         83.02         3.07 o                         
   4   5  10         15.39         14.58         1.02 o                         
   5   5  10         28.60         24.65         1.09 o                         
   6   5  10         10.71          8.86         0.81 o                         
   7   5  10         57.47         57.46         1.54 o                         
  -8   6  10         35.61         31.46         1.23 o                         
  -7   6  10          0.28         -0.02         0.54 o                         
  -6   6  10         10.01          9.80         0.81 o                         
  -5   6  10         91.13         86.69         2.12 o                         
  -4   6  10        392.27        412.17         7.07 o                         
  -3   6  10        947.55        966.89        15.56 o                         
  -2   6  10         17.81         18.70         1.95 o                         
  -1   6  10        610.97        638.27        11.99 o                         
   0   6  10        467.73        511.51         7.67 o                         
   1   6  10       1005.38        993.21        15.90 o                         
   2   6  10        805.34        761.82        12.39 o                         
   3   6  10        213.52        240.86         4.50 o                         
   4   6  10        141.86        149.81         2.94 o                         
   5   6  10         24.20         19.07         0.93 o                         
   6   6  10         15.05         11.47         0.81 o                         
   7   6  10          1.63          0.72         0.41 o                         
  -7   7  10          5.37          5.37         0.76 o                         
  -6   7  10          4.56          6.40         0.67 o                         
  -5   7  10          1.55          2.22         0.52 o                         
  -4   7  10          0.43          0.57         0.41 o                         
  -3   7  10        303.85        313.07         4.88 o                         
  -2   7  10         75.48         75.63         1.89 o                         
  -1   7  10         22.72         25.24         1.74 o                         
   0   7  10        468.21        486.28        12.20 o                         
   1   7  10         35.20         33.73         1.86 o                         
   2   7  10         58.07         55.97         1.56 o                         
   3   7  10         41.82         37.86         1.56 o                         
   4   7  10         62.05         59.78         1.51 o                         
   5   7  10          8.49          7.93         0.89 o                         
   6   7  10          3.85          5.29         0.90 o                         
  -6   8  10          2.79          2.68         0.87 o                         
  -5   8  10         51.70         53.81         1.21 o                         
  -4   8  10          2.69          2.24         0.40 o                         
  -3   8  10         84.08         73.02         1.57 o                         
  -2   8  10         33.05         29.94         1.13 o                         
  -1   8  10          2.24          1.73         1.16 o                         
   0   8  10          2.28          0.86         1.08 o                         
   1   8  10        224.99        202.43         5.12 o                         
   2   8  10         37.89         29.02         1.23 o                         
   3   8  10         69.07         65.75         1.58 o                         
   4   8  10        169.38        166.53         3.53 o                         
   5   8  10          4.44          1.25         0.65 o                         
  -5   9  10         13.48         12.43         1.30 o                         
  -4   9  10         61.33         55.30         1.69 o                         
  -3   9  10          6.04          4.04         0.74 o                         
  -2   9  10         53.32         53.49         1.83 o                         
  -1   9  10         27.51         25.58         1.25 o                         
   0   9  10          9.62         10.92         1.13 o                         
   1   9  10          6.61          6.94         1.16 o                         
   2   9  10          1.77          2.55         0.76 o                         
   3   9  10         96.59         82.07         2.89 o                         
   4   9  10        117.54        104.27         3.77 o                         
  -3  10  10          0.28          0.14         0.58 o                         
  -2  10  10          0.53          1.30         0.58 o                         
  -1  10  10          9.96         11.42         1.30 o                         
   0  10  10          9.32          9.54         1.01 o                         
   1  10  10          9.24         15.61         1.30 o                         
  -9   0  11         13.25         12.72         1.73 o                         
  -7   0  11          1.60          2.75         1.01 o                         
  -5   0  11          3.88          4.41         1.28 o                         
  -3   0  11        372.29        368.82         9.23 o                         
  -1   0  11       1526.73       1537.92        34.34 o                         
   1   0  11        103.59        113.85         3.37 o                         
   3   0  11         10.51          8.16         1.96 o                         
   5   0  11          0.06         -0.46         0.59 o                         
   7   0  11         13.46         15.61         1.88 o                         
  -9   1  11         26.30         31.44         1.68 o                         
  -8   1  11         14.32         14.54         1.11 o                         
  -7   1  11        211.68        205.45         6.19 o                         
  -6   1  11         99.50        106.95         3.02 o                         
  -5   1  11        141.15        146.87         3.18 o                         
  -4   1  11        279.31        291.11         4.75 o                         
  -3   1  11        966.00        958.50        13.82 o                         
  -2   1  11         30.57         21.79         1.46 o                         
  -1   1  11        219.00        216.90         3.64 o                         
   0   1  11        499.66        536.58         7.92 o                         
   1   1  11         77.52         75.89         1.67 o                         
   2   1  11        159.42        170.68         2.94 o                         
   3   1  11          3.16          3.11         0.51 o                         
   4   1  11        202.24        214.09         3.26 o                         
   5   1  11         24.92         27.33         1.08 o                         
   6   1  11        195.11        203.15         3.76 o                         
   7   1  11          0.73         -0.16         0.66 o                         
  -9   2  11         37.66         42.14         1.74 o                         
  -8   2  11         20.69         25.51         2.17 o                         
  -7   2  11        397.03        400.90         8.19 o                         
  -6   2  11        463.05        506.41        14.55 o                         
  -5   2  11        790.11        788.74        14.95 o                         
  -4   2  11         39.68         38.17         2.25 o                         
  -3   2  11        465.96        466.18         6.45 o                         
  -2   2  11        262.92        256.38         4.78 o                         
  -1   2  11        101.63         95.11         2.20 o                         
   0   2  11        126.35        112.18         2.19 o                         
   1   2  11        691.36        753.02        10.88 o                         
   2   2  11         15.49         18.45         0.95 o                         
   3   2  11         16.45         19.69         0.88 o                         
   4   2  11        190.75        199.75         3.36 o                         
   5   2  11         22.60         21.83         1.06 o                         
   6   2  11          8.89         10.57         1.07 o                         
   7   2  11          2.31          2.02         1.23 o                         
  -9   3  11         51.06         48.15         1.53 o                         
  -8   3  11        167.20        158.91         3.03 o                         
  -7   3  11         23.41         25.54         1.39 o                         
  -6   3  11        304.82        309.95        10.23 o                         
  -5   3  11        141.69        146.48         3.05 o                         
  -4   3  11        319.52        312.68         6.33 o                         
  -3   3  11         12.81         13.16         1.51 o                         
  -2   3  11         77.58         75.74         3.21 o                         
  -1   3  11        423.02        429.46         7.28 o                         
   0   3  11        428.56        396.64         6.14 o                         
   1   3  11          0.06          2.57         0.81 o                         
   2   3  11         28.55         27.14         1.15 o                         
   3   3  11          6.21          6.74         0.92 o                         
   4   3  11         68.35         74.15         1.94 o                         
   5   3  11         18.60         17.32         1.18 o                         
   6   3  11         62.42         60.13         1.53 o                         
   7   3  11          7.78          9.16         0.97 o                         
  -8   4  11          4.57          5.51         0.97 o                         
  -7   4  11          3.78          3.85         0.94 o                         
  -6   4  11        127.67        114.53         3.71 o                         
  -5   4  11        128.74        132.27         3.16 o                         
  -4   4  11        195.23        177.04         3.43 o                         
  -3   4  11         13.02         10.46         0.87 o                         
  -2   4  11        612.60        576.91         9.64 o                         
  -1   4  11         31.40         27.60         1.14 o                         
   0   4  11         20.17         23.31         1.00 o                         
   1   4  11         69.23         69.65         1.64 o                         
   2   4  11          6.18          8.43         0.92 o                         
   3   4  11        407.39        410.01         7.00 o                         
   4   4  11         28.22         25.76         1.19 o                         
   5   4  11         71.20         64.32         2.07 o                         
   6   4  11         13.40         13.10         0.85 o                         
   7   4  11         37.48         37.68         1.38 o                         
  -8   5  11         52.91         60.98         1.84 o                         
  -7   5  11         18.80         19.64         1.47 o                         
  -6   5  11        108.86         99.21         2.63 o                         
  -5   5  11         56.64         54.84         1.65 o                         
  -4   5  11        425.29        445.85         6.79 o                         
  -3   5  11          0.08          0.19         0.55 o                         
  -2   5  11       1557.88       1518.98        24.02 o                         
  -1   5  11          0.38          0.11         0.54 o                         
   0   5  11        149.16        144.61         2.70 o                         
   1   5  11         66.77         78.92         1.74 o                         
   2   5  11          0.51         -0.53         0.53 o                         
   3   5  11        211.22        219.20         4.07 o                         
   4   5  11         36.91         31.46         1.25 o                         
   5   5  11          3.56          5.90         0.71 o                         
   6   5  11          1.18          2.01         0.46 o                         
   7   5  11          4.18          4.20         0.72 o                         
  -7   6  11         35.26         32.67         1.28 o                         
  -6   6  11         51.15         62.88         2.00 o                         
  -5   6  11         42.32         43.39         1.35 o                         
  -4   6  11         38.27         39.95         1.20 o                         
  -3   6  11         92.65         99.14         2.01 o                         
  -2   6  11        114.04        122.11         2.70 o                         
  -1   6  11        153.83        150.27         3.10 o                         
   0   6  11        315.08        295.15         4.75 o                         
   1   6  11         63.11         62.70         1.72 o                         
   2   6  11        327.05        331.74         6.01 o                         
   3   6  11          1.18          0.88         0.48 o                         
   4   6  11         82.62         68.33         1.66 o                         
   5   6  11          1.00          0.70         0.40 o                         
   6   6  11         36.82         30.18         1.05 o                         
  -6   7  11         10.75          9.42         0.90 o                         
  -5   7  11         27.58         27.60         1.00 o                         
  -4   7  11         23.81         20.87         0.92 o                         
  -3   7  11        446.58        443.21         6.70 o                         
  -2   7  11        539.76        561.56        11.57 o                         
  -1   7  11        115.23        106.84         2.72 o                         
   0   7  11          3.32          4.63         1.30 o                         
   1   7  11          0.09         -0.16         1.30 o                         
   2   7  11         11.02         11.59         0.96 o                         
   3   7  11        110.71        100.63         2.14 o                         
   4   7  11          1.15          0.75         0.41 o                         
   5   7  11          0.29          0.43         0.51 o                         
   6   7  11         37.97         40.95         1.28 o                         
  -5   8  11          3.29          4.05         1.16 o                         
  -4   8  11         60.75         61.62         1.32 o                         
  -3   8  11        121.04        111.45         2.05 o                         
  -2   8  11          8.91         11.13         1.60 o                         
  -1   8  11         41.00         51.48         3.18 o                         
   0   8  11         36.02         31.67         2.02 o                         
   1   8  11         56.19         56.84         2.75 o                         
   2   8  11         99.39         90.27         2.17 o                         
   3   8  11         26.74         27.57         1.06 o                         
   4   8  11          5.29          3.43         0.72 o                         
   5   8  11          0.11          0.00         0.41 o                         
  -4   9  11          5.51          3.28         1.52 o                         
  -3   9  11        163.81        161.75         4.00 o                         
  -2   9  11         28.11         27.95         1.32 o                         
  -1   9  11         56.54         56.27         3.04 o                         
   0   9  11         29.74         28.63         2.02 o                         
   1   9  11          7.35          8.10         1.16 o                         
   2   9  11          0.43          0.58         0.87 o                         
  -1  10  11          6.86          8.53         0.87 o                         
   0  10  11          2.18          1.88         0.58 o                         
  -8   0  12          1.57          1.59         0.87 o                         
  -6   0  12         70.97         69.52         2.29 o                         
  -4   0  12         92.36        116.23         3.03 o                         
  -2   0  12          6.39          8.35         1.46 o                         
   0   0  12        124.30        126.62         3.11 o                         
   2   0  12       2076.95       2119.19        46.72 o                         
   4   0  12         14.94         13.33         1.71 o                         
   6   0  12        120.01        116.69         5.64 o                         
  -9   1  12        101.05         98.68         2.56 o                         
  -8   1  12          9.23          7.76         1.02 o                         
  -7   1  12          9.97         13.85         1.42 o                         
  -6   1  12         38.35         34.37         1.90 o                         
  -5   1  12        533.23        518.84         8.84 o                         
  -4   1  12        409.75        428.19         8.39 o                         
  -3   1  12         87.16         89.16         2.07 o                         
  -2   1  12          4.15          3.53         0.63 o                         
  -1   1  12        146.85        120.41         2.38 o                         
   0   1  12       1106.10       1126.71        16.03 o                         
   1   1  12        812.07        815.65        13.11 o                         
   2   1  12          3.22          2.49         0.81 o                         
   3   1  12        209.08        218.61         3.32 o                         
   4   1  12         80.02         79.06         1.73 o                         
   5   1  12        234.09        236.92         3.55 o                         
   6   1  12          6.94          5.88         0.84 o                         
   7   1  12        137.21        149.09         3.84 o                         
  -8   2  12         10.78         12.06         2.24 o                         
  -7   2  12         11.54         14.64         1.22 o                         
  -6   2  12         82.64        101.86         2.77 o                         
  -5   2  12          1.44          1.02         1.23 o                         
  -4   2  12         96.05        115.09         2.45 o                         
  -3   2  12        171.64        180.52         3.97 o                         
  -2   2  12        328.45        356.53         6.23 o                         
  -1   2  12          4.35          9.84         1.21 o                         
   0   2  12         34.17         32.63         1.29 o                         
   1   2  12        109.75        112.79         2.04 o                         
   2   2  12         85.51         91.98         1.92 o                         
   3   2  12        242.37        240.11         3.62 o                         
   4   2  12         94.30        102.57         2.07 o                         
   5   2  12         27.49         29.48         1.57 o                         
   6   2  12         22.96         25.89         1.27 o                         
   7   2  12         18.30         15.22         1.13 o                         
  -8   3  12          0.11         -0.29         0.82 o                         
  -7   3  12         28.23         27.26         1.39 o                         
  -6   3  12         57.66         46.34         1.80 o                         
  -5   3  12          9.31          8.04         1.58 o                         
  -4   3  12        132.24        131.84         4.09 o                         
  -3   3  12         16.74         15.49         1.20 o                         
  -2   3  12         17.02         14.07         1.18 o                         
  -1   3  12         21.49         24.04         1.21 o                         
   0   3  12        357.33        357.63         5.10 o                         
   1   3  12         37.64         37.70         1.30 o                         
   2   3  12         20.05         16.98         0.94 o                         
   3   3  12         68.20         71.79         1.66 o                         
   4   3  12         49.88         57.54         1.59 o                         
   5   3  12        102.01        105.24         2.34 o                         
   6   3  12         21.56         19.47         0.93 o                         
   7   3  12          5.17          4.48         0.72 o                         
  -8   4  12          0.03          0.80         0.53 o                         
  -7   4  12          5.91          5.00         0.91 o                         
  -6   4  12         11.89         12.04         1.81 o                         
  -5   4  12        433.84        428.93         9.56 o                         
  -4   4  12        104.73        115.80         2.59 o                         
  -3   4  12         44.26         46.57         1.49 o                         
  -2   4  12         84.44         80.45         2.32 o                         
  -1   4  12         68.04         65.35         1.65 o                         
   0   4  12        228.17        229.39         3.52 o                         
   1   4  12         26.82         23.64         1.00 o                         
   2   4  12         46.26         53.34         1.77 o                         
   3   4  12         91.97         88.06         2.09 o                         
   4   4  12         56.30         66.34         1.69 o                         
   5   4  12         71.51         74.37         1.78 o                         
   6   4  12         59.98         50.69         1.33 o                         
   7   4  12         30.51         34.76         1.28 o                         
  -7   5  12          2.56          4.00         0.76 o                         
  -6   5  12         32.25         29.04         1.35 o                         
  -5   5  12         24.12         26.36         1.40 o                         
  -4   5  12         31.18         33.98         1.46 o                         
  -3   5  12        208.08        190.23         3.35 o                         
  -2   5  12         22.33         17.97         1.17 o                         
  -1   5  12         34.51         29.14         1.50 o                         
   0   5  12        328.31        334.75         7.93 o                         
   1   5  12         92.21         76.97         1.76 o                         
   2   5  12        158.69        173.16         3.42 o                         
   3   5  12        229.23        237.79         4.34 o                         
   4   5  12        102.95        100.34         4.63 o                         
   5   5  12          0.21          0.42         0.39 o                         
   6   5  12        149.41        151.76         3.45 o                         
   7   5  12          3.49          1.59         0.41 o                         
  -7   6  12         73.22         68.38         3.40 o                         
  -6   6  12         27.16         28.92         1.39 o                         
  -5   6  12         18.32         19.70         0.96 o                         
  -4   6  12        275.61        261.99         5.48 o                         
  -3   6  12         94.17         97.73         2.30 o                         
  -2   6  12          0.07          0.55         0.54 o                         
  -1   6  12        186.81        179.58         4.88 o                         
   0   6  12        307.66        295.51         4.97 o                         
   1   6  12          1.71          2.22         0.56 o                         
   2   6  12          1.37          5.05         0.74 o                         
   3   6  12        223.40        196.10         4.14 o                         
   4   6  12         11.80         14.35         0.82 o                         
   5   6  12          0.73          1.78         0.44 o                         
   6   6  12         52.91         59.54         1.74 o                         
  -6   7  12          0.02          0.74         0.45 o                         
  -5   7  12        102.09         97.45         2.44 o                         
  -4   7  12        140.49        139.28         2.41 o                         
  -3   7  12         83.93         77.69         1.86 o                         
  -2   7  12         26.99         25.99         1.21 o                         
  -1   7  12        464.82        500.95        12.99 o                         
   0   7  12         70.44         69.72         3.18 o                         
   1   7  12         42.35         39.38         2.17 o                         
   2   7  12          2.51          1.78         0.50 o                         
   3   7  12          5.18          5.29         0.72 o                         
   4   7  12         19.84         19.68         0.87 o                         
   5   7  12          1.90          0.36         0.41 o                         
  -5   8  12         76.00         71.42         2.31 o                         
  -4   8  12          9.43          6.56         1.01 o                         
  -3   8  12          1.81          1.20         0.52 o                         
  -2   8  12         18.90         15.23         1.18 o                         
  -1   8  12         13.47          9.40         1.16 o                         
   0   8  12        168.34        154.95         5.65 o                         
   1   8  12         66.26         57.57         2.60 o                         
   2   8  12          8.92          4.51         1.07 o                         
   3   8  12         45.83         48.02         1.64 o                         
   4   8  12         49.86         44.08         1.43 o                         
  -3   9  12          2.14          2.17         0.58 o                         
  -2   9  12         29.65         26.61         1.59 o                         
  -1   9  12          5.69          7.81         1.59 o                         
   0   9  12          1.37          1.01         0.58 o                         
   1   9  12        118.01        115.97         4.63 o                         
   2   9  12          3.69          3.76         1.01 o                         
  -7   0  13         48.42         47.73         2.75 o                         
  -5   0  13        322.96        315.35         8.08 o                         
  -3   0  13        847.52        922.05        21.29 o                         
  -1   0  13         91.51         86.18         3.40 o                         
   1   0  13         21.29         27.18         3.90 o                         
   3   0  13        132.16        126.05         3.08 o                         
   5   0  13        273.59        292.21         9.02 o                         
   7   0  13          1.02          1.30         1.16 o                         
  -8   1  13         94.05        107.41         3.02 o                         
  -7   1  13          1.20          1.52         0.87 o                         
  -6   1  13         19.16         24.01         1.27 o                         
  -5   1  13        135.13        134.24         2.66 o                         
  -4   1  13        202.77        203.15         3.62 o                         
  -3   1  13        583.71        576.87         9.76 o                         
  -2   1  13        307.64        341.40         7.53 o                         
  -1   1  13        203.96        184.19         6.46 o                         
   0   1  13        567.85        550.89         8.33 o                         
   1   1  13        383.30        368.85         8.21 o                         
   2   1  13         44.37         47.11         1.31 o                         
   3   1  13         94.45         93.40         1.79 o                         
   4   1  13        809.81        845.91        11.15 o                         
   5   1  13         51.03         51.29         1.50 o                         
   6   1  13          4.40          2.08         0.46 o                         
   7   1  13         51.37         51.20         2.46 o                         
  -8   2  13         13.54         14.67         1.73 o                         
  -7   2  13        214.01        207.22         3.80 o                         
  -6   2  13          1.28          1.13         0.71 o                         
  -5   2  13          9.62         18.21         1.73 o                         
  -4   2  13        155.85        160.03         4.81 o                         
  -3   2  13         40.05         36.04         1.72 o                         
  -2   2  13         98.34        102.82         2.55 o                         
  -1   2  13        215.92        238.74         5.21 o                         
   0   2  13        200.12        196.23         3.37 o                         
   1   2  13         28.10         29.82         1.11 o                         
   2   2  13        270.87        264.12         4.27 o                         
   3   2  13          0.21          0.90         0.42 o                         
   4   2  13          4.64          3.10         0.54 o                         
   5   2  13          2.02          3.66         1.52 o                         
   6   2  13         41.25         41.10         1.19 o                         
   7   2  13        162.70        158.20         5.80 o                         
  -8   3  13        273.73        269.83         6.31 o                         
  -7   3  13          2.10          3.34         0.56 o                         
  -6   3  13         58.49         55.90         1.86 o                         
  -5   3  13         13.15         15.47         1.36 o                         
  -4   3  13        480.41        449.74        10.37 o                         
  -3   3  13         45.89         47.06         1.72 o                         
  -2   3  13        325.33        321.95         8.19 o                         
  -1   3  13       1127.47       1116.35        16.00 o                         
   0   3  13        552.30        545.57        10.71 o                         
   1   3  13          6.62          6.77         0.75 o                         
   2   3  13         75.54         72.20         1.68 o                         
   3   3  13          1.63          0.48         0.47 o                         
   4   3  13         20.81         19.13         1.34 o                         
   5   3  13          8.49          7.09         0.75 o                         
   6   3  13         75.53         74.37         1.64 o                         
   7   3  13        128.55        126.24         6.30 o                         
  -8   4  13         11.39         10.56         1.16 o                         
  -7   4  13        102.73         93.16         2.32 o                         
  -6   4  13         42.16         43.52         1.58 o                         
  -5   4  13         27.36         24.45         1.51 o                         
  -4   4  13        479.82        514.97        11.87 o                         
  -3   4  13         18.25         12.37         1.13 o                         
  -2   4  13         90.90         82.57         2.04 o                         
  -1   4  13          0.00          0.14         0.52 o                         
   0   4  13         13.82         16.37         0.95 o                         
   1   4  13         17.19         14.60         1.16 o                         
   2   4  13        208.58        215.46         4.89 o                         
   3   4  13          6.85          4.16         0.64 o                         
   4   4  13         71.36         67.63         1.76 o                         
   5   4  13         16.20         16.96         0.82 o                         
   6   4  13         15.43         16.33         0.81 o                         
   7   4  13         12.18         10.12         1.16 o                         
  -7   5  13          0.04          0.00         0.51 o                         
  -6   5  13         11.54         12.78         1.11 o                         
  -5   5  13          1.68          2.81         0.70 o                         
  -4   5  13         17.97         18.18         1.24 o                         
  -3   5  13        115.78        112.61         2.83 o                         
  -2   5  13        172.55        173.29         3.97 o                         
  -1   5  13        655.03        641.14        10.00 o                         
   0   5  13         16.60         20.84         1.12 o                         
   1   5  13        440.03        434.58         8.49 o                         
   2   5  13         15.59         18.05         1.01 o                         
   3   5  13        112.26        106.86         2.39 o                         
   4   5  13        160.38        153.21         2.98 o                         
   5   5  13        170.05        165.20         3.04 o                         
   6   5  13         40.47         38.33         2.02 o                         
  -6   6  13         38.94         42.18         1.92 o                         
  -5   6  13         70.80         73.05         2.62 o                         
  -4   6  13        173.39        158.66         3.08 o                         
  -3   6  13        300.76        302.61         5.83 o                         
  -2   6  13         66.24         79.65         2.53 o                         
  -1   6  13          2.33          4.57         0.73 o                         
   0   6  13        107.14        108.23         3.07 o                         
   1   6  13         24.21         25.13         1.33 o                         
   2   6  13        179.33        180.19         3.50 o                         
   3   6  13         11.45         11.91         0.99 o                         
   4   6  13          0.12         -0.26         0.39 o                         
   5   6  13         82.18         79.65         1.66 o                         
  -6   7  13          1.75         -0.29         0.58 o                         
  -5   7  13          1.35          5.20         1.59 o                         
  -4   7  13         26.10         32.06         1.12 o                         
  -3   7  13         75.18         70.11         1.73 o                         
  -2   7  13        211.10        200.87         4.30 o                         
  -1   7  13         40.44         41.32         1.81 o                         
   0   7  13          4.10          3.76         1.16 o                         
   1   7  13         27.72         28.62         2.31 o                         
   2   7  13         46.24         41.20         1.25 o                         
   3   7  13        116.87        110.66         2.19 o                         
   4   7  13         11.01         11.54         0.97 o                         
   5   7  13         55.37         47.97         1.43 o                         
  -4   8  13         14.80         14.60         1.59 o                         
  -3   8  13        172.88        175.78         4.35 o                         
  -2   8  13          8.31          8.38         1.16 o                         
  -1   8  13         78.59         82.31         3.33 o                         
   0   8  13         41.06         45.12         2.17 o                         
   1   8  13         71.64         66.99         2.75 o                         
   2   8  13          1.88          1.01         0.58 o                         
   3   8  13         10.74         13.26         1.00 o                         
  -2   9  13          9.22          6.94         1.01 o                         
  -1   9  13          0.07          0.87         0.58 o                         
   0   9  13         18.48         17.06         1.16 o                         
   1   9  13          0.18         -0.14         0.58 o                         
  -8   0  14          0.05          1.16         0.87 o                         
  -6   0  14         11.78         11.20         1.27 o                         
  -4   0  14        488.22        395.97        13.86 o                         
  -2   0  14        565.64        608.50        23.56 o                         
   0   0  14        380.29        402.93         9.75 o                         
   2   0  14         91.00         93.66         2.91 o                         
   4   0  14         62.34         68.50         2.02 o                         
   6   0  14          8.58          6.51         1.30 o                         
  -8   1  14          2.52          5.06         1.45 o                         
  -7   1  14         61.33         62.79         3.18 o                         
  -6   1  14         11.76         12.26         1.09 o                         
  -5   1  14          0.59          0.65         0.56 o                         
  -4   1  14        295.37        304.81         4.53 o                         
  -3   1  14        184.17        182.90         3.90 o                         
  -2   1  14        132.23        130.25         2.93 o                         
  -1   1  14          8.19          9.55         1.06 o                         
   0   1  14        349.29        369.71         6.36 o                         
   1   1  14        502.19        530.52         8.83 o                         
   2   1  14        304.62        313.73         5.51 o                         
   3   1  14        178.60        179.90         2.89 o                         
   4   1  14         33.13         37.36         1.05 o                         
   5   1  14         16.40         13.27         0.85 o                         
   6   1  14          1.40          2.18         0.59 o                         
   7   1  14         82.16         77.85         3.04 o                         
  -8   2  14          4.02          2.28         1.01 o                         
  -7   2  14          0.45          0.11         0.59 o                         
  -6   2  14        222.45        211.81         3.92 o                         
  -5   2  14        378.66        371.02         8.52 o                         
  -4   2  14        569.19        514.28        12.44 o                         
  -3   2  14         26.45         28.17         1.64 o                         
  -2   2  14        358.09        349.75         6.69 o                         
  -1   2  14       2419.90       2428.00        37.98 o                         
   0   2  14         13.54         14.14         0.97 o                         
   1   2  14        229.09        228.95         3.82 o                         
   2   2  14        488.24        484.00         7.34 o                         
   3   2  14         98.37        101.20         2.18 o                         
   4   2  14         11.35         11.45         0.79 o                         
   5   2  14         16.27         14.06         0.82 o                         
   6   2  14          6.80          7.44         0.74 o                         
   7   2  14          0.17          0.00         0.72 o                         
  -7   3  14         33.50         34.18         1.37 o                         
  -6   3  14          2.35          1.10         0.55 o                         
  -5   3  14        408.49        425.20        14.37 o                         
  -4   3  14          2.72          4.13         2.02 o                         
  -3   3  14         99.06        102.48         2.83 o                         
  -2   3  14        127.10        132.46         3.32 o                         
  -1   3  14          2.28          0.96         0.67 o                         
   0   3  14        367.25        343.84         8.02 o                         
   1   3  14        806.12        804.67        11.67 o                         
   2   3  14         49.06         46.27         1.28 o                         
   3   3  14          6.17          8.41         0.85 o                         
   4   3  14          0.38         -0.58         1.01 o                         
   5   3  14         34.54         32.33         1.06 o                         
   6   3  14         69.51         67.98         1.51 o                         
  -7   4  14          1.43          0.72         0.75 o                         
  -6   4  14        301.33        275.50         5.60 o                         
  -5   4  14          0.80          1.79         0.63 o                         
  -4   4  14        122.94        126.91         3.45 o                         
  -3   4  14        172.49        166.09         4.67 o                         
  -2   4  14         14.63         13.55         1.03 o                         
  -1   4  14          2.70          0.52         0.48 o                         
   0   4  14         55.31         54.54         1.48 o                         
   1   4  14        181.50        173.39         3.07 o                         
   2   4  14          3.97          5.24         0.72 o                         
   3   4  14        328.37        333.26        10.03 o                         
   4   4  14         81.04         86.80         1.92 o                         
   5   4  14         81.74         80.43         1.73 o                         
   6   4  14         24.75         25.88         1.45 o                         
  -7   5  14         48.10         59.75         2.46 o                         
  -6   5  14         34.37         29.48         2.10 o                         
  -5   5  14          0.00          0.22         0.73 o                         
  -4   5  14         45.32         46.48         1.76 o                         
  -3   5  14         91.99         89.41         2.42 o                         
  -2   5  14          1.63          0.76         0.52 o                         
  -1   5  14        201.83        202.15         3.78 o                         
   0   5  14        315.47        305.96         7.80 o                         
   1   5  14        128.16        128.47         3.48 o                         
   2   5  14        147.24        154.67         3.18 o                         
   3   5  14          6.42          7.73         0.76 o                         
   4   5  14         46.51         46.88         1.32 o                         
   5   5  14          7.39          7.17         0.66 o                         
   6   5  14          0.37         -0.22         0.41 o                         
  -6   6  14          2.48          2.40         0.80 o                         
  -5   6  14          7.99          9.46         1.42 o                         
  -4   6  14         10.79          8.77         1.28 o                         
  -3   6  14         60.18         58.50         1.78 o                         
  -2   6  14        128.47        112.47         2.79 o                         
  -1   6  14         24.67         25.49         1.95 o                         
   0   6  14         27.57         31.24         1.40 o                         
   1   6  14          6.76          7.48         0.86 o                         
   2   6  14          0.01          0.03         0.43 o                         
   3   6  14          1.30          0.63         0.38 o                         
   4   6  14         78.24         78.96         1.69 o                         
   5   6  14        201.20        185.42         4.41 o                         
  -5   7  14          8.60         13.16         1.30 o                         
  -4   7  14         35.83         31.38         1.88 o                         
  -3   7  14          2.57          4.44         1.15 o                         
  -2   7  14         23.95         20.92         1.21 o                         
  -1   7  14         25.82         29.94         1.89 o                         
   0   7  14          1.36          2.46         0.72 o                         
   1   7  14         18.24         16.00         2.96 o                         
   2   7  14        257.45        246.29         4.77 o                         
   3   7  14         29.49         25.52         1.45 o                         
   4   7  14         33.28         37.16         1.66 o                         
  -3   8  14         16.56         15.47         1.30 o                         
  -1   8  14         46.67         44.11         2.02 o                         
   0   8  14        157.82        156.44         5.65 o                         
   1   8  14         23.26         22.99         1.45 o                         
   2   8  14         10.26         13.01         1.16 o                         
  -5   0  15          1.43          2.30         1.67 o                         
  -3   0  15        637.76        590.22        16.08 o                         
  -1   0  15        208.11        204.28         5.43 o                         
   1   0  15        144.38        139.11         4.04 o                         
   3   0  15        121.77        123.48         3.03 o                         
   5   0  15          4.62          6.30         0.95 o                         
  -7   1  15         13.15         16.00         1.55 o                         
  -6   1  15         32.62         27.27         1.26 o                         
  -5   1  15         48.14         48.94         1.48 o                         
  -4   1  15         47.03         42.03         2.17 o                         
  -3   1  15         87.26         89.11         3.68 o                         
  -2   1  15        487.72        448.33        10.33 o                         
  -1   1  15        127.70        117.76         2.73 o                         
   0   1  15        152.97        160.85         3.23 o                         
   1   1  15        113.74        116.71         2.65 o                         
   2   1  15         26.48         26.62         0.96 o                         
   3   1  15          0.40          0.43         0.38 o                         
   4   1  15        267.75        269.32         3.92 o                         
   5   1  15         27.63         27.04         0.97 o                         
   6   1  15         25.87         28.71         1.23 o                         
  -7   2  15         16.16         16.50         1.11 o                         
  -6   2  15          3.17          5.94         1.54 o                         
  -5   2  15          3.49          1.95         0.77 o                         
  -4   2  15         93.34         87.23         3.18 o                         
  -3   2  15        177.45        160.55         3.87 o                         
  -2   2  15        114.03        131.76         3.32 o                         
  -1   2  15        393.91        376.59         6.65 o                         
   0   2  15         95.03        101.44         2.08 o                         
   1   2  15          0.46          4.23         0.90 o                         
   2   2  15         33.59         37.78         1.17 o                         
   3   2  15         70.59         74.42         1.79 o                         
   4   2  15          0.29          0.57         0.39 o                         
   5   2  15          7.67          9.27         0.68 o                         
   6   2  15         20.77         24.80         1.62 o                         
  -7   3  15         42.80         45.72         1.46 o                         
  -6   3  15         29.61         31.38         1.19 o                         
  -5   3  15          3.24          2.18         0.70 o                         
  -4   3  15         53.79         61.05         4.63 o                         
  -3   3  15         42.15         35.61         1.45 o                         
  -2   3  15         17.57         13.91         1.54 o                         
  -1   3  15        132.99        111.59         2.25 o                         
   0   3  15         17.51         19.27         1.30 o                         
   1   3  15         81.64         95.40         1.99 o                         
   2   3  15         79.87         80.87         1.79 o                         
   3   3  15         98.26         85.02         1.87 o                         
   4   3  15        229.37        219.92         4.07 o                         
   5   3  15          0.70          1.13         0.38 o                         
   6   3  15          3.56          2.00         0.81 o                         
  -7   4  15          7.21          7.52         1.59 o                         
  -6   4  15          8.48          7.75         0.92 o                         
  -5   4  15         17.23         15.68         1.14 o                         
  -4   4  15          3.19          1.90         0.69 o                         
  -3   4  15         49.22         50.74         2.93 o                         
  -2   4  15          1.48          1.22         0.60 o                         
  -1   4  15        275.13        265.17         4.32 o                         
   0   4  15          6.00          6.34         0.76 o                         
   1   4  15        262.07        259.97         4.86 o                         
   2   4  15         16.74         15.44         0.90 o                         
   3   4  15         37.96         33.57         1.12 o                         
   4   4  15         13.06         16.44         0.78 o                         
   5   4  15          4.67          4.41         0.66 o                         
   6   4  15         28.82         25.86         1.74 o                         
  -6   5  15          1.46          0.29         0.72 o                         
  -5   5  15         32.79         31.44         1.67 o                         
  -4   5  15        168.01        146.35        10.14 o                         
  -3   5  15        257.81        247.70         5.14 o                         
  -2   5  15          7.71          9.17         1.42 o                         
  -1   5  15          3.88          3.02         0.54 o                         
   0   5  15         32.71         26.87         1.39 o                         
   1   5  15         20.45         18.35         1.00 o                         
   2   5  15         46.47         45.88         1.32 o                         
   3   5  15         30.05         26.91         0.97 o                         
   4   5  15          0.01          0.39         0.41 o                         
   5   5  15         23.90         25.49         0.89 o                         
  -4   6  15         20.58         21.51         1.44 o                         
  -3   6  15         27.70         29.41         1.24 o                         
  -2   6  15         11.99         13.82         1.04 o                         
  -1   6  15         61.65         50.87         1.94 o                         
   0   6  15          4.40          4.18         0.84 o                         
   1   6  15         26.07         22.17         1.11 o                         
   2   6  15          3.28          1.44         0.52 o                         
   3   6  15          8.51          5.89         1.29 o                         
   4   6  15         78.21         88.00         1.92 o                         
  -4   7  15         73.59         72.07         2.89 o                         
  -3   7  15         48.23         50.87         1.69 o                         
  -2   7  15         11.37          6.59         1.01 o                         
  -1   7  15         11.11         11.28         1.16 o                         
   0   7  15         43.38         51.20         2.31 o                         
   1   7  15          1.53         -0.14         0.58 o                         
   2   7  15          5.70          4.25         1.08 o                         
   3   7  15         14.92         11.24         1.37 o                         
  -2   8  15         33.76         37.89         1.74 o                         
  -1   8  15         66.42         72.92         2.75 o                         
   0   8  15         32.42         33.99         1.59 o                         
   1   8  15         20.73         18.22         1.16 o                         
  -4   0  16        101.24         72.22         4.12 o                         
  -2   0  16        355.10        376.74        13.06 o                         
   0   0  16       1769.68       1815.05        40.23 o                         
   2   0  16         85.65         90.35         3.43 o                         
   4   0  16         13.83         12.07         1.04 o                         
   6   0  16          0.00         -0.14         0.58 o                         
  -6   1  16          3.28          1.78         0.91 o                         
  -5   1  16         19.61         18.07         1.36 o                         
  -4   1  16         53.16         53.39         1.94 o                         
  -3   1  16         31.45         41.24         1.71 o                         
  -2   1  16         17.86         16.07         1.24 o                         
  -1   1  16         18.61         16.60         1.60 o                         
   0   1  16        330.31        342.36         5.95 o                         
   1   1  16        255.15        275.28         4.40 o                         
   2   1  16        110.70        122.17         2.10 o                         
   3   1  16         20.09         19.04         0.80 o                         
   4   1  16         15.94         13.23         0.69 o                         
   5   1  16        112.50        107.95         2.16 o                         
   6   1  16         60.48         62.31         1.79 o                         
  -6   2  16         28.01         29.00         2.17 o                         
  -5   2  16          9.83         21.00         1.69 o                         
  -4   2  16         44.40         34.94         1.62 o                         
  -3   2  16         77.34         68.15         2.30 o                         
  -2   2  16        112.14        105.74         2.43 o                         
  -1   2  16          2.14          1.44         0.51 o                         
   0   2  16        776.79        795.95        12.77 o                         
   1   2  16         19.86         15.57         0.87 o                         
   2   2  16        350.05        375.63         6.65 o                         
   3   2  16        164.14        161.39         2.55 o                         
   4   2  16         30.66         30.53         1.03 o                         
   5   2  16         39.21         38.62         1.07 o                         
   6   2  16         10.43         10.26         1.01 o                         
  -6   3  16          3.97          1.32         0.67 o                         
  -5   3  16          4.79          3.09         1.23 o                         
  -4   3  16         20.53         22.83         1.56 o                         
  -3   3  16        170.38        149.71         6.37 o                         
  -2   3  16          3.87          6.78         0.99 o                         
  -1   3  16        161.95        157.78         4.59 o                         
   0   3  16          2.51          1.69         0.50 o                         
   1   3  16        425.92        418.32         6.34 o                         
   2   3  16          1.67          2.67         0.45 o                         
   3   3  16         38.23         34.12         1.09 o                         
   4   3  16         17.80         21.74         0.86 o                         
   5   3  16          1.32          0.92         0.38 o                         
  -6   4  16          2.83          4.19         1.16 o                         
  -5   4  16          2.42          6.49         1.09 o                         
  -4   4  16         71.41         73.65         8.24 o                         
  -3   4  16         11.11         10.12         1.28 o                         
  -2   4  16         51.84         47.15         1.94 o                         
  -1   4  16         66.66         66.26         2.05 o                         
   0   4  16          5.09          5.09         0.77 o                         
   1   4  16          5.75          4.11         0.54 o                         
   2   4  16        186.48        182.39         3.40 o                         
   3   4  16         50.18         50.94         1.31 o                         
   4   4  16         17.58         20.90         0.86 o                         
   5   4  16         21.87         20.06         0.78 o                         
  -5   5  16          1.58          0.87         0.72 o                         
  -4   5  16         19.20         26.46         1.49 o                         
  -3   5  16          4.39          3.81         0.98 o                         
  -2   5  16         45.71         50.16         1.83 o                         
  -1   5  16          9.26         11.17         1.32 o                         
   0   5  16         30.78         33.39         1.16 o                         
   1   5  16          9.52          7.69         0.92 o                         
   2   5  16          0.00          0.28         0.44 o                         
   3   5  16         81.16         77.19         1.73 o                         
   4   5  16         37.85         30.24         1.00 o                         
  -5   6  16         20.54         16.05         1.30 o                         
  -4   6  16         32.36         38.32         2.31 o                         
  -3   6  16          8.43          6.99         0.94 o                         
  -2   6  16         17.21         17.35         1.11 o                         
  -1   6  16         85.40         91.42         2.61 o                         
   0   6  16          7.38          7.03         1.23 o                         
   1   6  16          0.82          0.92         0.50 o                         
   2   6  16         19.74         19.44         1.11 o                         
   3   6  16          4.09          5.24         1.00 o                         
  -3   7  16        122.63        138.61         5.50 o                         
  -2   7  16         91.90         88.72         3.33 o                         
  -1   7  16          2.80          3.18         1.01 o                         
   0   7  16         24.86         19.67         1.30 o                         
   1   7  16         30.39         28.63         1.59 o                         
   2   7  16         28.83         30.23         1.45 o                         
  -5   0  17        588.01        604.64        19.51 o                         
  -3   0  17        100.44         91.58         4.20 o                         
  -1   0  17         41.40         48.44         2.89 o                         
   1   0  17         37.00         39.77         1.72 o                         
   3   0  17         42.50         41.50         1.44 o                         
   5   0  17        139.36        141.94         5.21 o                         
  -6   1  17         35.89         39.34         2.46 o                         
  -5   1  17          0.84          1.01         0.87 o                         
  -4   1  17         59.07         74.61         2.18 o                         
  -3   1  17          0.02          1.36         0.72 o                         
  -2   1  17          4.73          7.65         1.25 o                         
  -1   1  17          5.15          4.67         1.37 o                         
   0   1  17         42.27         46.97         2.52 o                         
   1   1  17        122.27        131.53         2.36 o                         
   2   1  17          4.67          3.28         0.69 o                         
   3   1  17          0.60          1.31         0.34 o                         
   4   1  17         15.39         15.49         0.74 o                         
   5   1  17        121.44        120.80         3.12 o                         
  -6   2  17          0.39         -0.43         0.87 o                         
  -5   2  17        145.60        150.40         4.18 o                         
  -4   2  17          1.89          4.84         1.30 o                         
  -3   2  17         52.88         55.11         1.63 o                         
  -2   2  17        164.81        169.83         4.75 o                         
  -1   2  17         93.56         87.03         2.35 o                         
   0   2  17         82.16         87.36         1.93 o                         
   1   2  17         18.04         15.90         0.85 o                         
   2   2  17        334.22        336.35         4.75 o                         
   3   2  17        178.26        176.13         3.36 o                         
   4   2  17        316.33        329.84         8.61 o                         
   5   2  17         90.83         87.33         1.89 o                         
  -6   3  17          2.48          1.01         0.72 o                         
  -5   3  17         19.47         22.18         2.46 o                         
  -4   3  17         39.94         37.17         1.81 o                         
  -3   3  17          0.00          2.07         0.61 o                         
  -2   3  17          1.84          1.95         0.50 o                         
  -1   3  17         13.23         14.10         0.92 o                         
   0   3  17        442.54        437.75         7.37 o                         
   1   3  17         39.62         41.44         1.14 o                         
   2   3  17          0.67          0.58         0.34 o                         
   3   3  17         11.50         12.33         0.77 o                         
   4   3  17        115.54        122.23         2.29 o                         
   5   3  17         10.96         13.88         0.92 o                         
  -5   4  17         10.78         10.41         1.88 o                         
  -4   4  17         10.41         14.27         1.23 o                         
  -3   4  17          0.68         -0.48         0.61 o                         
  -2   4  17         14.08         18.50         1.33 o                         
  -1   4  17        223.19        214.52         3.87 o                         
   0   4  17         19.63         18.21         0.93 o                         
   1   4  17         23.90         22.67         0.99 o                         
   2   4  17          0.19          1.23         0.38 o                         
   3   4  17        136.06        127.74         2.42 o                         
   4   4  17          4.86          4.62         0.57 o                         
  -5   5  17          5.66          4.92         1.01 o                         
  -4   5  17          1.73          0.72         0.58 o                         
  -3   5  17          2.77          4.35         1.02 o                         
  -2   5  17          3.32          5.27         1.02 o                         
  -1   5  17          6.28          7.96         0.97 o                         
   0   5  17         31.05         31.56         1.12 o                         
   1   5  17          2.92          4.87         1.01 o                         
   2   5  17         26.64         27.05         1.28 o                         
   3   5  17          8.49          7.34         0.65 o                         
  -4   6  17          2.06          3.32         1.01 o                         
  -3   6  17         51.34         57.58         2.46 o                         
  -2   6  17         24.05         25.12         1.17 o                         
  -1   6  17         31.27         25.31         2.17 o                         
   0   6  17         22.07         19.09         1.30 o                         
   1   6  17          8.68          4.97         1.66 o                         
   2   6  17          0.21         -0.31         0.37 o                         
  -1   7  17         12.59         11.57         1.16 o                         
   0   7  17         18.45         15.91         1.16 o                         
  -4   0  18          1.66          2.02         0.87 o                         
  -2   0  18        189.70        192.06         7.97 o                         
   0   0  18        163.52        161.45         3.61 o                         
   2   0  18        182.61        183.86         3.98 o                         
   4   0  18         21.73         23.83         1.16 o                         
  -5   1  18         62.10         75.07         3.18 o                         
  -4   1  18          2.29          1.24         0.97 o                         
  -3   1  18        140.10        130.06         3.63 o                         
  -2   1  18         27.65         27.27         2.10 o                         
  -1   1  18          1.02          1.36         0.49 o                         
   0   1  18          0.15          0.18         0.38 o                         
   1   1  18        192.94        192.33         2.91 o                         
   2   1  18        127.69        128.56         2.11 o                         
   3   1  18         36.64         35.88         0.93 o                         
   4   1  18         15.05         14.79         1.15 o                         
  -5   2  18         40.27         37.75         2.02 o                         
  -4   2  18          0.76          0.72         0.72 o                         
  -3   2  18         28.16         29.07         1.34 o                         
  -2   2  18         45.37         42.99         1.54 o                         
  -1   2  18          0.38         -0.11         0.47 o                         
   0   2  18        107.37        104.87         2.22 o                         
   1   2  18         18.44         23.28         0.84 o                         
   2   2  18         46.21         45.30         1.04 o                         
   3   2  18         28.44         31.40         0.90 o                         
   4   2  18         36.31         40.80         1.14 o                         
  -5   3  18          0.04          1.59         0.72 o                         
  -4   3  18          0.77          0.43         0.87 o                         
  -3   3  18         53.54         55.25         2.75 o                         
  -2   3  18          5.25          8.35         1.39 o                         
  -1   3  18          6.35          7.97         0.77 o                         
   0   3  18         66.43         71.61         1.69 o                         
   1   3  18         22.64         22.97         0.82 o                         
   2   3  18        170.66        179.98         3.76 o                         
   3   3  18         16.34         19.04         0.77 o                         
   4   3  18        114.13        112.48         2.28 o                         
  -5   4  18         30.73         32.83         1.74 o                         
  -3   4  18         49.18         54.67         2.75 o                         
  -2   4  18         27.33         26.89         2.02 o                         
  -1   4  18          5.24          7.35         0.88 o                         
   0   4  18          4.23          3.88         0.69 o                         
   1   4  18        172.86        172.88         4.87 o                         
   2   4  18        171.50        169.95         3.04 o                         
   3   4  18         48.44         50.93         1.28 o                         
  -4   5  18          6.99          7.81         1.16 o                         
  -3   5  18          0.11         -0.58         0.58 o                         
  -2   5  18         12.59          9.25         1.59 o                         
  -1   5  18          0.54          3.76         1.30 o                         
   0   5  18          0.16         -0.37         0.49 o                         
   1   5  18         43.77         50.33         2.31 o                         
   2   5  18         16.72         13.23         0.82 o                         
  -1   6  18          3.26          3.18         0.87 o                         
   0   6  18          9.99          9.69         1.16 o                         
   1   6  18         32.45         37.61         1.74 o                         
  -3   0  19        335.25        342.41        11.61 o                         
  -1   0  19          0.00          0.76         0.56 o                         
   1   0  19         61.33         64.20         1.77 o                         
   3   0  19         21.45         20.56         1.07 o                         
  -4   1  19          5.68          8.10         1.73 o                         
  -3   1  19          9.50          7.72         0.89 o                         
  -2   1  19          0.07          0.98         0.52 o                         
  -1   1  19          4.69          2.95         0.57 o                         
   0   1  19          3.43          5.89         0.70 o                         
   1   1  19          7.33          5.65         0.58 o                         
   2   1  19         18.52         18.56         0.68 o                         
   3   1  19          3.85          2.68         0.83 o                         
  -4   2  19         39.85         36.01         2.17 o                         
  -3   2  19          9.86         10.47         1.88 o                         
  -2   2  19         40.60         44.76         1.49 o                         
  -1   2  19          3.14          0.75         0.50 o                         
   0   2  19         70.43         64.46         1.41 o                         
   1   2  19        100.86         94.17         1.75 o                         
   2   2  19          1.17          2.14         0.47 o                         
   3   2  19         16.60         18.08         0.78 o                         
  -4   3  19         34.62         36.01         1.88 o                         
  -3   3  19          2.98          1.45         0.72 o                         
  -2   3  19         23.28         22.02         1.21 o                         
  -1   3  19         68.39         69.69         1.61 o                         
   0   3  19         34.38         30.80         0.97 o                         
   1   3  19          1.14          0.66         0.40 o                         
   2   3  19         61.37         60.91         2.60 o                         
   3   3  19          9.29          9.54         0.72 o                         
  -3   4  19         37.39         44.26         2.17 o                         
  -2   4  19          2.33          3.76         1.16 o                         
  -1   4  19          7.57          5.19         1.05 o                         
   0   4  19          1.59          1.55         0.91 o                         
   1   4  19         18.29         16.63         1.74 o                         
   2   4  19        125.45        122.09         3.02 o                         
   0   5  19          0.00         -0.43         0.72 o                         
  -2   0  20        151.63        155.44         5.50 o                         
   0   0  20        198.17        191.07         4.86 o                         
   2   0  20         59.53         63.10         1.84 o                         
  -4   1  20          0.71          1.30         0.72 o                         
  -3   1  20         31.75         43.36         1.48 o                         
  -2   1  20         19.22         18.35         1.74 o                         
  -1   1  20         12.83         13.81         0.78 o                         
   0   1  20         27.80         26.10         1.04 o                         
   1   1  20          2.95          1.35         0.52 o                         
   2   1  20         13.79         13.07         1.34 o                         
  -3   2  20        149.87        142.29         5.07 o                         
  -2   2  20         66.27         76.82         3.18 o                         
  -1   2  20         25.91         25.85         1.17 o                         
   0   2  20         25.32         21.43         3.18 o                         
   1   2  20          0.18          0.76         0.38 o                         
   2   2  20          0.26          0.36         0.65 o                         
  -3   3  20         47.43         51.65         2.17 o                         
  -2   3  20         12.73         11.42         1.16 o                         
  -1   3  20          3.71          3.56         0.66 o                         
   0   3  20        110.18        113.86         2.92 o                         
   1   3  20         27.02         21.80         2.31 o                         
  -1   0  21        120.14        133.26         4.64 o                         
  -2   1  21         54.65         59.76         2.46 o                         
  -1   1  21        108.68        112.35         2.87 o                         
   0   1  21        218.76        227.72         5.34 o                         
                                                                                
